# Supplementary material for: Epigenetic Basis of Regeneration: Analysis of Genomic DNA Methylation Profiles in the MRL/MpJ Mouse
Source: DNA Res. 2013 Aug 8;20(6):605–21. doi: 10.1093/dnares/dst034 (PMC3859327; doi:10.1093/dnares/dst034)
Supplement: Supplementary Data [file supp_dst034_dst034supp_data.zip]

Archive with 11 entries (11 files):
- MRL Spleen P-scores.csv
- B6 Heart P-scores.csv
- B6 Liver P-scores.csv
- B6 Spleen P-scores.csv
- bAkr1e1.pdf
- bNanog.pdf
- bOct4.pdf
- bRfx8.pdf
- bTbrg1.pdf
- MRL Heart P-scores.csv
- MRL Liver P-scores.csv
