# Supplementary material for: Epigenetic Basis of Regeneration: Analysis of Genomic DNA Methylation Profiles in the MRL/MpJ Mouse
Source: DNA Res. 2013 Aug 8;20(6):605–21. doi: 10.1093/dnares/dst034 (PMC3859327; doi:10.1093/dnares/dst034)
Supplement: Supplementary Data [file supp_dst034_dst034supp_data.zip › B6 Heart P-scores.csv]

chromosome	peak start	peak end	P-score
chr1	3521489	3521542	2.1421
chr1	3521564	3521613	2.5854
chr1	3521689	3521738	3.0272
chr1	3521789	3521838	3.6211
chr1	3521874	3521923	3.6211
chr1	3521969	3522018	4.487
chr1	3522064	3522113	3.8515
chr1	3522164	3522213	3.2137
chr1	3660593	3660642	0
chr1	3660683	3660732	0.0093
chr1	3660778	3660827	0.1666
chr1	3660888	3660937	0.0659
chr1	3660998	3661047	0.0179
chr1	3661098	3661147	0.3426
chr1	3661188	3661237	0.9665
chr1	3661293	3661342	1.3319
chr1	3661398	3661447	1.3319
chr1	3661478	3661527	2.2742
chr1	3661593	3661642	1.6895
chr1	3661688	3661737	0.8741
chr1	3661783	3661832	0.756
chr1	3661878	3661927	0.756
chr1	3661993	3662042	0.2053
chr1	3662098	3662147	0.1463
chr1	3662178	3662227	0.1463
chr1	3662283	3662332	0.0001
chr1	3662383	3662432	0
chr1	3662478	3662527	0
chr1	3662583	3662632	0.0032
chr1	3662698	3662747	0.2683
chr1	3662783	3662840	0.761
chr1	3662976	3663025	0.9848
chr1	3663075	3663125	0.9848
chr1	3663399	3663448	0.0002
chr1	3663499	3663559	0.0002
chr1	3663594	3663643	0
chr1	3663679	3663728	0
chr1	3663799	3663852	0
chr1	3663889	3663938	0
chr1	3663984	3664040	0
chr1	3664099	3664156	0
chr1	3664179	3664246	0
chr1	3664299	3664355	0
chr1	3664384	3664446	0
chr1	3664499	3664561	0
chr1	4349737	4349795	0
chr1	4349842	4349898	0
chr1	4349937	4349992	0
chr1	4350052	4350112	0
chr1	4350152	4350210	0
chr1	4350257	4350308	0
chr1	4350337	4350393	0
chr1	4350437	4350486	0
chr1	4350537	4350597	0
chr1	4351132	4351187	0.0021
chr1	4351222	4351273	0.0071
chr1	4351422	4351479	0.016
chr1	4351522	4351574	0
chr1	4351612	4351669	0
chr1	4351757	4351812	0
chr1	4351857	4351908	0
chr1	4351937	4351994	0
chr1	4352052	4352114	0
chr1	4352157	4352220	0
chr1	4352257	4352309	0
chr1	4352342	4352391	0
chr1	4352452	4352501	0
chr1	4352552	4352613	0
chr1	4352652	4352709	0
chr1	4352737	4352789	0
chr1	4352852	4352902	0
chr1	4352947	4352998	0
chr1	4353037	4353099	0
chr1	4353142	4353204	0
chr1	4353237	4353293	0
chr1	4353357	4353407	0
chr1	4481793	4481842	0.0006
chr1	4481903	4481952	0
chr1	4481983	4482032	0
chr1	4482088	4482137	0
chr1	4482203	4482252	0
chr1	4482283	4482332	0
chr1	4482403	4482452	0.0663
chr1	4482483	4482532	0.0663
chr1	4482603	4482652	0
chr1	4482698	4482747	0
chr1	4482803	4482852	0
chr1	4482905	4482954	0
chr1	4483000	4483050	0
chr1	4483085	4483134	0
chr1	4483185	4483234	0
chr1	4483285	4483334	0
chr1	4483385	4483434	0
chr1	4483490	4483539	0
chr1	4483585	4483634	0.0188
chr1	4483696	4483745	0.1608
chr1	4485755	4485804	0
chr1	4485855	4485910	0
chr1	4485958	4486007	0
chr1	4486073	4486124	0
chr1	4486158	4486210	0
chr1	4486278	4486327	0
chr1	4486358	4486409	0
chr1	4486478	4486527	0
chr1	4486558	4486607	0
chr1	4486673	4486722	0
chr1	4486758	4486807	0
chr1	4486868	4486917	0
chr1	4486963	4487012	0
chr1	4487078	4487129	0
chr1	4487173	4487222	0
chr1	4487258	4487307	0
chr1	4487378	4487427	0
chr1	4487458	4487507	0
chr1	4487578	4487627	0
chr1	4487663	4487712	0
chr1	4487763	4487812	0
chr1	4487873	4487922	0
chr1	4487973	4488022	0
chr1	4488073	4488134	0
chr1	4488163	4488213	0.0014
chr1	4488258	4488307	0.0014
chr1	4488363	4488421	0.0014
chr1	4488468	4488524	0.0014
chr1	4488578	4488636	0.209
chr1	4488678	4488729	0.0014
chr1	4488778	4488828	0.0014
chr1	4488858	4488917	0
chr1	4488978	4489027	0
chr1	4489063	4489119	0
chr1	4489178	4489233	0
chr1	4489273	4489331	0
chr1	4489363	4489412	0
chr1	4561614	4561663	0.2366
chr1	4561709	4561758	0.3264
chr1	4561804	4561853	0.4187
chr1	4561914	4561963	0.4187
chr1	4562012	4562061	0.4187
chr1	4562092	4562141	0.6192
chr1	4562192	4562241	0.4792
chr1	4679045	4679094	0.5581
chr1	4679130	4679179	0.713
chr1	4679245	4679294	0.8679
chr1	4679330	4679379	0.8679
chr1	4679445	4679494	0.8679
chr1	4679525	4679583	0.713
chr1	4679635	4679684	0.5581
chr1	4775032	4775081	0
chr1	4775137	4775186	0
chr1	4775242	4775291	0
chr1	4775341	4775390	0
chr1	4775441	4775497	0
chr1	4775531	4775580	0
chr1	4775631	4775680	0
chr1	4775751	4775800	0
chr1	4775851	4775900	0
chr1	4775946	4776004	0
chr1	4776041	4776090	0
chr1	4776151	4776206	0.0264
chr1	4776246	4776303	0
chr1	4776331	4776393	0
chr1	4776451	4776508	0
chr1	4776531	4776585	0
chr1	4776686	4776737	0.0212
chr1	4776826	4776876	0
chr1	4776916	4776967	0
chr1	4777016	4777065	0
chr1	4777106	4777160	0
chr1	4777216	4777274	0
chr1	4777311	4777374	0
chr1	4777426	4777484	0
chr1	4777526	4777591	0
chr1	4777616	4777672	0
chr1	4778412	4778463	0.0432
chr1	4778647	4778696	0.0432
chr1	4795038	4795087	0
chr1	4795133	4795186	0
chr1	4795213	4795267	0.0001
chr1	4795433	4795490	0
chr1	4795513	4795567	0
chr1	4795613	4795665	0
chr1	4795728	4795791	0
chr1	4795838	4795894	0
chr1	4795913	4795962	0
chr1	4796018	4796074	0
chr1	4796133	4796182	0
chr1	4796238	4796288	0.0007
chr1	4796338	4796387	0.037
chr1	4796413	4796469	0.037
chr1	4796655	4796712	0
chr1	4796758	4796815	0
chr1	4796863	4796912	0
chr1	4796943	4797002	0
chr1	4797093	4797142	0
chr1	4797198	4797254	0
chr1	4797308	4797361	0
chr1	4797403	4797460	0
chr1	4797513	4797563	0
chr1	4797593	4797642	0
chr1	4797713	4797762	0.0505
chr1	4797788	4797837	0.2609
chr1	4797913	4797962	0.0084
chr1	4797988	4798037	0.0694
chr1	4798088	4798137	0.0694
chr1	4798213	4798262	0.0004
chr1	4798308	4798363	0.0001
chr1	4798413	4798466	0.0012
chr1	4798513	4798566	0
chr1	4798613	4798669	0
chr1	4798703	4798752	0
chr1	4844838	4844896	0.5399
chr1	4844918	4844967	0.1882
chr1	4845038	4845094	0.1738
chr1	4845118	4845175	0.2363
chr1	4845328	4845379	0.0002
chr1	4845418	4845476	0.0002
chr1	4845518	4845567	0.0002
chr1	4845638	4845696	0.0002
chr1	4845718	4845770	0.0004
chr1	4845818	4845880	0.0004
chr1	4845933	4845982	0.0004
chr1	4846033	4846082	0.0002
chr1	4846138	4846187	0.0004
chr1	4846228	4846285	0.0163
chr1	4846323	4846379	0.0101
chr1	4846459	4846508	0.0052
chr1	4846549	4846598	0.0052
chr1	4846659	4846715	0.0052
chr1	4846764	4846824	0.0024
chr1	4847014	4847063	0
chr1	4847094	4847148	0
chr1	4847214	4847276	0
chr1	4847309	4847367	0
chr1	4847394	4847445	0
chr1	4847504	4847553	0
chr1	4847604	4847653	0
chr1	4847704	4847753	0
chr1	4847789	4847838	0
chr1	4847904	4847953	0
chr1	4848004	4848054	0
chr1	4848089	4848138	0.0149
chr1	4848204	4848253	0
chr1	4848304	4848359	0
chr1	4848414	4848463	0
chr1	4848489	4848538	0
chr1	4848614	4848663	0
chr1	4848714	4848770	0
chr1	4848789	4848846	0
chr1	4848899	4848949	0
chr1	4848989	4849053	0
chr1	4849090	4849139	0
chr1	5008653	5008702	0
chr1	5008743	5008792	0
chr1	5008863	5008912	0
chr1	5008958	5009007	0
chr1	5009063	5009112	0
chr1	5009148	5009197	0
chr1	5009258	5009307	0
chr1	5009363	5009412	0
chr1	5009463	5009512	0
chr1	5009538	5009587	0
chr1	5009648	5009697	0
chr1	5009753	5009802	0
chr1	5009863	5009912	0
chr1	5009938	5009987	0
chr1	5010063	5010113	0.0002
chr1	5010153	5010202	0
chr1	5010258	5010307	0
chr1	5010363	5010412	0
chr1	5010448	5010497	0
chr1	5010538	5010587	0
chr1	5010663	5010712	0
chr1	5010738	5010787	0.0282
chr1	5010838	5010887	0.0153
chr1	5010963	5011012	0
chr1	5011048	5011097	0
chr1	5011163	5011212	0
chr1	5011243	5011297	0
chr1	5011343	5011399	0
chr1	5011443	5011502	0
chr1	5011538	5011587	0
chr1	5011643	5011692	0
chr1	5011738	5011795	0
chr1	5011859	5011915	0
chr1	5011959	5012011	0
chr1	5012084	5012133	0
chr1	5012184	5012237	0
chr1	5012279	5012328	0
chr1	5012364	5012416	0
chr1	5072705	5072754	0
chr1	5072795	5072852	0.0191
chr1	5072915	5072964	0.2843
chr1	5073005	5073055	0.714
chr1	5073105	5073154	0.5496
chr1	5073205	5073254	0.1282
chr1	5073295	5073344	0.1282
chr1	5073400	5073449	0.2263
chr1	5073515	5073564	0.2263
chr1	5073615	5073664	0.2263
chr1	5073705	5073754	0.0235
chr1	5073841	5073900	0
chr1	5073941	5073995	0
chr1	5575629	5575685	0.0013
chr1	5575935	5575984	0.0345
chr1	5576020	5576071	0.0567
chr1	5576125	5576177	0.0567
chr1	5576235	5576291	0.0567
chr1	5576335	5576386	0.0831
chr1	5576435	5576484	0.0831
chr1	5576515	5576566	0.1592
chr1	5576685	5576740	0.1592
chr1	5576780	5576829	0.1592
chr1	5576880	5576929	0.1592
chr1	5576975	5577024	0.1765
chr1	5577085	5577134	0.2243
chr1	5577185	5577237	0.1316
chr1	5577285	5577343	0
chr1	5577370	5577430	0
chr1	5577465	5577517	0
chr1	5577585	5577634	0
chr1	5577685	5577737	0
chr1	5577770	5577821	0
chr1	5577865	5577918	0
chr1	5577980	5578030	0
chr1	5578070	5578119	0
chr1	5578165	5578224	0
chr1	5578285	5578335	0
chr1	5578385	5578434	0
chr1	5578480	5578529	0
chr1	5578585	5578634	0
chr1	5578665	5578714	0
chr1	5578775	5578824	0.0009
chr1	5578880	5578929	0.0669
chr1	5578970	5579019	0.0004
chr1	5579085	5579134	0.0142
chr1	5579170	5579219	0.0984
chr1	5579280	5579329	0.3118
chr1	5906521	5906570	0.6482
chr1	5906616	5906665	0.8199
chr1	5906711	5906760	0.9913
chr1	5906826	5906875	0.9104
chr1	5906926	5906975	0.4016
chr1	5907011	5907060	0.0332
chr1	5907111	5907160	0
chr1	5907216	5907265	0
chr1	5907326	5907375	0
chr1	5907426	5907475	0
chr1	5907531	5907580	0
chr1	6201783	6201847	0
chr1	6201898	6201954	0
chr1	6201983	6202036	0
chr1	6202093	6202151	0
chr1	6202183	6202241	0
chr1	6202303	6202359	0
chr1	6202388	6202446	0
chr1	6202483	6202535	0
chr1	6202605	6202664	0
chr1	6202685	6202739	0
chr1	6202785	6202841	0
chr1	6202890	6202939	0
chr1	6203000	6203058	0
chr1	6203085	6203149	0
chr1	6203205	6203261	0
chr1	6203305	6203364	0
chr1	6203390	6203439	0
chr1	6203525	6203574	0
chr1	6203620	6203679	0
chr1	6203710	6203766	0
chr1	6203830	6203888	0
chr1	6203910	6203969	0
chr1	6204030	6204085	0
chr1	6204115	6204170	0
chr1	6204220	6204269	0
chr1	6204315	6204364	0
chr1	6204430	6204479	0
chr1	6204530	6204579	0.0792
chr1	6204620	6204669	0.3343
chr1	6204710	6204759	0.9543
chr1	6204830	6204879	1.7936
chr1	6204910	6204959	0.9543
chr1	6205010	6205059	0.7513
chr1	6205110	6205159	0.4988
chr1	6205220	6205269	0.5936
chr1	6205330	6205379	0.291
chr1	6205430	6205479	0.0595
chr1	6348993	6349042	0.255
chr1	6349118	6349167	0.1355
chr1	6349193	6349242	0.1355
chr1	6349318	6349367	0.0664
chr1	6349393	6349442	0.0664
chr1	6349498	6349547	0.0008
chr1	6349618	6349667	0.0171
chr1	6372797	6372846	1.0063
chr1	6372882	6372931	0.5756
chr1	6372997	6373046	0.2517
chr1	6373097	6373146	0.2517
chr1	6373197	6373246	0.2517
chr1	6373299	6373348	0.0442
chr1	6373399	6373450	0.3231
chr1	6431161	6431211	1.7692
chr1	6431261	6431310	1.2342
chr1	6431341	6431390	0.8683
chr1	6431456	6431505	0.8683
chr1	6431541	6431590	0.8683
chr1	6431661	6431710	0.3964
chr1	6431751	6431801	0.6805
chr1	6717172	6717228	0.0023
chr1	6717292	6717345	0.0062
chr1	6717372	6717426	0.0128
chr1	6717492	6717554	0.0223
chr1	6717587	6717636	0.0345
chr1	6717682	6717745	0.0859
chr1	6717787	6717842	0.0859
chr1	6717872	6717931	0.163
chr1	6717992	6718041	0.0424
chr1	6718077	6718139	0.0025
chr1	6718192	6718251	0
chr1	6718272	6718321	0
chr1	6718372	6718421	0
chr1	6718472	6718531	0
chr1	6718592	6718656	0
chr1	6718694	6718753	0
chr1	6718774	6718823	0
chr1	6718894	6718947	0
chr1	6718989	6719048	0
chr1	6719077	6719133	0
chr1	6719172	6719227	0
chr1	6719287	6719336	0
chr1	6719387	6719436	0
chr1	6719477	6719532	0.0019
chr1	6719592	6719645	0.0522
chr1	6719682	6719740	0.0522
chr1	6719792	6719841	0.3138
chr1	6719887	6719936	0.4294
chr1	6719992	6720041	0.1365
chr1	6720092	6720148	0.6377
chr1	6720192	6720241	0.6377
chr1	6720272	6720326	0.1365
chr1	6720382	6720436	0.007
chr1	6720517	6720566	0.0038
chr1	6720602	6720663	0.0017
chr1	6720697	6720749	0.0006
chr1	6720797	6720853	0.0001
chr1	7076236	7076293	0
chr1	7076316	7076365	0
chr1	7076418	7076467	0
chr1	7076553	7076602	0.0005
chr1	7076658	7076707	0.0011
chr1	7076748	7076804	0.0005
chr1	7076858	7076907	0.0005
chr1	7076943	7077002	0.0011
chr1	7077063	7077112	0.0011
chr1	7077163	7077219	0.0004
chr1	7077263	7077322	0.0004
chr1	7077348	7077401	0.0014
chr1	7077615	7077667	0
chr1	7077715	7077772	0
chr1	7077850	7077900	0
chr1	7077940	7077998	0
chr1	7078065	7078114	0
chr1	7078140	7078198	0
chr1	7078245	7078294	0
chr1	7078365	7078414	0
chr1	7078465	7078517	0
chr1	7078540	7078589	0.019
chr1	7078640	7078689	0.3476
chr1	7078745	7078794	0.3924
chr1	7078865	7078914	0.3924
chr1	7078940	7078989	0.8156
chr1	7079040	7079089	0.3924
chr1	7079145	7079194	0.0585
chr1	7079265	7079314	0
chr1	7079365	7079414	0.0004
chr1	7079440	7079489	0.0004
chr1	7079550	7079599	0
chr1	7079665	7079721	0
chr1	7387845	7387894	0.3476
chr1	7387930	7387979	0.3581
chr1	7388045	7388094	0.4559
chr1	7388150	7388199	0.5546
chr1	7388235	7388284	0.6536
chr1	7388350	7388399	0.5546
chr1	7388430	7388479	0.4559
chr1	7388550	7388599	0.4668
chr1	7388639	7388688	0.2624
chr1	9289071	9289120	0
chr1	9289176	9289225	0
chr1	9289276	9289325	0
chr1	9289371	9289420	0
chr1	9289481	9289530	0
chr1	9289571	9289620	0
chr1	9289696	9289745	0
chr1	9289786	9289835	0
chr1	9289881	9289930	0
chr1	9289971	9290020	0
chr1	9290091	9290140	0
chr1	9290186	9290235	0
chr1	9290286	9290335	0
chr1	9290376	9290438	0
chr1	9290471	9290525	0
chr1	9290596	9290645	0
chr1	9290671	9290730	0
chr1	9290781	9290838	0
chr1	9290921	9290973	0
chr1	9291016	9291066	0
chr1	9291121	9291176	0
chr1	9291220	9291269	0
chr1	9291296	9291348	0
chr1	9291406	9291463	0
chr1	9291496	9291545	0
chr1	9291621	9291671	0
chr1	9291701	9291757	0
chr1	9291806	9291855	0
chr1	9291906	9291957	0
chr1	9291996	9292045	0
chr1	9292111	9292160	0
chr1	9292246	9292295	0
chr1	9292321	9292379	0
chr1	9292436	9292492	0
chr1	9292536	9292585	0
chr1	9292641	9292702	0
chr1	9292746	9292808	0
chr1	9532649	9532704	0
chr1	9532975	9533031	0.002
chr1	9533056	9533106	0.0049
chr1	9533156	9533205	0.0592
chr1	9533271	9533333	0.1099
chr1	9533361	9533410	0.1925
chr1	9533466	9533515	0.735
chr1	9533576	9533638	0.1925
chr1	9533661	9533710	0.1387
chr1	9533776	9533835	0.1387
chr1	9533856	9533905	0.1044
chr1	9533966	9534024	0.1387
chr1	9534056	9534111	0.1044
chr1	9534196	9534251	0.1044
chr1	9534286	9534343	0.0462
chr1	9534381	9534432	0.0732
chr1	9534603	9534652	0.0473
chr1	9534728	9534785	0.0473
chr1	9534808	9534865	0.0097
chr1	9534928	9534977	0.0174
chr1	9535028	9535077	0.0174
chr1	9535113	9535162	0.0276
chr1	9535208	9535257	0.0276
chr1	9535328	9535377	0.094
chr1	9535423	9535472	0.094
chr1	9535508	9535557	0.2146
chr1	9535603	9535652	0.5149
chr1	9535723	9535772	1.5546
chr1	9535803	9535852	1.5546
chr1	9535923	9535972	2.552
chr1	9536028	9536077	2.2541
chr1	9536123	9536172	2.552
chr1	9536223	9536272	3.6827
chr1	9536308	9536357	4.6679
chr1	9536413	9536462	4.2677
chr1	9536523	9536572	4.6506
chr1	9536613	9536662	4.397
chr1	9536723	9536772	4.397
chr1	9536803	9536852	3.0868
chr1	9536918	9536973	1.9904
chr1	9537028	9537084	1.1076
chr1	9537113	9537162	0.4412
chr1	9537223	9537275	0.1019
chr1	9537323	9537375	0
chr1	9537428	9537490	0
chr1	9537528	9537586	0
chr1	9537618	9537667	0
chr1	9537728	9537783	0
chr1	9537828	9537885	0
chr1	9537903	9537954	0
chr1	9538024	9538074	0.0007
chr1	9538119	9538168	0.0007
chr1	9538204	9538253	0.1314
chr1	9538324	9538378	0.6284
chr1	9538419	9538468	1.3645
chr1	9538519	9538568	2.0419
chr1	9538614	9538663	1.7681
chr1	9538707	9538756	1.5657
chr1	9538807	9538856	1.8282
chr1	9588404	9588453	0.7675
chr1	9588489	9588551	0.7675
chr1	9588624	9588673	0.7675
chr1	9588719	9588769	0.1972
chr1	9589136	9589200	0.0002
chr1	9589436	9589489	0
chr1	9589526	9589580	0
chr1	9589651	9589707	0
chr1	9589741	9589791	0
chr1	9589856	9589907	0
chr1	9589946	9589995	0
chr1	9590046	9590102	0
chr1	9590141	9590197	0
chr1	9590286	9590343	0
chr1	9590366	9590415	0
chr1	9590486	9590542	0.035
chr1	9590586	9590642	0.035
chr1	9590676	9590737	0.0516
chr1	9590781	9590845	0.0516
chr1	9590876	9590935	0.1228
chr1	9590986	9591035	0.6122
chr1	9591066	9591120	1.3428
chr1	9591186	9591235	1.7567
chr1	9591286	9591335	2.8013
chr1	9591371	9591420	4.0597
chr1	9591482	9591531	4.0597
chr1	9591562	9591611	5.2645
chr1	9591682	9591731	4.6128
chr1	9591777	9591826	4.0997
chr1	9591887	9591944	3.5854
chr1	9591977	9592026	3.0696
chr1	9592062	9592113	2.5519
chr1	9689572	9689623	0
chr1	9689667	9689716	0
chr1	9689767	9689816	0
chr1	9689857	9689906	0
chr1	9689952	9690001	0
chr1	9690072	9690121	0.0003
chr1	9690162	9690211	0.1618
chr1	9690252	9690301	0.6828
chr1	9690372	9690421	0.6828
chr1	9690462	9690511	0.6413
chr1	9690567	9690616	0.1589
chr1	9690667	9690716	0.0097
chr1	9690762	9690811	0.0097
chr1	9690867	9690916	0.0097
chr1	9690967	9691016	0.0097
chr1	9691072	9691121	0
chr1	9691167	9691216	0
chr1	9691252	9691308	0
chr1	9691352	9691409	0
chr1	9691462	9691524	0
chr1	9691573	9691627	0
chr1	9691688	9691739	0
chr1	9691783	9691841	0
chr1	9691878	9691929	0
chr1	9691978	9692027	0
chr1	9692078	9692127	0
chr1	9692198	9692257	0
chr1	9692298	9692347	0.0051
chr1	9692398	9692447	0.0505
chr1	9692498	9692555	0.0313
chr1	9692578	9692641	0.0313
chr1	9692698	9692753	0.0026
chr1	9692783	9692835	0.0012
chr1	9692898	9692952	0.0012
chr1	9692978	9693027	0.0005
chr1	9693098	9693154	0.0001
chr1	9693243	9693292	0
chr1	9737642	9737691	0
chr1	9737752	9737801	0
chr1	9737842	9737891	0
chr1	9737942	9737991	0
chr1	9738062	9738111	0
chr1	9738144	9738193	0
chr1	9738244	9738293	0
chr1	9738359	9738408	0.0042
chr1	9738459	9738508	0.0932
chr1	9738564	9738613	0.0932
chr1	9738664	9738713	0.0042
chr1	9738744	9738793	0.0602
chr1	9738854	9738903	0.0602
chr1	9738944	9738994	0.0602
chr1	9739050	9739108	0.0602
chr1	9739150	9739203	0.0602
chr1	9739245	9739294	0.0602
chr1	9739355	9739406	0.0602
chr1	9739460	9739517	0.0766
chr1	9739565	9739614	0.0766
chr1	9739650	9739713	0.0766
chr1	9739745	9739794	0.0766
chr1	9739860	9739919	0
chr1	9739945	9740002	0
chr1	9740065	9740126	0
chr1	9740165	9740215	0
chr1	9740245	9740297	0
chr1	9740345	9740404	0
chr1	9740465	9740525	0
chr1	9740565	9740617	0
chr1	9740725	9740774	0
chr1	9740941	9740995	0
chr1	9741026	9741075	0
chr1	9741116	9741172	0
chr1	9741266	9741318	0
chr1	9741341	9741395	0
chr1	9785257	9785306	1.8062
chr1	9785367	9785416	3.0212
chr1	9785467	9785516	3.0212
chr1	9785699	9785748	2.0367
chr1	9785789	9785851	2.212
chr1	9785894	9785943	1.9183
chr1	9785999	9786061	2.212
chr1	9786097	9786146	2.212
chr1	9786197	9786255	2.212
chr1	9786277	9786326	2.212
chr1	9786422	9786471	1.2297
chr1	9786522	9786571	0.8701
chr1	9786687	9786745	0.4246
chr1	9786797	9786848	0.0349
chr1	9786885	9786942	0.0349
chr1	9786975	9787034	0.0349
chr1	9787075	9787141	0
chr1	9787185	9787239	0
chr1	9787290	9787346	0
chr1	9787380	9787437	0
chr1	9787490	9787541	0
chr1	9787575	9787628	0
chr1	9787700	9787761	0.0046
chr1	9787823	9787877	0.3695
chr1	9787903	9787952	0.4714
chr1	9788013	9788062	1.4298
chr1	9788108	9788157	1.1054
chr1	9788204	9788253	1.1054
chr1	9788309	9788358	1.1054
chr1	9788404	9788453	1.1054
chr1	9788514	9788563	0.6359
chr1	9788624	9788673	0.2328
chr1	9788714	9788763	0.0094
chr1	9788824	9788873	0
chr1	9835407	9835456	1.3401
chr1	9835597	9835646	1.8148
chr1	9835687	9835742	2.756
chr1	9835918	9835973	1.2477
chr1	9836023	9836075	0.7397
chr1	9836103	9836152	0.8772
chr1	9836213	9836268	0.8772
chr1	9836308	9836359	0.674
chr1	9836408	9836469	0.2161
chr1	9836518	9836569	0.0919
chr1	9836608	9836657	0.0663
chr1	9836723	9836779	0.0663
chr1	9836823	9836874	0.0663
chr1	9836903	9836955	0.0139
chr1	9837143	9837192	0.0139
chr1	9837243	9837295	0.0139
chr1	9837327	9837384	0.0139
chr1	9837447	9837496	0.0139
chr1	9837537	9837586	0.0225
chr1	9837637	9837686	0
chr1	9837742	9837791	0
chr1	9837827	9837876	0
chr1	9837937	9837986	0
chr1	9838027	9838076	0
chr1	9838127	9838176	0.0001
chr1	9838235	9838284	0.1395
chr1	9838335	9838384	0.1395
chr1	9838430	9838479	0.0484
chr1	9838530	9838579	0.4471
chr1	9838650	9838699	0.4629
chr1	9838750	9838799	0.385
chr1	9838850	9838899	0.3082
chr1	9838950	9839010	0.2333
chr1	9839050	9839102	0.162
chr1	9895801	9895855	0.189
chr1	9895896	9895951	0.2673
chr1	9895986	9896043	0.3488
chr1	9896106	9896162	0.046
chr1	9896208	9896257	0.0759
chr1	9896293	9896342	0.066
chr1	9896403	9896456	0
chr1	9896503	9896552	0
chr1	9896608	9896657	0
chr1	9896698	9896747	0
chr1	9896798	9896854	0
chr1	9896893	9896942	0
chr1	9897008	9897071	0
chr1	9897108	9897158	0
chr1	9897193	9897247	0
chr1	9897303	9897352	0
chr1	9897408	9897460	0
chr1	9897503	9897561	0
chr1	9897583	9897635	0
chr1	9897698	9897757	0
chr1	9897808	9897867	0
chr1	9897903	9897962	0
chr1	9897993	9898047	0
chr1	9898083	9898135	0
chr1	9898203	9898266	0
chr1	9898288	9898344	0
chr1	9898408	9898467	0
chr1	9898488	9898537	0.0559
chr1	9898598	9898647	0.091
chr1	9898703	9898752	0.5486
chr1	9898783	9898832	1.2564
chr1	9898908	9898957	2.1791
chr1	9898998	9899047	2.9379
chr1	9899108	9899157	3.4509
chr1	9899198	9899247	3.0124
chr1	9899308	9899357	2.5726
chr1	9899431	9899480	1.6879
chr1	9931909	9931959	0.0626
chr1	9932009	9932068	0.1021
chr1	9932084	9932139	0.0539
chr1	9932194	9932250	0.0052
chr1	9932284	9932334	0.0093
chr1	9932409	9932461	0
chr1	9932489	9932551	0
chr1	9932594	9932650	0
chr1	9932684	9932740	0
chr1	9932809	9932868	0
chr1	9932899	9932955	0
chr1	9933009	9933058	0
chr1	9933109	9933158	0
chr1	9933209	9933258	0
chr1	9933309	9933371	0
chr1	9933409	9933465	0
chr1	9933494	9933543	0
chr1	9933584	9933642	0
chr1	9933703	9933757	0
chr1	9933788	9933837	0
chr1	9933908	9933957	0
chr1	9934008	9934057	0
chr1	9934088	9934137	0.0007
chr1	9934193	9934242	0.0007
chr1	9934303	9934352	0.0007
chr1	9934393	9934442	0.0041
chr1	9934531	9934580	0.358
chr1	9934631	9934681	0.358
chr1	9934731	9934780	0.1671
chr1	9935021	9935076	0.2692
chr1	9935283	9935341	0.2692
chr1	9935363	9935412	0.0194
chr1	9935473	9935522	0.0194
chr1	9935633	9935682	0.081
chr1	9935718	9935768	0.0467
chr1	9935848	9935907	0.1126
chr1	9935948	9936005	0.1864
chr1	9936048	9936108	0.2358
chr1	9936153	9936210	0.2811
chr1	9936238	9936294	0.3064
chr1	9936358	9936407	0.158
chr1	9936458	9936512	0.0844
chr1	9936543	9936602	0.0844
chr1	9936638	9936688	0.0603
chr1	9936758	9936821	0.0396
chr1	9936838	9936892	0.0228
chr1	9936963	9937012	0.0107
chr1	9957207	9957256	3.6349
chr1	9957312	9957361	3.6349
chr1	9957402	9957451	2.7626
chr1	9957522	9957571	2.8248
chr1	9957602	9957651	2.8248
chr1	9957747	9957796	1.0825
chr1	9957842	9957891	0.8753
chr1	9957937	9957986	1.0123
chr1	9958047	9958096	0.738
chr1	9958149	9958198	0.738
chr1	9958229	9958278	0.6617
chr1	9958334	9958383	0.515
chr1	9998484	9998537	0.0004
chr1	9998584	9998637	0.0014
chr1	9998664	9998721	0.0035
chr1	9998784	9998833	0.0071
chr1	9998874	9998923	0.0124
chr1	9998984	9999033	0.0124
chr1	9999079	9999128	0.0124
chr1	9999169	9999218	0.1225
chr1	9999264	9999313	0.0897
chr1	9999364	9999416	0.4497
chr1	9999464	9999514	0.8373
chr1	9999579	9999628	1.7008
chr1	9999758	9999807	2.8401
chr1	9999858	9999907	2.473
chr1	9999948	10000000	2.473
chr1	10000038	10000090	2.2322
chr1	10000168	10000219	1.8387
chr1	10000283	10000339	1.5112
chr1	10000408	10000465	0.8979
chr1	10000486	10000539	0.8979
chr1	10000586	10000635	0.8979
chr1	10000711	10000767	1.0376
chr1	10000801	10000856	1.0376
chr1	10000911	10000973	1.0376
chr1	10001011	10001060	0.758
chr1	10001091	10001153	0.8979
chr1	10001186	10001242	0.8979
chr1	10001301	10001358	0.9896
chr1	10001461	10001510	1.027
chr1	10001541	10001599	1.4475
chr1	10001651	10001700	2.485
chr1	10001736	10001792	2.485
chr1	10001851	10001900	2.485
chr1	10001936	10001996	2.1594
chr1	10002061	10002115	1.8328
chr1	10002156	10002205	1.5051
chr1	10025357	10025406	0.0352
chr1	10025462	10025519	0.0624
chr1	10025542	10025597	0.0624
chr1	10025652	10025701	0.0952
chr1	10025760	10025809	0.1321
chr1	10025860	10025909	0.0085
chr1	10026010	10026060	0
chr1	10026110	10026159	0
chr1	10026210	10026261	0
chr1	10026310	10026372	0
chr1	10026395	10026452	0
chr1	10026490	10026539	0
chr1	10026595	10026650	0
chr1	10026700	10026762	0
chr1	10026810	10026871	0
chr1	10026890	10026946	0
chr1	10027005	10027061	0
chr1	10027090	10027144	0
chr1	10027210	10027268	0
chr1	10027361	10027420	0
chr1	10027441	10027502	0
chr1	10027561	10027610	0
chr1	10027651	10027700	0
chr1	10027741	10027790	0
chr1	10027841	10027890	0
chr1	10027961	10028010	0
chr1	10028051	10028100	0
chr1	10028156	10028205	0
chr1	10028251	10028300	0
chr1	10028361	10028417	0
chr1	10028456	10028505	0
chr1	10028541	10028590	0
chr1	10028659	10028714	0
chr1	10028754	10028804	0
chr1	10028856	10028907	0
chr1	10028956	10029020	0
chr1	10029051	10029100	0
chr1	10029211	10029260	0
chr1	10029291	10029347	0
chr1	10029434	10029489	0
chr1	10029514	10029570	0
chr1	10029629	10029678	0
chr1	10029714	10029763	0.0963
chr1	10029829	10029878	0.5597
chr1	10029934	10029983	1.2716
chr1	10030034	10030083	0.5597
chr1	10030114	10030163	0.3443
chr1	10030214	10030263	0.012
chr1	10030334	10030383	0
chr1	10030434	10030490	0
chr1	10030609	10030661	0
chr1	10030704	10030767	0
chr1	10030799	10030852	0
chr1	10030904	10030960	0
chr1	10222036	10222090	0.0416
chr1	10222121	10222183	0
chr1	10222231	10222280	0
chr1	10222326	10222375	0.0002
chr1	10222436	10222485	0.0399
chr1	10222536	10222585	0.3901
chr1	10222611	10222660	1.0352
chr1	10222734	10222783	1.1481
chr1	10222830	10222879	1.8977
chr1	10222935	10222984	1.8977
chr1	10223025	10223074	2.7551
chr1	10223120	10223169	1.719
chr1	10223230	10223279	0.8968
chr1	10223320	10223369	0.2955
chr1	10223430	10223479	0.0328
chr1	10223525	10223585	0
chr1	10223635	10223688	0
chr1	10223735	10223784	0
chr1	10223835	10223894	0
chr1	10223925	10223974	0
chr1	10224030	10224081	0
chr1	10224130	10224190	0
chr1	10224215	10224277	0
chr1	10224325	10224374	0
chr1	10224475	10224524	0
chr1	10224570	10224621	0
chr1	10224670	10224728	0.0484
chr1	10224765	10224826	0.0484
chr1	10224865	10224914	0.0692
chr1	10224985	10225048	0.0692
chr1	10225065	10225117	0.0692
chr1	10225175	10225230	0.0692
chr1	10225270	10225322	0.1655
chr1	10225385	10225434	0.5158
chr1	10225484	10225536	1.0809
chr1	10225574	10225631	1.0782
chr1	10225674	10225723	0.8665
chr1	10709286	10709342	0
chr1	10709406	10709455	0
chr1	10709486	10709543	0
chr1	10709591	10709640	0
chr1	10709696	10709745	0
chr1	10709786	10709835	0
chr1	10709901	10709950	0
chr1	10710006	10710055	0
chr1	10710086	10710135	0
chr1	10710196	10710247	0
chr1	10710291	10710340	0
chr1	10710386	10710435	0
chr1	10710486	10710535	0
chr1	10710586	10710635	0
chr1	10710701	10710750	0.0022
chr1	10710801	10710850	0.0022
chr1	10710886	10710944	0.0308
chr1	10710996	10711046	0.0308
chr1	10711106	10711163	0.0197
chr1	10711186	10711235	0.0111
chr1	10711286	10711335	0.0052
chr1	10711386	10711436	0.0053
chr1	10712005	10712055	0.4391
chr1	10712090	10712147	0.4709
chr1	10712185	10712237	0.4709
chr1	10712285	10712334	0.0701
chr1	10712430	10712479	0.0184
chr1	10712510	10712570	0.0184
chr1	10712630	10712690	0.0058
chr1	10712710	10712759	0.0024
chr1	10712825	10712886	0.0024
chr1	10712910	10712972	0.0007
chr1	10795327	10795376	2.2478
chr1	10795447	10795496	2.7103
chr1	10795527	10795576	3.2174
chr1	10795647	10795696	3.2174
chr1	10795727	10795776	3.2174
chr1	10795847	10795896	2.7103
chr1	10795942	10795991	3.4136
chr1	10980607	10980667	0
chr1	10980707	10980765	0
chr1	10980797	10980846	0
chr1	10980907	10980956	0
chr1	10980987	10981044	0
chr1	10981117	10981166	0
chr1	10981217	10981273	0
chr1	10981332	10981381	0
chr1	10981432	10981482	0
chr1	10981532	10981588	0
chr1	10981622	10981675	0
chr1	10981732	10981781	0
chr1	10981832	10981881	0
chr1	10981912	10981967	0
chr1	10982012	10982068	0
chr1	10982132	10982183	0
chr1	10982232	10982282	0
chr1	10982332	10982381	0
chr1	10982417	10982474	0.0001
chr1	10982527	10982577	0.0001
chr1	10982612	10982673	0.0001
chr1	10982712	10982762	0.0001
chr1	10982817	10982866	0.0001
chr1	10982932	10982990	0.0001
chr1	10983032	10983083	0.0001
chr1	10983112	10983171	0.0024
chr1	10983213	10983262	0.0011
chr1	10983323	10983372	0.0011
chr1	10983443	10983492	0.0418
chr1	10983538	10983587	0.4285
chr1	10983653	10983702	0.3546
chr1	10983748	10983797	0.1302
chr1	10983853	10983902	0.0164
chr1	10983938	10983987	0
chr1	10984038	10984087	0.0134
chr1	10984148	10984201	0.0001
chr1	10984253	10984312	0.0013
chr1	11254246	11254298	2.3091
chr1	11254341	11254398	1.8597
chr1	11254456	11254505	1.8597
chr1	11254536	11254587	1.8597
chr1	11254656	11254715	1.8597
chr1	11254756	11254806	1.5278
chr1	11401235	11401291	0
chr1	11401345	11401394	0
chr1	11401450	11401506	0
chr1	11401550	11401606	0
chr1	11401655	11401711	0
chr1	11401735	11401786	0
chr1	11401855	11401912	0
chr1	11401955	11402009	0.0001
chr1	11402055	11402113	0.0001
chr1	11402135	11402200	0.0467
chr1	11402235	11402294	0.2316
chr1	11402335	11402391	0.0195
chr1	11402445	11402495	0.0195
chr1	11402545	11402603	0.0195
chr1	11402650	11402699	0.0195
chr1	11402755	11402812	0.0195
chr1	11402855	11402916	0.0195
chr1	11402935	11402984	0.0195
chr1	11403050	11403099	0.0195
chr1	11403155	11403204	0.0195
chr1	11403250	11403308	0.2547
chr1	11403335	11403392	0.2547
chr1	11403440	11403494	0.2547
chr1	11403555	11403612	0.0045
chr1	11403635	11403684	0.0045
chr1	11403755	11403804	0.0321
chr1	11403840	11403889	0.0321
chr1	11403940	11403989	0.0321
chr1	11404035	11404084	0
chr1	11404135	11404184	0.0023
chr1	11404255	11404304	0
chr1	11404355	11404404	0.0168
chr1	11404435	11404484	0.1448
chr1	11404535	11404584	0.4187
chr1	11404645	11404694	0.2066
chr1	11404735	11404784	0.1551
chr1	11404857	11404906	0.0028
chr1	12705669	12705718	0.4226
chr1	12705784	12705833	0.3088
chr1	12705869	12705918	0.3088
chr1	12705984	12706040	0.3088
chr1	12706069	12706118	0.3088
chr1	12706189	12706243	0.3059
chr1	12706594	12706643	0.22
chr1	12706694	12706751	0.22
chr1	12706814	12706865	0.3059
chr1	12706959	12707014	0.6546
chr1	12707064	12707113	1.1359
chr1	12707149	12707208	2.1716
chr1	12707264	12707313	1.8868
chr1	12707354	12707404	1.8868
chr1	12707539	12707588	1.5508
chr1	12707957	12708006	0.4444
chr1	12708062	12708112	0.4444
chr1	12708142	12708191	0.1089
chr1	12708262	12708311	0.2744
chr1	12708347	12708396	0.0572
chr1	12708457	12708506	0
chr1	12708552	12708602	0
chr1	12708642	12708691	0
chr1	12708742	12708791	0
chr1	12708842	12708898	0
chr1	12708952	12709003	0
chr1	12709062	12709112	0
chr1	12709162	12709211	0
chr1	12709242	12709296	0
chr1	12709342	12709398	0
chr1	12980486	12980535	0.4115
chr1	12980581	12980631	0.3913
chr1	12980696	12980745	0.0373
chr1	12980786	12980835	0.0962
chr1	12980891	12980940	0.0004
chr1	12981001	12981050	0
chr1	12981091	12981140	0
chr1	12981201	12981250	0
chr1	12981291	12981352	0
chr1	12981376	12981433	0
chr1	12981498	12981552	0
chr1	12981578	12981627	0
chr1	12981698	12981747	0
chr1	12981788	12981838	0
chr1	12981883	12981932	0
chr1	12982013	12982062	0
chr1	12982103	12982152	0
chr1	12982213	12982262	0.0001
chr1	12982323	12982372	0.0004
chr1	12982408	12982457	0.0004
chr1	12982548	12982597	0.3308
chr1	12982633	12982682	0.2918
chr1	12982728	12982777	0.8912
chr1	12982828	12982877	0.8912
chr1	12982943	12982992	0.9758
chr1	12983043	12983093	0.9758
chr1	12983148	12983206	1.3656
chr1	12983233	12983282	1.8123
chr1	12983348	12983399	1.8123
chr1	12983448	12983497	1.5997
chr1	12983533	12983582	2.4458
chr1	12983724	12983777	2.3852
chr1	12983804	12983865	1.8549
chr1	12983904	12983961	1.4797
chr1	12984004	12984053	1.1551
chr1	12986059	12986108	1.344
chr1	12986159	12986216	2.6937
chr1	12986484	12986533	2.3434
chr1	12986559	12986608	2.3434
chr1	12986664	12986713	1.8613
chr1	12986759	12986808	1.8613
chr1	13116237	13116286	0
chr1	13116358	13116407	0
chr1	13116448	13116497	0
chr1	13116543	13116592	0
chr1	13116643	13116692	0
chr1	13116748	13116797	0.0001
chr1	13116843	13116892	0.0001
chr1	13116963	13117012	0.0001
chr1	13117078	13117129	0.0214
chr1	13117188	13117237	0.0214
chr1	13117268	13117317	0.434
chr1	13117388	13117437	0.4728
chr1	13117513	13117563	0.6635
chr1	13117638	13117687	0.6635
chr1	13117738	13117787	0.638
chr1	13117973	13118022	0.0327
chr1	13118088	13118139	0.0013
chr1	13118188	13118238	0.0013
chr1	13118273	13118322	0.003
chr1	13118373	13118422	0.0057
chr1	13118468	13118517	0.001
chr1	13118578	13118627	0.001
chr1	13118678	13118727	0.001
chr1	13118768	13118817	0.0004
chr1	13118888	13118938	0.0004
chr1	13118968	13119017	0.0004
chr1	13119068	13119121	0.0004
chr1	13119233	13119282	0.0004
chr1	13119323	13119378	0.0321
chr1	13119462	13119516	0.3164
chr1	13119552	13119603	0.7294
chr1	13119642	13119691	0.9753
chr1	13119747	13119802	0.7294
chr1	13119882	13119931	1.3715
chr1	13119987	13120036	2.0347
chr1	13362829	13362878	2.0313
chr1	13362929	13362978	2.4545
chr1	13363049	13363098	2.556
chr1	13363146	13363195	2.9341
chr1	13363241	13363290	3.3112
chr1	13363351	13363400	3.5686
chr1	13363441	13363490	3.5686
chr1	13363531	13363580	3.5686
chr1	13363631	13363680	3.6993
chr1	13363731	13363780	3.1368
chr1	13363849	13363898	2.338
chr1	13363929	13363978	2.4687
chr1	13364029	13364078	1.4314
chr1	13364194	13364243	0.6371
chr1	13364289	13364338	0.6371
chr1	13364399	13364448	0.1148
chr1	13364499	13364548	0.0019
chr1	13364601	13364650	0.0039
chr1	13364691	13364740	0.0039
chr1	13364781	13364830	0.0039
chr1	13364893	13364942	0.0039
chr1	13364988	13365043	0.0112
chr1	13365093	13365149	0.0112
chr1	13365198	13365261	0.0112
chr1	13365278	13365330	0.0112
chr1	13365378	13365432	0.0112
chr1	13365498	13365556	0.0365
chr1	13365578	13365631	0.0365
chr1	13365690	13365739	0.0398
chr1	13365790	13365839	0.3175
chr1	13365895	13365944	0.9296
chr1	13365995	13366044	1.2107
chr1	13366100	13366149	0.8474
chr1	13366200	13366255	0.8474
chr1	13366285	13366345	0.8474
chr1	13366380	13366432	0.2631
chr1	13366495	13366551	0.1315
chr1	13366595	13366653	0.0483
chr1	13366680	13366737	0.0325
chr1	13366785	13366842	0.0196
chr1	13366885	13366943	0.0101
chr1	13366980	13367039	0.0041
chr1	13579206	13579255	0.2413
chr1	13579306	13579355	0.056
chr1	13579421	13579470	0.0033
chr1	13579506	13579555	0.1398
chr1	13579606	13579655	0.4853
chr1	13579719	13579768	1.1692
chr1	13579819	13579868	1.0274
chr1	13579914	13579963	0.3847
chr1	13580022	13580071	0.3583
chr1	13580117	13580166	0.5472
chr1	13580207	13580256	0.5472
chr1	13580307	13580356	0.5472
chr1	13580407	13580456	0.1367
chr1	13580552	13580601	0.1367
chr1	13580652	13580705	0.0614
chr1	13580755	13580811	0.5653
chr1	13580840	13580889	0.5653
chr1	13580935	13580984	0.6793
chr1	13581105	13581159	0.2289
chr1	13581200	13581259	0.036
chr1	13581280	13581341	0.036
chr1	13581390	13581439	0.036
chr1	13581505	13581556	0.0529
chr1	13581580	13581634	0.0529
chr1	13581705	13581754	0.0529
chr1	13581805	13581861	0.036
chr1	13581885	13581946	0.036
chr1	13581980	13582037	0.1271
chr1	13582105	13582155	0.5494
chr1	13582253	13582305	0.4708
chr1	13582333	13582382	1.0144
chr1	13582603	13582652	1.5109
chr1	13582693	13582752	1.2326
chr1	13582793	13582852	0.9531
chr1	13582898	13582956	0.9531
chr1	13649875	13649934	0
chr1	13649975	13650024	0
chr1	13650070	13650121	0
chr1	13650175	13650224	0
chr1	13650250	13650299	0
chr1	13650365	13650414	0.0001
chr1	13650470	13650519	0
chr1	13650560	13650609	0.0007
chr1	13650675	13650724	0.0589
chr1	13650775	13650824	0.1195
chr1	13650850	13650907	0.1387
chr1	13650960	13651015	0.1387
chr1	13651055	13651108	0.2903
chr1	13651171	13651221	0.6064
chr1	13651271	13651320	0.4986
chr1	13651361	13651413	1.3043
chr1	13651609	13651660	0.4986
chr1	13651704	13651753	0.4986
chr1	13651824	13651881	0.4986
chr1	13651924	13651988	0.6999
chr1	13652009	13652058	0.9043
chr1	13652124	13652173	1.1007
chr1	13652209	13652258	1.1007
chr1	13652304	13652353	1.1007
chr1	13652404	13652453	1.7432
chr1	13652524	13652573	1.2336
chr1	13652604	13652664	1.2336
chr1	13652724	13652773	1.4125
chr1	13652844	13652897	1.2336
chr1	13652949	13652998	1.2336
chr1	13653044	13653102	1.0542
chr1	13653144	13653193	1.0542
chr1	13653229	13653279	0.9488
chr1	13653344	13653393	1.4609
chr1	13656043	13656095	0.6048
chr1	13656145	13656194	0.7685
chr1	13656265	13656327	0.932
chr1	13656365	13656414	1.0951
chr1	13656455	13656505	1.0435
chr1	13656545	13656602	0.9983
chr1	13656665	13656730	0.9983
chr1	13656765	13656821	0.8627
chr1	13656865	13656923	0.8627
chr1	13656965	13657019	0.8627
chr1	13657055	13657118	0.8627
chr1	13657215	13657264	0.7269
chr1	13657315	13657364	0.8627
chr1	13657395	13657444	0.8974
chr1	13657495	13657548	0.8974
chr1	13657640	13657689	1.0559
chr1	13657735	13657784	1.214
chr1	13657830	13657879	1.2018
chr1	13657935	13657995	1.8394
chr1	13658020	13658069	2.089
chr1	13658140	13658189	1.1852
chr1	13658235	13658293	1.1852
chr1	13658320	13658380	0.9993
chr1	13658440	13658489	0.6208
chr1	13658540	13658596	0.5103
chr1	13658640	13658695	0.3002
chr1	13658740	13658789	0.3002
chr1	13658820	13658877	0.3002
chr1	13658940	13658994	0.3002
chr1	13659020	13659078	0.3002
chr1	13659120	13659173	0.3002
chr1	13659240	13659297	0.2421
chr1	13659320	13659377	0.1859
chr1	13659420	13659471	0.133
chr1	13659525	13659581	0.5039
chr1	13776344	13776393	0.7614
chr1	13776619	13776668	1.7161
chr1	13776729	13776778	2.9232
chr1	13776829	13776878	2.9232
chr1	13776939	13776988	2.2989
chr1	13777044	13777102	1.2978
chr1	13777134	13777183	1.0198
chr1	13777244	13777293	1.0198
chr1	13777324	13777375	0.882
chr1	13777429	13777486	1.0198
chr1	13777524	13777580	0.882
chr1	13777662	13777711	1.0198
chr1	13777767	13777817	0.882
chr1	13777847	13777904	1.0198
chr1	13777962	13778012	1.4005
chr1	13778062	13778122	1.5989
chr1	13778152	13778201	1.5989
chr1	13778247	13778296	1.5989
chr1	13778347	13778401	1.6058
chr1	13778452	13778508	0.8101
chr1	13778547	13778599	0.8101
chr1	13778652	13778701	0.5139
chr1	13778757	13778807	0.5139
chr1	13778852	13778908	0.166
chr1	13778947	13779005	0.166
chr1	13779067	13779116	0.166
chr1	13779147	13779204	0.166
chr1	13779247	13779301	0.166
chr1	13779347	13779396	0.166
chr1	13779452	13779501	0.166
chr1	13779552	13779601	0.166
chr1	13779657	13779706	0.5022
chr1	13779762	13779824	1.0642
chr1	13779867	13779916	0.8831
chr1	13779967	13780016	0.7015
chr1	14299553	14299602	0
chr1	14299656	14299705	0.0004
chr1	14299761	14299810	0
chr1	14299841	14299890	0
chr1	14299941	14299990	0
chr1	14300051	14300100	0
chr1	14300156	14300205	0
chr1	14300246	14300302	0
chr1	14300346	14300397	0
chr1	14300441	14300496	0
chr1	14300547	14300596	0
chr1	14300647	14300696	0
chr1	14300757	14300811	0
chr1	14300847	14300896	0
chr1	14300962	14301018	0
chr1	14301042	14301100	0.0047
chr1	14301156	14301216	0.03
chr1	14301241	14301295	0.3174
chr1	14301347	14301396	0.2212
chr1	14301442	14301491	0.2212
chr1	14301542	14301592	0.002
chr1	14301642	14301700	0
chr1	14301747	14301805	0
chr1	14301862	14301918	0
chr1	14301942	14302000	0
chr1	14302062	14302118	0
chr1	14302142	14302200	0
chr1	14302262	14302319	0
chr1	14302362	14302416	0
chr1	14302462	14302511	0
chr1	14302552	14302601	0
chr1	14302662	14302719	0.0795
chr1	14302762	14302820	0.4151
chr1	14302857	14302906	0.4803
chr1	14302952	14303002	0.391
chr1	14303052	14303101	0.303
chr1	14303157	14303211	0.2176
chr1	14496586	14496635	0.1033
chr1	14496676	14496725	0.001
chr1	14496776	14496825	0.003
chr1	14496946	14496995	0.0007
chr1	14497026	14497075	0.0002
chr1	14497146	14497195	0
chr1	14497246	14497295	0
chr1	14745223	14745272	0.2367
chr1	14745308	14745357	0.3265
chr1	14745408	14745457	0.4188
chr1	14745508	14745557	0.6579
chr1	14745633	14745682	0.3278
chr1	14745708	14745757	0.1202
chr1	14745808	14745857	0.6073
chr1	14745928	14745977	0.1202
chr1	14746033	14746082	0.1202
chr1	14746109	14746158	0.0149
chr1	14746228	14746277	0.0005
chr1	14746333	14746385	0
chr1	14746433	14746482	0
chr1	14746518	14746567	0
chr1	14746633	14746696	0
chr1	14746723	14746772	0
chr1	14746808	14746857	0
chr1	14746923	14746974	0
chr1	14747028	14747077	0
chr1	14747113	14747162	0.0002
chr1	14747228	14747277	0.0001
chr1	14747308	14747357	0.0512
chr1	14747433	14747482	0.0936
chr1	14747510	14747567	0.0677
chr1	14747653	14747703	0.0677
chr1	14747738	14747804	0.0677
chr1	14747838	14747891	0.0936
chr1	14747943	14747992	0.5131
chr1	14748058	14748107	0.3559
chr1	14748133	14748184	0.3559
chr1	14748258	14748308	0.281
chr1	14748353	14748411	0.281
chr1	14748458	14748514	0.281
chr1	14748533	14748590	0.2254
chr1	14748643	14748695	0.2254
chr1	14748733	14748782	0.1719
chr1	14748873	14748933	0.1218
chr1	14748968	14749024	0.0398
chr1	14908206	14908255	0
chr1	14908316	14908365	0
chr1	14908421	14908470	0
chr1	14908506	14908559	0
chr1	14908621	14908670	0
chr1	14908716	14908765	0
chr1	14908826	14908875	0.0003
chr1	14908911	14908960	0.0001
chr1	14909006	14909055	0.0016
chr1	14909174	14909223	0.8523
chr1	14909254	14909307	0.8523
chr1	14909359	14909411	0.8523
chr1	14909474	14909523	0.8523
chr1	14909554	14909603	0.9867
chr1	14909665	14909714	0.9867
chr1	14909770	14909819	1.2448
chr1	14909875	14909931	2.1645
chr1	14909975	14910024	2.1645
chr1	14910060	14910109	2.1645
chr1	14910170	14910222	2.1645
chr1	14910270	14910321	1.4611
chr1	14910360	14910409	1.4611
chr1	14910455	14910514	0.7006
chr1	14910575	14910635	0.172
chr1	14910655	14910707	0.018
chr1	14910755	14910804	0.018
chr1	14910860	14910916	0.0026
chr1	14910970	14911026	0.0026
chr1	14911055	14911106	0.0026
chr1	14911155	14911209	0
chr1	14911265	14911317	0
chr1	14911365	14911419	0
chr1	14911459	14911514	0
chr1	14911554	14911608	0
chr1	14911674	14911725	0
chr1	14911774	14911823	0
chr1	14911874	14911933	0
chr1	15276502	15276551	0.4707
chr1	15276607	15276656	0.9445
chr1	15276722	15276771	0.6007
chr1	15276812	15276861	0.3616
chr1	15276917	15276966	0.3616
chr1	15277003	15277052	0.6007
chr1	15277113	15277162	0.2745
chr1	15277223	15277272	0.1126
chr1	15299583	15299642	0.0002
chr1	15299688	15299737	0.0008
chr1	15299788	15299846	0.0083
chr1	15299878	15299936	0.0353
chr1	15299973	15300024	0.0818
chr1	15300078	15300141	0.0818
chr1	15300193	15300243	0.0085
chr1	15300293	15300342	0
chr1	15300373	15300425	0
chr1	15300473	15300523	0
chr1	15300573	15300622	0
chr1	15300673	15300736	0
chr1	15300788	15300843	0
chr1	15300883	15300942	0
chr1	15300988	15301046	0
chr1	15301073	15301126	0
chr1	15301218	15301275	0.0017
chr1	15301313	15301375	0.0017
chr1	15301398	15301448	0
chr1	15301518	15301573	0
chr1	15301598	15301648	0
chr1	15301718	15301767	0
chr1	15301818	15301873	0
chr1	15301898	15301948	0
chr1	15301998	15302048	0
chr1	15302098	15302147	0
chr1	15302198	15302253	0
chr1	15302298	15302359	0.065
chr1	15302438	15302487	0.7028
chr1	15302538	15302587	1.1508
chr1	15302623	15302672	1.5348
chr1	15302743	15302792	3.3125
chr1	15302823	15302872	3.7338
chr1	15302943	15302992	3.5869
chr1	15303028	15303077	4.0018
chr1	15303133	15303182	4.8967
chr1	15303243	15303294	4.0984
chr1	15792799	15792861	0.123
chr1	15792894	15792953	0.1977
chr1	15793069	15793118	0.3617
chr1	15793154	15793203	0.4467
chr1	15793274	15793323	0.4467
chr1	15793364	15793413	0.4467
chr1	15793464	15793513	0.4467
chr1	15793564	15793626	0.6252
chr1	15793654	15793705	0.9714
chr1	15793774	15793823	2.0524
chr1	15794149	15794198	1.5365
chr1	15794244	15794293	1.3675
chr1	15794424	15794473	1.3675
chr1	15794504	15794553	1.3675
chr1	15795051	15795109	0.5807
chr1	15795146	15795195	0.7399
chr1	15795251	15795308	0.8989
chr1	15795331	15795380	1.0576
chr1	15795451	15795500	1.216
chr1	15795551	15795601	1.4365
chr1	15795651	15795700	1.4365
chr1	15795731	15795780	1.6706
chr1	15795836	15795885	0.8932
chr1	15795946	15795995	0.2932
chr1	15796041	15796090	0.101
chr1	15796131	15796180	0.0054
chr1	15796231	15796280	0.0002
chr1	15796331	15796380	0.0232
chr1	15796451	15796500	0.007
chr1	15882065	15882114	0.1092
chr1	15882180	15882229	0.1652
chr1	15882285	15882334	0.2257
chr1	15882365	15882414	0.289
chr1	15882465	15882514	0.3539
chr1	15882565	15882614	0.3539
chr1	15882685	15882734	0.5981
chr1	15882765	15882814	0.6406
chr1	15882880	15882929	1.381
chr1	15882965	15883014	2.3357
chr1	15883080	15883129	3.5041
chr1	15883170	15883219	3.5041
chr1	15883285	15883336	3.5041
chr1	15883387	15883437	2.4954
chr1	15883477	15883526	1.509
chr1	15883567	15883616	1.0055
chr1	15883667	15883716	1.0055
chr1	15883782	15883836	0.9946
chr1	15883887	15883945	0.9946
chr1	15883987	15884047	0.9946
chr1	15884067	15884133	0.9726
chr1	15884167	15884219	0.9726
chr1	15884282	15884331	0.9726
chr1	15884377	15884438	0.9726
chr1	15884467	15884516	0.8397
chr1	15884567	15884625	0.9726
chr1	15884687	15884736	0.8397
chr1	15884812	15884870	0.5096
chr1	15884892	15884945	0.1068
chr1	15884997	15885046	0.1416
chr1	15885112	15885161	0.0015
chr1	15885192	15885249	0.0031
chr1	15885312	15885367	0.0031
chr1	15885392	15885441	0.0015
chr1	15885512	15885562	0.0006
chr1	15885597	15885652	0.0002
chr1	15885702	15885751	0
chr1	16082918	16082967	0.7418
chr1	16082998	16083047	0.9307
chr1	16083103	16083152	1.1191
chr1	16083218	16083267	1.1191
chr1	16083298	16083347	1.1191
chr1	16083398	16083447	0.9307
chr1	16083513	16083562	1.4472
chr1	16093003	16093064	0.9049
chr1	16093113	16093162	0.4001
chr1	16093215	16093264	0.4001
chr1	16093400	16093450	0.1676
chr1	16093495	16093544	0.097
chr1	16093685	16093734	0.0009
chr1	16093800	16093852	0
chr1	16093900	16093949	0
chr1	16094000	16094049	0
chr1	16094090	16094139	0
chr1	16094180	16094229	0
chr1	16094295	16094344	0
chr1	16094395	16094444	0
chr1	16094480	16094529	0
chr1	16094580	16094630	0
chr1	16094700	16094754	0.0001
chr1	16094785	16094834	0.0152
chr1	16094900	16094949	0.3297
chr1	16094985	16095034	0.3297
chr1	16095100	16095149	0.7775
chr1	16095195	16095244	0.7775
chr1	16095280	16095329	0.7775
chr1	16095395	16095444	1.563
chr1	16095495	16095544	1.563
chr1	16095580	16095629	1.563
chr1	16095680	16095729	0.7775
chr1	16095780	16095829	0.7775
chr1	16095885	16095934	0.5568
chr1	16095980	16096029	0.0949
chr1	16096090	16096139	0.0907
chr1	16096185	16096234	0
chr1	16096300	16096349	0
chr1	16096380	16096429	0
chr1	16096495	16096544	0
chr1	16096585	16096634	0
chr1	16096700	16096751	0
chr1	16096780	16096837	0
chr1	16096880	16096929	0
chr1	16096979	16097035	0
chr1	16097079	16097130	0
chr1	16097189	16097238	0
chr1	16097279	16097337	0
chr1	16097379	16097440	0
chr1	16508667	16508716	1.272
chr1	16508747	16508796	1.5575
chr1	16508852	16508901	1.8419
chr1	16508947	16508996	2.1255
chr1	16509067	16509116	2.4084
chr1	16509157	16509206	2.7671
chr1	16509247	16509296	3.2822
chr1	16509347	16509396	2.8066
chr1	16509447	16509496	2.8066
chr1	16509812	16509861	3.9791
chr1	16509907	16509956	3.3217
chr1	16509997	16510046	2.4637
chr1	16510117	16510166	1.4411
chr1	16510217	16510266	1.379
chr1	16510335	16510389	1.0794
chr1	16510435	16510491	1.0794
chr1	16510520	16510576	1.3434
chr1	16510640	16510695	1.3434
chr1	16510725	16510774	1.0794
chr1	16510820	16510872	2.0182
chr1	16510925	16510974	1.5399
chr1	16511020	16511081	1.3477
chr1	16511160	16511218	0.8935
chr1	16511265	16511314	0.8935
chr1	16511345	16511402	0.8935
chr1	16511489	16511541	0.8935
chr1	16511584	16511633	1.0327
chr1	16511689	16511750	1.0327
chr1	16511784	16511833	0.8935
chr1	16511884	16511933	1.0327
chr1	16511969	16512018	1.0674
chr1	16512069	16512118	1.0214
chr1	16512169	16512221	1.7125
chr1	16512269	16512318	1.4095
chr1	16608627	16608676	0.2651
chr1	16608727	16608776	0.3615
chr1	16608827	16608876	0.4598
chr1	16608932	16608981	0.559
chr1	16609047	16609096	0.6586
chr1	16609132	16609181	0.487
chr1	16609232	16609281	0.3952
chr1	16609352	16609401	0.0313
chr1	16609432	16609481	0
chr1	16609530	16609579	0
chr1	16609635	16609691	0
chr1	16609730	16609779	0
chr1	16609850	16609904	0
chr1	16609950	16610001	0
chr1	16610030	16610086	0
chr1	16610150	16610199	0
chr1	16610235	16610287	0
chr1	16610350	16610400	0.0038
chr1	16610452	16610513	0.0251
chr1	16610552	16610608	0.3364
chr1	16610652	16610701	0.9574
chr1	16610727	16610776	1.7976
chr1	16610852	16610911	1.2017
chr1	16610952	16611007	1.3793
chr1	16611032	16611082	1.2675
chr1	16611127	16611183	1.0838
chr1	16611252	16611308	1.0838
chr1	16611347	16611398	1.0838
chr1	16611427	16611484	0.9392
chr1	16611547	16611603	1.0838
chr1	16611627	16611679	0.9392
chr1	16611772	16611825	0.7944
chr1	16611872	16611921	0.5046
chr1	16611977	16612026	0.5046
chr1	16646211	16646267	0
chr1	16646331	16646383	0
chr1	16646416	16646465	0
chr1	16646506	16646555	0
chr1	16646631	16646680	0
chr1	16646731	16646780	0
chr1	16646821	16646870	0.0001
chr1	16646916	16646965	0.0001
chr1	16647022	16647071	0
chr1	16647127	16647176	0
chr1	16647207	16647256	0
chr1	16647322	16647374	0
chr1	16647412	16647462	0
chr1	16647512	16647561	0
chr1	16647607	16647658	0
chr1	16647727	16647789	0
chr1	16647843	16647893	0.0023
chr1	16647943	16647999	0.0023
chr1	16648078	16648138	0.0327
chr1	16648178	16648232	0.4098
chr1	16648278	16648327	0.8068
chr1	16648772	16648822	0.3712
chr1	16648857	16648906	0.49
chr1	16648957	16649006	0.1934
chr1	16649067	16649116	0.1934
chr1	16649172	16649229	0.2509
chr1	16649257	16649320	0.0021
chr1	16649357	16649407	0.0021
chr1	16649572	16649622	0
chr1	16649667	16649726	0
chr1	16649767	16649816	0
chr1	16652336	16652397	0
chr1	16652433	16652487	0
chr1	16652513	16652562	0
chr1	16652613	16652672	0
chr1	16652713	16652766	0
chr1	16652833	16652893	0
chr1	16652936	16652988	0
chr1	16653036	16653097	0
chr1	16653131	16653189	0
chr1	16653231	16653290	0
chr1	16653316	16653373	0
chr1	16653431	16653482	0
chr1	16653531	16653589	0
chr1	16653611	16653672	0.0054
chr1	16653731	16653784	0.0054
chr1	16653826	16653876	0.0924
chr1	16653921	16653977	0.0924
chr1	16654026	16654075	0.1336
chr1	16654111	16654164	0.4722
chr1	16654223	16654272	0.6313
chr1	16654323	16654380	1.4134
chr1	16654660	16654716	0.7556
chr1	16654860	16654922	0.947
chr1	16654955	16655012	1.138
chr1	16655040	16655096	1.3284
chr1	16655140	16655189	1.3284
chr1	16655255	16655304	1.5184
chr1	16655350	16655399	0.7437
chr1	16655445	16655494	0.1978
chr1	16655560	16655609	0.0321
chr1	16655640	16655689	0.1177
chr1	16655755	16655809	0.1118
chr1	16655845	16655894	0.0001
chr1	16655960	16656009	0
chr1	16675599	16675656	0.9205
chr1	16675700	16675751	0.9205
chr1	16675795	16675844	1.2737
chr1	16676145	16676200	2.1039
chr1	16676394	16676443	0.8883
chr1	16676494	16676550	0.476
chr1	16676579	16676628	0.0319
chr1	16676699	16676750	0.0023
chr1	16676789	16676844	0.0002
chr1	16676889	16676940	0
chr1	16676984	16677040	0
chr1	16677094	16677143	0
chr1	16677179	16677228	0
chr1	16677299	16677356	0
chr1	16677394	16677450	0
chr1	16677499	16677548	0
chr1	16677579	16677629	0
chr1	16677689	16677745	0
chr1	16677793	16677842	0
chr1	16677878	16677927	0.0099
chr1	16677978	16678027	0
chr1	16678098	16678147	0
chr1	16678223	16678272	0
chr1	16678303	16678361	0
chr1	16678408	16678470	0
chr1	16678523	16678572	0
chr1	16678603	16678653	0
chr1	16678703	16678752	0
chr1	16678823	16678872	0
chr1	16678913	16678964	0
chr1	16679018	16679067	0
chr1	16679118	16679167	0.0001
chr1	16679208	16679267	0
chr1	17081482	17081536	4.4097
chr1	17081587	17081636	5.0079
chr1	17081677	17081726	5.8204
chr1	17081777	17081826	5.8204
chr1	17081897	17081946	5.8204
chr1	17081977	17082026	5.0079
chr1	17082077	17082126	4.1925
chr1	17086845	17086894	0
chr1	17086965	17087014	0
chr1	17087060	17087109	0
chr1	17087170	17087219	0
chr1	17087260	17087309	0
chr1	17087345	17087394	0
chr1	17087470	17087519	0
chr1	17087545	17087594	0.0213
chr1	17087645	17087694	0.0728
chr1	17087770	17087819	0.5466
chr1	17087850	17087899	0.4028
chr1	17087945	17087994	0.5466
chr1	17088070	17088119	1.6659
chr1	17088170	17088219	1.246
chr1	17088270	17088321	0.3186
chr1	17088395	17088444	0
chr1	17088495	17088564	0
chr1	17088595	17088651	0
chr1	17088670	17088719	0
chr1	17088770	17088819	0
chr1	17088895	17088953	0
chr1	17088995	17089052	0
chr1	17089095	17089151	0
chr1	17089170	17089219	0
chr1	17089295	17089344	0
chr1	17089395	17089444	0
chr1	17089490	17089539	0
chr1	17089575	17089624	0.0472
chr1	17089690	17089739	0.0472
chr1	17089775	17089831	0.0472
chr1	17089895	17089946	0.4289
chr1	17089992	17090048	0.4289
chr1	17090072	17090121	0.4289
chr1	17090177	17090230	0.8604
chr1	17090282	17090341	0.8604
chr1	17090377	17090426	0.3809
chr1	17090477	17090533	0.2493
chr1	17090577	17090635	0.2425
chr1	17090672	17090724	0.0726
chr1	17090792	17090851	0.0638
chr1	17134149	17134207	0.2588
chr1	17134244	17134293	0.3536
chr1	17134354	17134403	0.4506
chr1	17134449	17134498	0.5485
chr1	17134544	17134594	0.3743
chr1	17134659	17134709	0.0356
chr1	17134754	17134803	0.0356
chr1	17134864	17134920	0
chr1	17134944	17135001	0
chr1	17135044	17135100	0
chr1	17135164	17135219	0
chr1	17135249	17135304	0
chr1	17135344	17135393	0
chr1	17135464	17135513	0
chr1	17135544	17135593	0
chr1	17135659	17135708	0
chr1	17135764	17135813	0.0001
chr1	17135844	17135893	0.0001
chr1	17136007	17136056	0
chr1	17136097	17136155	0.0469
chr1	17589044	17589108	0
chr1	17589144	17589204	0
chr1	17589224	17589278	0
chr1	17589344	17589406	0
chr1	17589424	17589482	0
chr1	17589544	17589599	0
chr1	17589624	17589676	0
chr1	17589745	17589799	0
chr1	17589845	17589894	0
chr1	17589925	17589978	0
chr1	17590045	17590098	0
chr1	17590125	17590180	0
chr1	17590230	17590279	0
chr1	17590325	17590378	0
chr1	17590425	17590474	0
chr1	17590540	17590593	0
chr1	17590630	17590686	0
chr1	17590740	17590789	0
chr1	17590825	17590874	0
chr1	17590940	17590997	0
chr1	17591030	17591092	0
chr1	17591125	17591190	0
chr1	17591240	17591301	0
chr1	17591345	17591405	0
chr1	17591445	17591503	0
chr1	17591525	17591591	0
chr1	17591670	17591719	0
chr1	17591760	17591810	0
chr1	17591868	17591917	0
chr1	17591953	17592009	0
chr1	17592068	17592122	0
chr1	17592153	17592211	0
chr1	17592248	17592306	0
chr1	17592363	17592421	0
chr1	17592448	17592507	0
chr1	17592548	17592607	0
chr1	17592663	17592712	0.0001
chr1	17714538	17714595	0
chr1	17714638	17714687	0
chr1	17714748	17714797	0
chr1	17714848	17714897	0
chr1	17714938	17715000	0
chr1	17715058	17715111	0
chr1	17715143	17715204	0
chr1	17715253	17715311	0
chr1	17715348	17715398	0
chr1	17715438	17715493	0
chr1	17715538	17715593	0
chr1	17715658	17715710	0
chr1	17715738	17715787	0
chr1	17715838	17715887	0
chr1	17715943	17716003	0
chr1	17716058	17716120	0
chr1	17716153	17716209	0
chr1	17716253	17716315	0
chr1	17716348	17716404	0
chr1	17716438	17716496	0
chr1	17716558	17716607	0
chr1	17716638	17716688	0
chr1	17716738	17716794	0
chr1	17716853	17716911	0
chr1	17716938	17716995	0
chr1	17717038	17717090	0
chr1	17717140	17717189	0
chr1	17717255	17717304	0
chr1	17717345	17717394	0
chr1	17717440	17717489	0
chr1	17717555	17717604	0.0019
chr1	17717650	17717699	0.0255
chr1	17717755	17717804	0.0068
chr1	17717845	17717894	0.3069
chr1	17717955	17718004	0.241
chr1	17718060	17718109	0.1776
chr1	17718180	17718229	0.0672
chr1	18048138	18048187	0.0009
chr1	18048218	18048267	0
chr1	18048328	18048377	0
chr1	18048423	18048472	0
chr1	18048518	18048567	0
chr1	18048618	18048667	0
chr1	18048738	18048787	0.0033
chr1	18048818	18048867	0.0556
chr1	18048938	18048987	0.2407
chr1	18126397	18126448	0
chr1	18126492	18126544	0
chr1	18126617	18126672	0
chr1	18126697	18126752	0
chr1	18126802	18126854	0
chr1	18126942	18126998	0
chr1	18127042	18127103	0
chr1	18127122	18127178	0
chr1	18127222	18127276	0
chr1	18127327	18127384	0
chr1	18127417	18127474	0
chr1	18127542	18127605	0
chr1	18127642	18127698	0
chr1	18127737	18127792	0
chr1	18127842	18127895	0
chr1	18127917	18127966	0
chr1	18128022	18128073	0
chr1	18129878	18129934	0.0816
chr1	18212906	18212964	0
chr1	18213016	18213073	0
[truncated: 711,169 more rows]
