# Supplementary material for: Epigenetic Basis of Regeneration: Analysis of Genomic DNA Methylation Profiles in the MRL/MpJ Mouse
Source: DNA Res. 2013 Aug 8;20(6):605–21. doi: 10.1093/dnares/dst034 (PMC3859327; doi:10.1093/dnares/dst034)
Supplement: Supplementary Data [file supp_dst034_dst034supp_file.xlsx]

## Sheet: All
	DNA methylation									Gene expression
	MRL	B6	MRL SD	B6 SD	n	t.test				MRL	B6	MRL SD	B6 SD	n	t.test
Rfx8 *	0.043	0.203	0.01	0.044	7	p<0.05			E2f6x10 *	0.103	0.055	0.015	0.006	3	p<0.05
Pdgfra *	0.0275	0.0548	0.0124	0.0132	7	p<0.05			Akr1e1x100 *	0.225	0.667	0.165	0.065	3	p<0.05
E2f6x10 *	0.058	0.18	0.037	0.06	6	p<0.05			Tbrg1	0.258	0.209	0.097	0.075	3	p>0.05
CGI:Smad3/6x10 *	0.084	0.0196	0.0371	0.0048	6	p<0.05			Greb1x1000	0.021	0.1	0.006	0.041	3	p>0.05
Akr1e1 *	0.366	0.076	0.041	0.076	3	p<0.05
* - statistically significant (two-tailed t-test, watch gene coresponding tab for detail)
RESULTS PRESENTED AS MEAN+-SD
For better presentation some values were multiplicated by 10, 100 or 1000 (indicated red)

## Sheet: Samples
	Sample	Strain	Tissue	Age	Sex
1	BHt5	C57BL/6J	Heart	8W	F		W - weeks
2	BHt6	C57BL/6J	Heart	8W	F
3	BHt7	C57BL/6J	Heart	8W	F
4	BLiv1	C57BL/6J	Liver	5W	M
5	BLiv2	C57BL/6J	Liver	5W	M
6	BLiv3	C57BL/6J	Liver	5W	M
7	BLiv5	C57BL/6J	Liver	8W	F
8	BLiv6	C57BL/6J	Liver	8W	F
9	BLiv7	C57BL/6J	Liver	8W	F
10	BSpl1	C57BL/6J	Spleen	5W	M
11	BSpl2	C57BL/6J	Spleen	5W	M
12	BSpl3	C57BL/6J	Spleen	5W	M
13	BSpl4	C57BL/6J	Spleen	5W	M
14	BSpl5	C57BL/6J	Spleen	8W	F
15	BSpl6	C57BL/6J	Spleen	8W	F
16	BSpl7	C57BL/6J	Spleen	8W	F
17	MHt5	MRL/MpJ	Heart	8W	F
18	MHt6	MRL/MpJ	Heart	8W	F
19	MHt7	MRL/MpJ	Heart	8W	F
20	MLiv1	MRL/MpJ	Liver	5W	M
21	MLiv2	MRL/MpJ	Liver	5W	M
22	MLiv3	MRL/MpJ	Liver	5W	M
23	MLiv5	MRL/MpJ	Liver	8W	F
24	MLiv6	MRL/MpJ	Liver	8W	F
25	MLiv7	MRL/MpJ	Liver	8W	F
26	MSpl1	MRL/MpJ	Spleen	5W	M
27	MSpl2	MRL/MpJ	Spleen	5W	M
28	MSpl3	MRL/MpJ	Spleen	5W	M
29	MSpl4	MRL/MpJ	Spleen	5W	M
30	MSpl5	MRL/MpJ	Spleen	8W	F
31	MSpl6	MRL/MpJ	Spleen	8W	F
32	MSpl7	MRL/MpJ	Spleen	8W	F

## Sheet: gRfx8-189
			m DNA	50ng
	DIGESTED			INPUT
Sample	Cq raw	Cq mean	SD	Cq raw	Cq mean	SD	dCq	RATIO	Mean Ratio	SD Ratio			Ratio	SD		MRL	B6	t-test	ANOVA (single factor)	n
MSpl1	22.1075	21.8225	0.264439	16.6092	16.8512	0.266147	4.97126	0.0318787	0.0425134	0.0104895		MRL	0.0425134	0.0104895		0.0318787	0.185226	7.68679e-05	1.60697e-06	7
	21.5852			16.8082								B6	0.202682	0.0441203		0.0586996	0.26117
	21.7748			17.1363												0.0389751	0.219767
MSpl2	21.3893	21.239	0.132368	17.1682	17.1485	0.0555441	4.09051	0.0586996								0.0278461	0.244597
	21.1397			17.1915												0.0480019	0.223055
	21.1879			17.0858												0.0470017	0.132781
MSpl3	21.149	21.3273	0.160412	16.4328	16.646	0.199634	4.6813	0.0389751								0.0451908	0.152177
	21.3729			16.6769
	21.46			16.8284
MSpl4	22.0026	21.8811	0.170466	16.7678	16.7147	0.0544619	5.16638	0.0278461
	21.9544			16.7173
	21.6862			16.659
MSpl5	21.8999	22.0937	0.16858	17.8115	17.7129	0.102299	4.38077	0.0480019
	22.1748			17.6072
	22.2064			17.7201
MSpl6	22.343	22.1461	0.189077	17.7329	17.735	0.0846687	4.41114	0.0470017
	21.966			17.8206
	22.1293			17.6513
MSpl7	22.235	22.3168	0.131974	18.1001	17.849	0.336435	4.46783	0.0451908
	22.4691			17.9801
	22.2464			17.4667
BSpl1	19.5383	19.3733	0.154233	16.9311	16.9406	0.135129	2.43264	0.185226	0.202682	0.0441203
	19.2328			16.8106
	19.3487			17.0803
BSpl2	19.3456	18.9488	0.344231	16.8673	17.0119	0.129806	1.93694	0.26117
	18.7291			17.05
	18.7719			17.1184
BSpl3	19.208	19.1069	0.112533	16.8199	16.9209	0.104306	2.18596	0.219767
	19.1271			16.9147
	18.9856			17.0282
BSpl4	18.911	18.9543	0.0625978	16.9023	16.9228	0.0816285	2.03152	0.244597
	19.0261			17.0127
	18.9258			16.8533
BSpl5	19.9384	20.0582	0.167554	17.7851	17.8937	0.110634	2.16453	0.223055
	19.9866			18.0063
	20.2497			17.8896
BSpl6	20.4767	20.5514	0.0796313	17.7063	17.6385	0.0697093	2.91287	0.132781
	20.6352			17.567
	20.5424			17.6423
BSpl7	20.445	20.4626	0.0653725	17.6911	17.7464	0.062588	2.71618	0.152177
	20.4079			17.8144
	20.535			17.7339

## Sheet: gPdgfra-148
			m DNA	50ng
	DIGESTED			INPUT
Sample	Raw	Mean	SD	Raw	Mean	SD	dCq	Ratio					Ratio	SD		MRL	B6	t-test	ANOVA (single factor)	n
MSpl1	24.0463	24.8527	1.14043	18.9483	19.0025	0.203171	5.85022	0.0173343				MRL	0.0274644	0.0124008		0.0173343	0.0774843	0.00307313	0.00305235	7
	25.6591			18.8319								B6	0.0548351	0.013232		0.0359401	0.0673684
				19.2272												0.0270527	0.0515659
MSpl2	23.6897	23.8454	0.220118	18.673	19.0471	0.426634	4.79826	0.0359401								0.00479643	0.0328271
	24.001			18.9566												0.0268427	0.0527233
				19.5117												0.0343905	0.0473565
MSpl3	24.4148	24.2379	0.250164	18.7552	19.0299	0.242658	5.20809	0.0270527								0.0458939	0.0545199
	24.0611			19.1191
				19.2152
MSpl4	28.0293	27.5176	27.5176	19.6595	19.8138	0.179323	7.70382	0.00479643
	27.0059			19.7713
				20.0105
MSpl5	24.5719	24.1325	24.1325	19.1773	18.9132	0.229155	5.21932	0.0268427
	23.8458			18.794
	23.9798			18.7681
MSpl6	23.9493	23.9305	23.9305	19.084	19.0687	0.0205998	4.86184	0.0343905
	24.0213			19.0453
	23.8209			19.0767
MSpl7	23.7424	23.743	23.743	19.1644	19.2974	0.309512	4.44555	0.0458939
	23.7285			19.6512
	23.7581			19.0767
BSpl1	23.2066	23.0591	0.152652	19.327	19.3692	0.168882	3.68995	0.0774843
	22.9018			19.2254
	23.069			19.5551
BSpl2	23.0644	23.1674	0.145657	19.2494	19.2756	0.0964583	3.89178	0.0673684
	23.2703			19.1949
				19.3824
BSpl3	22.2044	22.7466	0.76682	18.4966	18.4692	0.0382685	4.27744	0.0515659
	23.2888			18.4254
				18.4855
BSpl4	24.2338	24.1719	0.0754572	19.399	19.2429	0.141305	4.92897	0.0328271
	24.0878			19.1238
	24.1941			19.206
BSpl5	23.4024	23.3757	0.0440199	19.2189	19.1302	0.0840585	4.24542	0.0527233
	23.3997			19.0517
	23.3248			19.1201
BSpl6	23.4191	23.3486	0.0651228	18.9787	18.9483	0.0267241	4.40029	0.0473565
	23.2907			18.9289
	23.3359			18.9372
BSpl7	23.4135	23.4169	0.0550395	19.1339	19.2198	0.0805757	4.19707	0.0545199
	23.3636			19.2318
	23.4736			19.2937

## Sheet: gE2f6-185
			m DNA	50ng
	DIGESTED			INPUT
Sample	Cq raw	Cq mean	SD	Cq raw	Cq mean	SD	dCq	Ratio			Ratio	SD		MRL	B6	t.test	ANOVA (single factor)	n
MLiv1	30.0886	29.961	0.128995	23.3874	23.3315	0.178303	-6.62948	0.0101001		MRL	0.00578588	0.0036518		0.0101001	0.0204184	0.00439478	0.00305767
	29.8306			23.132						B6	0.0179705	0.00599726		0.00978001	0.0260106
	29.9638			23.4752										0.00773188	0.0193891
MLiv2	29.3747	29.2438	0.185061	22.6855	22.5679	0.243775	-6.67595	0.00978001						0.00433233	0.0128474
	29.113			22.7306										0.00074476	0.0214307
				22.2876										0.00202616	0.00772669
MLiv3	30.4958	30.2387	0.520252	23.4609	23.2237	0.252391	-7.01497	0.00773188
	30.5802			22.9585
	29.6399			23.2517
MLiv5	28.4675	30.2701	1.57076	22.4998	22.4195	0.0783499	-7.85064	0.00433233
	30.9973			22.3433
	31.3455			22.4153
MLiv6	34.0171	34.2262	0.186261	23.7329	23.8352	0.113387	-10.3909	0.00074476
	34.3746			23.9572
	34.2868			23.8156
MLiv7	32.8092	32.0137	0.841035	22.92	23.0667	0.127109	-8.94704	0.00202616
	31.1335			23.1356
	32.0985			23.1445
BLiv1	29.003	28.4056	0.565321	22.7169	22.7917	0.0798911	-5.61398	0.0204184
	28.3349			22.8758
	27.879			22.7822
BLiv2	28.0912	28.5352	0.407413	23.3536	23.2704	0.304611	-5.26475	0.0260106
	28.8919			23.5248
	28.6224			22.9328
BLiv3	29.0851	29.234	0.61087	23.3761	23.5454	0.146743	-5.68861	0.0193891
	28.7114			23.6358
	29.9056			23.6243
BLiv5	28.9356	29.0461	0.230387	22.7125	22.7637	0.0679469	-6.28238	0.0128474
	29.3109			22.8408
	28.8917			22.7379
BLiv6	28.7146	28.5303	0.180487	23.0061	22.9861	0.0542437	-5.54418	0.0214307
	28.5223			23.0275
	28.3539			22.9247
BLiv7	29.3122	29.0657	0.213846	21.9747	22.0498	0.0789275	-7.01593	0.00772669
	28.9299			22.0425
	28.955			22.1321

## Sheet: tE2f6-175
	Ct E2f6	Ct Actb	Mean E2f6	Mean Actb	dCt	Ratio	Mean Ratio	SD			Ratio	SD	MRL	B6	T.test	ANOVA (single factor)	n
MLiv5	25.8634	19.6736	25.9476	19.604	-6.34359	0.0123137	0.0103318	0.00149129		MRL	0.0103318	0.00149129	0.0123137	0.00473707	0.0324431	0.0130253	3
	25.9622	19.5289								B6	0.00552929	0.000560931	0.00996534	0.00596089
	26.0171	19.6095											0.00871637	0.00588991
MLiv6	24.591	18.1601	24.82	18.1711	-6.64886	0.00996534
	24.843	18.1934
	25.026	18.16
MLiv7	25.1317	18.5307	25.229	18.3869	-6.84206	0.00871637
	25.3053	18.251
	25.25	18.3791
BLiv5	25.7376	18.0462	25.805	18.0833	-7.72179	0.00473707	0.00552929	0.000560931
	25.7875	18.0935
	25.8901	18.1101
BLiv6	26.608	19.05	26.551	19.1607	-7.39026	0.00596089
	26.617	19.0699
	26.428	19.3624
BLiv7	25.4802	18.0645	25.5025	18.0949	-7.40754	0.00588991
	25.4961	18.1371
	25.531	18.0831

## Sheet: gSmad3-Smad6
			m DNA	50ng
	DIGESTED			INPUT
Sample	Cq raw	Cq mean	SD	Cq raw	Cq mean	SD	dCq	Ratio	Mean	SD Mean			Ratio	SD		MRL	B6	t.test	ANOVA (single factor)	n
MSpl2	28.562	28.7451	0.533525	20.4062	20.4189	0.0727576	-8.32617	0.00311583	0.00839601	0.00371474		MRL	0.00839601	0.00371474		0.00311583	0.00258647	0.0101639	0.00273311	6
	29.4705			20.5137								B6	0.00195976	0.000476952		0.00768082	0.00145015
	28.2027			20.3368												0.00413554	0.00131491
MSpl3	27.2404	27.6968	0.325899	21.3304	20.6723	0.711567	-7.02452	0.00768082								0.0109752	0.00131491
	27.8697			21.0026												0.0119747	0.00177899
	27.9804			19.684												0.0124939	0.00223371
MSpl4	30.7495	30.7596	0.225548	23.313	22.8419	0.620222	-7.91771	0.00413554
	31.0408			23.2472
	30.4886			21.9656
MSpl5	28.5986	28.5404	0.0432355	22.0666	22.0308	0.102231	-6.5096	0.0109752
	28.495			21.8916
	28.5275			22.1342
MSpl6	28.2677	28.3245	0.0405011	21.7527	21.9406	0.180493	-6.38386	0.0119747
	28.359			22.1842
	28.3468			21.8851
MSpl7	28.3722	28.1543	0.18849	21.9508	21.8317	0.0971559	-6.32263	0.0124939
	27.9124			21.8314
	28.1783			21.7128
BSpl1	28.6036	28.6124	0.126959	20.0914	20.0176	0.302799	-8.5948	0.00258647	0.00195976	0.000476952
	28.4615			19.6154
	28.7721			20.3461
BSpl2	30.0562	29.8207	0.193537	20.7831	20.3911	0.360089	-9.42958	0.00145015
	29.8238			20.4766
	29.5822			19.9136
BSpl3	30.2491	29.3514	0.813806	19.6117	19.7806	0.252652	-9.57082	0.00131491
	29.5263			20.1377
	28.2788			19.5923
BSpl5	30.1161	30.2524	0.126875	21.173	21.1177	0.195606	-9.13472	0.00177899
	30.2196			20.8554
	30.4216			21.3248
BSpl6	30.3404	30.3303	0.0732868	21.535	21.5239	0.0349189	-8.80634	0.00223371
	30.2359			21.56
	30.4145			21.4767
BSpl7	30.1029	30.2403	0.0988337	21.5452	21.5341	0.031247	-8.70615	0.00239435
	30.3313			21.5656
	30.2866			21.4915

## Sheet: gAkr1e1
			m DNA	50ng
	DIGESTED			INPUT
Sample	Cq raw	Cq mean	SD	Cq raw	Cq mean	SD	dCt	Ratio	Mean Ratio	SD			Ratio	SD		MRL	B6	t.test	ANOVA (single factor)	n
MHt5	23.361	23.4443	0.0919638	21.972	21.849	0.118317	-1.512	0.350625	0.365521	0.0407084		MRL	0.365521	0.0407084		0.350625	0.180116	0.0161508	0.00855194	3
	23.543			21.839								B6	0.0734422	0.0755055		0.32481	0.0159681
	23.429			21.736												0.421129	0.0242422
MHt6	23.715	23.5543	0.145634	22.26	22.0927	0.151447	-1.62233	0.32481
	23.517			22.053
	23.431			21.965
MHt7	23	23.2027	0.177148	21.737	21.7523	0.0215716	-1.24767	0.421129
	23.328			21.777
	23.28			21.743
BHt5	24.426	24.3933	0.0801582	21.922	21.953	0.181497	-2.473	0.180116	0.0734422	0.0755055
	24.302			21.789
	24.452			22.148
BHt6	27.594	27.6353	0.0392088	21.623	21.6253	0.0585349	-5.96867	0.0159681
	27.672			21.685
	27.64			21.568
BHt7	27.248	27.3167	0.0670622	21.828	21.8817	0.059096	-5.36633	0.0242422
	27.32			21.945
	27.382			21.872

## Sheet: tAkr1e1
	Ct Akr1e1	Ct Actb	Mean Akr1e1	Mean Actb	dCt	Ratio	Mean Ratio	SD			Ratio	SD	MRL	B6	T.test	ANOVA (single factor)	n
MHt5	27.088	17.271	27.0823	17.2567	-9.82567	0.00110199	0.00224659	0.0016488		MRL	0.00224659	0.0016488	0.00110199	0.00651659	0.0481453	0.0243327	3
	26.98	17.274								B6	0.00666757	0.000653305	0.00457821	0.00595369
	27.179	17.225											0.00105955	0.00753244
MHt6	32.317	24.613	32.4587	24.6877	-7.771	0.00457821
	32.349	24.646
	32.71	24.804
MHt7	28.481	18.627	28.52	18.6377	-9.88233	0.00105955
	28.516	18.625
	28.563	18.661
BHt5	25.513	18.339	25.5487	18.287	-7.26167	0.00651659	0.00666757	0.000653305
	25.615	18.228
	25.518	18.294
BHt6	25.477	18.082	25.4713	18.0793	-7.392	0.00595369
	25.516	18.077
	25.421	18.079
BHt7	25.502	18.491	25.4857	18.433	-7.05267	0.00753244
	25.547	18.422
	25.408	18.386

## Sheet: tTbrg1
	Ct Tbrg1	Ct Actb	Mean Tbrg1	Mean Actb	dCt	Ratio	Mean Ratio	SD			Ratio	SD	MRL	B6	T.test	ANOVA (single factor)	n
MLiv1	26.395	23.689	26.1853	23.5047	-2.68067	0.155969	0.25766	0.0974902		MRL	0.25766	0.0974902	0.155969	0.165856	0.610554	n=3	3
	26.245	23.515								B6	0.209491	0.0746918	0.227878	0.314617
	25.916	23.31											0.389132	0.148
MLiv2	28.284	26.211	28.339	26.2053	-2.13367	0.227878
	28.449	26.211
	28.284	26.194
MLiv3	26.395	25.131	26.3653	25.0037	-1.36167	0.389132
	26.289	25.041
	26.412	24.839
BLiv1	26.915	24.566	26.8547	24.2627	-2.592	0.165856	0.209491	0.0746918
	26.812	24.06
	26.837	24.162
BLiv2	29.423	27.667	29.392	27.7237	-1.66833	0.314617
	29.164	27.871
	29.589	27.633
BLiv3	28.501	25.494	27.9903	25.234	-2.75633	0.148
	27.85	25.104
	27.62	25.104

[truncated: 1 more sheets: tGreb1]
