# Supplementary material for: Epigenetic Basis of Regeneration: Analysis of Genomic DNA Methylation Profiles in the MRL/MpJ Mouse
Source: DNA Res. 2013 Aug 8;20(6):605–21. doi: 10.1093/dnares/dst034 (PMC3859327; doi:10.1093/dnares/dst034)
Supplement: Supplementary Data [file supp_dst034_dst034supp_table1.xlsx]

## Sheet: MRL HLS Hypomethylated
CHROMOSOME	FEATURE_TRACK	FEATURE_STRAND	FEATURE_START	FEATURE_END	NCBI gene ID	Name	description	accession	synonyms	MRL/MpJ	MRL/MpJ	MRL/MpJ	C57BL/6J	C57BL/6J	C57BL/6J	MRL/MpJ	MRL/MpJ	MRL/MpJ	C57BL/6J	C57BL/6J	C57BL/6J	Closest gene name	TSS peak distance (Heart peak)	3' peak distance (heart peak)	gene start	gene end	orientation	accession	NCBI gene ID	synonyms	Description
										Heart	Liver	Spleen	Heart	Liver	Spleen	Heart	Liver	Spleen	Heart	Liver	Spleen
										cut-off 1.0	cut-off 1.0	cut-off 1.0	cut-off 1.0	cut-off 1.0	cut-off 1.0	cut-off 2.0	cut-off 2.0	cut-off 2.0	cut-off 2.0	cut-off 2.0	cut-off 2.0
chr7	CpG Islands	.	107128252	107129013	x	chr7:107128252-107129013	x	x	x	0	0	0	2.2085	2.0678	2.3543	0	0	0	2.8932	2.6974	2.7059	Chrdl2	-25907	-54230	107154913	107183236	+	NM_133709	69121	1810022C01Rik;Chl2	chordin-like 2
chr1	CpG Islands	.	180206228	180206716	x	chr1:180206228-180206716	x	x	x	0	1.6338	0	2.0891	3.1569	2.3234	0	0	0	2.4403	3.1569	2.3234	Fam36a	-42501	-46042	180249283	180252824	+	NM_025511	66359	2310005N03Rik	family with sequence similarity 36, member A
chr9	CpG Islands	.	33535801	33536005	x	chr9:33535801-33536005	x	x	x	0	0	1.6774	3.0393	2.5516	3.7503	0	0	0	3.0393	2.5516	3.7503	Kirrel3	-760094	-1307668	34296315	34843889	+	NM_026324	67703	1500010O20Rik;2900036G11Rik;NEPH2;SST4;mKIAA1867	kin of IRRE like 3 (Drosophila)
chr8	Primary Transcript	+	86939262	87164148	12286	Cacna1a	calcium channel, voltage-dependent, P/Q type, alpha 1A subunit	NM_007578	APCA	0	0	0	2.116	3.9808	2.5458	0	0	0	2.3912	3.9808	2.7213
chr15	Primary Transcript	-	63920100	64214481	13196	Asap1	ArfGAP with SH# domain, ankyrin repeat and PH domain1	NM_010026	AV239055	0	1.451	0	1.7806	3.2505	2.937	0	0	0	2.3781	3.4819	2.937
chr2	Primary Transcript	-	29050340	29103560	171171	Ntng2	netrin G2	NM_133500	2610016D08Rik	0	1.1696	0	1.9552	3.1022	3.4936	0	0	0	2.4451	3.1022	3.4936
chr6	Primary Transcript	-	85419571	85452880	330369	Fbxo41	F-box protein 41	NM_001001160	9630017H13	0	0	0	2.0328	2.5155	1.7831	0	0	0	2.6492	2.7912	2.2673
chr8	Primary Transcript	+	123640070	123642794	14234	Foxc2	forkhead box C2	NM_013519	Fkh14	0	0	0	1.5591	2.2974	2.3623	0	0	0	2.2151	3.2834	2.5474
chr16	transcription_start_site	+	44139921	44139921	72117	Naa50	N(alpha)-acetyltransferase 50, NatE catalytic subunit	NM_028108	2600005K24Rik	0	0	1.6997	2.4948	2.3641	3.2469	0	0	0	3.1004	2.9076	3.7788
chr8	transcription_start_site	-	113917721	113917721	338521	Fa2h	fatty acid 2-hydroxylase	NM_178086	FAAH	0	0	1.413	1.9985	3.9174	3.3642	0	0	0	2.3099	4.177	3.5875
chr14	transcription_start_site	+	49791901	49791901	70646	Naa30	N(alpha)-acetyltransferase 30, NatC catalytic subunit	NM_001081430	4930487N19Rik	0	0	0	1.647	1.8724	1.6465	0	0	0	2.1801	2.6938	2.3012
chr6	transcription_start_site	+	85381969	85381969	232187	Smyd5	SET and MYND domain containing 5	NM_144918	AW536703	0	0	0	1.6962	2.1066	2.2407	0	0	0	2.2022	2.464	2.8561
chr5	transcription_start_site	+	106128987	106128987	231549	Lrrc8d	leucine rich repeat containing 8D	NM_001122768	2810473G09Rik	0	0	0	2.5985	1.6931	2.1074	0	0	0	2.7297	2.2822	2.3424
chr12	transcription_start_site	-	102956712	102956712	74413	Tc2n	tandem C2 domains, nuclear	NM_001082976	4933406D09Rik	0	0	0	1.8339	2.0642	2.0439	0	0	0	2.0639	2.7301	2.4499
chr1	transcription_start_site	-	123224339	123224339	72999	Insig2	insulin induced gene 2	NM_133748	2900053I11Rik	0	0	0	2.2817	2.0824	2.45	0	0	0	2.6632	2.4237	2.6737
chr14	transcription_start_site	+	76245137	76245137	22070	Tpt1	tumor protein, translationally-controlled 1	NM_009429	TCTP	0	0	0	1.6133	2.7244	2.5664	0	0	0	2.1663	3.3867	3.2366
chr11	transcription_start_site	+	69749400	69749400	53422	Ybx2	Y box protein 2	NM_016875	MGC118270	0	0	1.1863	2.283	2.6116	2.8097	0	0	0	2.7047	3.1033	3.9217
chr16	transcription_start_site	-	56717467	56717467	21787	Tfg	Trk-fused gene	NM_019678	AI173908	1.03005	0	1.2371	2.8614	3.6662	3.2729	0	0	0	3.1365	3.9075	3.5092
chr5	transcription_start_site	+	89316284	89316284	54403	Slc4a4	solute carrier family 4 (anion exchanger), member 4	NM_001136260	AI835705	0	0	1.3231	1.4974	2.9161	2.7204	0	0	0	2.1511	3.3562	3.1113
chr11	transcription_start_site	+	57917654	57917654	69125	Cnot8	CCR4-NOT transcription complex, subunit 8	NM_026949	1500015I04Rik	0	0	0	2.2968	3.0642	2.6823	0	0	0	2.8724	3.6667	3.1826
chr13	transcription_start_site	-	91947301	91947301	69085	Zcchc9	zinc finger, CCHC domain containing 9	NM_145453	1810019C21Rik	0	0	0	1.9981	1.74	1.926	0	0	0	2.4493	2.1387	2.3361
chr16	transcription_start_site	-	44139132	44139132	11964	Atp6v1a	ATPase, H+ transporting, lysosomal V1 subunit A	NM_007508	AI647066	0	0	1.6997	2.4948	2.3641	3.2469	0	0	0	3.1004	2.9076	3.7788
chr12	transcription_start_site	+	66137320	66137320	328110	Prpf39	PRP39 pre-mRNA processing factor 39 homolog (yeast)	NM_177806	FLJ11128	0	0	0	1.8257	2.1737	1.7229	0	0	0	2.2418	2.78765	2.3185

## Sheet: MRL HLS hypermethylated
CHROMOSOME	FEATURE_TRACK	FEATURE_STRAND	FEATURE_START	FEATURE_END	NCBI gene ID	Name	description	accession	synonyms	MRL/MpJ	MRL/MpJ	MRL/MpJ	C57BL/6J	C57BL/6J	C57BL/6J	MRL/MpJ	MRL/MpJ	MRL/MpJ	C57BL/6J	C57BL/6J	C57BL/6J	Closest gene name	TSS peak distance (heart peak)	3' peak distance (heart peak)	gene start	gene end	strand	accession	NCBI gene ID	Synonyms	Description	Closest gene name	TSS peak distance	3' peak distance	gene start	gene end	strand	accession	NCBI gene ID	synonyms	Description	Closest gene name
										Heart	Liver	Spleen	Heart	Liver	Spleen	Heart	Liver	Spleen	Heart	Liver	Spleen
										cut-off 1.0	cut-off 1.0	cut-off 1.0	cut-off 1.0	cut-off 1.0	cut-off 1.0	cut-off 2.0	cut-off 2.0	cut-off 2.0	cut-off 2.0	cut-off 2.0	cut-off 2.0
chr17	CpG Islands	.	15673460	15673827	x	chr17:15673460-15673827	x	x	x	4.3008	2.1486	4.6637	0	0	0	4.3008	2.2997	4.6637	0	0	0	Pdcd2	-9039	-14766	15658538	15664265	-	NM_008799	18567	AI528543;Pcd2;RP-8	programmed cell death 2
chr9	CpG Islands	.	96437388	96437618	x	chr9:96437388-96437618	x	x	x	4.4115	4.1309	3.9713	1.047	1.4412	1.4584	4.4115	4.1309	3.9713	0	0	0	Rasa2	94106	1902	96439718	96531922	-	NM_053268	114713	5430433H21Rik;AA517451;AU023900;GAP1m	RAS p21 protein activator 2	Rnf7	-58143	-65782	96371375	96379014	-	NM_011279	19823	Rbx2	ring finger protein 7
chr17	transcription_start_site	+	35704429	35704429	69542	2300002M23Rik	RIKEN cDNA 2300002M23 gene	NM_175148	MGC130211	2.3332	3.2885	3.0085	0	1.3187	1.0686	2.8008	3.5276	3.1922	0	0	0
chr13	transcription_start_site	-	4608410	4608410	56043	Akr1e1	aldo-keto reductase family 1, member E1	NM_018859	1810061I10Rik	4.2585	3.0424	3.3621	0	0	0	4.5792	3.4951	3.6457	0	0	0
chr9	transcription_start_site	-	55360050	55360050	110842	Etfa	electron transferring flavoprotein, alpha polypeptide	NM_145615	2010200I21Rik	2.1849	1.9073	1.8581	0	0	0	2.6329	2.4234	2.1425	0	0	0
chr4	transcription_start_site	+	95224197	95224197	75578	Fggy	FGGY carbohydrate kinase domain containing	NM_001113412	2310009E04Rik	3.6934	3.0082	3.5988	0	1.3399	0	4.3809	3.4549	4.1041	0	0	0
chr5	transcription_start_site	+	116015271	116015271	231659	Gcn1l1	GCN1 general control of amino-acid synthesis 1-like 1 (yeast)	NM_172719	4932409G22	2.4549	3.04	2.9233	0	1.4757	1.38445	2.7984	3.4076	3.177	0	0	0
chr12	transcription_start_site	-	16807692	16807692	268527	Greb1	gene regulated by estrogen in breast cancer protein	NM_015764	5730583K22Rik	1.9776	1.85995	1.8819	0	0	0	2.0683	2.9157	2.4018	0	0	0
chr11	transcription_start_site	-	71044235	71044235	637515	Nlrp1b	NLR family, pyrin domain containing 1B	NM_001040696	ENSMUSG00000070390	2.408	1.3956	2.7127	0	0	0	2.78735	2.058	3.011	0	0	0
chr11	transcription_start_site	-	71098734	71098734	627984	Nlrp1c-ps	NLR family, pyrin domain containing 1C, pseudogene	NM_001039234	Nalp1c	2.3709	1.6702	2.3519	0	0	0	2.67485	2.3346	2.4478	0	0	0
chr3	transcription_start_site	-	30868323	30868323	241915	Phc3	polyhomeotic-like 3 (Drosophila)	NM_153421	E030046K01Rik	1.8229	2.0656	1.8824	0	0	0	2.2829	2.7697	2.0577	0	0	0
chr10	transcription_start_site	+	7512691	7512691	67418	Ppil4	peptidylprolyl isomerase (cyclophilin)-like 4	NM_026141	3732410E19Rik	2.2885	2.9776	2.9138	0	1.16765	0	2.673	3.265	3.2578	0	0	0
chr9	transcription_start_site	-	37464897	37464897	21376	Tbrg1	transforming growth factor beta regulated gene 1	NM_025289	AA408552	1.9943	1.7323	2.3235	0	0	0	2.5378	2.2142	2.7136	0	0	0
chr15	transcription_start_site	-	81688756	81688756	57259	Tob2	transducer of ERBB2, 2	NM_020507	2900090N22Rik	3.9573	2.5789	3.3387	0	0	0	4.0895	2.9557	3.5566	0	0	0

## Sheet: Heart MRL hypomethylated
CHROMOSOME	FEATURE_TRACK	FEATURE_STRAND	FEATURE_START	FEATURE_END	NCBI gene ID	Name	description	accession	synonyms	MRL/MpJ	MRL/MpJ	MRL/MpJ	C57BL/6J	C57BL/6J	C57BL/6J	MRL/MpJ	MRL/MpJ	MRL/MpJ	C57BL/6J	C57BL/6J	C57BL/6J	peak start	peak end	distance to TSS	Closest gene name	TSS peak distance	3' peak distance	gene start	gene end	orientation	accession	NCBI gene ID	synonyms	Description
										Heart	Liver	Spleen	Heart	Liver	Spleen	Heart	Liver	Spleen	Heart	Liver	Spleen
										cut-off 1.0	cut-off 1.0	cut-off 1.0	cut-off 1.0	cut-off 1.0	cut-off 1.0	cut-off 2.0	cut-off 2.0	cut-off 2.0	cut-off 2.0	cut-off 2.0	cut-off 2.0
chr12	CpG Islands	.	85262149	85263005	x	chr12:85262149-85263005	x	x	x	1.5716	1.5501	2.7668	3.2506	4.527	4.3895	0	0	3.1338	3.2506	4.527	4.3895	85262161	85263022	-28597	2410016O06Rik	-28597	-30873	85291619	85293895	+	NM_023633	71952	MAPJD;NO66	RIKEN cDNA 2410016O06 gene
chr11	CpG Islands	.	83992825	83993920	x	chr11:83992825-83993920	x	x	x	0	0	0	1.8722	1.6041	1.8788	0	0	0	2.3727	0	2.4731	83992930	83993199	-15740	Acaca	-15740	-221954	84008939	84215153	+	NM_133360	107476	A530025K05Rik;Acac;Acc1;Gm738	acetyl-Coenzyme A carboxylase alpha
chr1	CpG Islands	.	179269061	179269323	x	chr1:179269061-179269323	x	x	x	0	0	0	1.5718	0	1.8041	0	0	0	2.0276	0	2.2748	179269267	179269391	-90369	Akt3	-90369	-317022	178952245	179178898	-	NM_011785	23797	AI851531;D930002M15Rik	thymoma viral proto-oncogene 3
chr6	CpG Islands	.	72139124	72139347	x	chr6:72139124-72139347	x	x	x	0	1.5213	0	2.4593	1.5944	1.4137	0	0	0	2.5405	0	0	72138909	72139453	46118	Atoh8	46118	16718	72156171	72185571	-	NM_153778	71093	4933425C05Rik;Hath6;Math6;bHLHa21;okadin	atonal homolog 8 (Drosophila)
chr16	CpG Islands	.	42875087	42876512	x	chr16:42875087-42876512	x	x	x	0	0	0	1.833	0	0	0	0	0	2.5202	0	0	42875918	42876276	-79416	BC002163	-79416	-79916	42955692	42956192	+	NR_002445	170658	-	NADH dehydrogenase Fe-S protein 5 pseudogene
chrX	CpG Islands	.	11576157	11576584	x	chrX:11576157-11576584	x	x	x	1.0867	2.0534	0	3.6635	2.8276	1.7008	0	2.215	0	3.6635	2.9888	0	11576023	11576687	80493	Bcor	80493	37176	11613863	11657180	-	NM_175045	71458	5830466J11Rik;8430401K06Rik;BcorR;D930024N20Rik;mKIAA1575	BCL6 interacting corepressor
chrX	CpG Islands	.	11384167	11385045	x	chrX:11384167-11385045	x	x	x	0	1.3419	1.1579	2.0005	2.1617	2.2168	0	0	0	2.486	2.4501	2.7232	11384775	11385024	272156	Bcor	272156	228839	11613863	11657180	-	NM_175045	71458	5830466J11Rik;8430401K06Rik;BcorR;D930024N20Rik;mKIAA1575	BCL6 interacting corepressor
chr7	CpG Islands	.	150631065	150631908	x	chr7:150631065-150631908	x	x	x	0	1.3022	0	2.2932	2.322	1.7825	0	0	0	2.4586	2.6813	2.4267	150631075	150631714	15187	Cdkn1c	15187	12530	150644244	150646901	-	NM_009876	12577	AL024410;CDKI;Kip2;p57(kip2);p57Kip2	cyclin-dependent kinase inhibitor 1C (P57)
chr4	CpG Islands	.	8574169	8574905	x	chr4:8574169-8574905	x	x	x	0	0	0	2.1792	2.4155	1.3082	0	0	0	2.4548	2.71	0	8574290	8574619	-43448	Chd7	-43448	-219337	8618067	8793956	+	NM_001081417	320790	A730019I05Rik;Cycn;Cyn;Dz;Edy;Flo;Lda;Mt;Obt;Todo;WBE1;Whi	chromodomain helicase DNA binding protein 7
chr7	CpG Islands	.	107128252	107129013	x	chr7:107128252-107129013	x	x	x	0	0	0	2.2085	2.0678	2.3543	0	0	0	2.8932	2.6974	2.7059	107128757	107129006	-25907	Chrdl2	-25907	-54230	107154913	107183236	+	NM_133709	69121	1810022C01Rik;Chl2	chordin-like 2
chr13	CpG Islands	.	54398043	54398813	x	chr13:54398043-54398813	x	x	x	1.2507	1.057	1.4018	2.5969	2.1964	3.1145	0	0	0	2.971	2.4528	3.3233	54398263	54398800	-73912	Cplx2	-73912	-86478	54472712	54485278	+	NM_009946	12890	921-L;AI413745;AW492120	complexin 2
chr17	CpG Islands	.	24061549	24061848	x	chr17:24061549-24061848	x	x	x	0	0	1.2948	2.1089	0	2.0246	0	0	0	2.2389	0	2.0964	24061458	24061807	7034	Dcpp3	7034	5050	24054424	24056408	+	NM_001077633	620253	Dcpp-3;EG620253;SPT-3	demilune cell and parotid protein 3
chr5	CpG Islands	.	52504217	52507495	x	chr5:52504217-52507495	x	x	x	0	1.2481	1.0457	2.1085	1.1292	2.0529	0	0	0	2.5379	0	2.3719	52507281	52507530	74228	Dhx15	74228	33917	52541447	52581758	-	NM_007839	13204	DBP1;Ddx15;HRH2;MGC117685;mDEAH9	DEAH (Asp-Glu-Ala-His) box polypeptide 15
chr12	CpG Islands	.	55814910	55815168	x	chr12:55814910-55815168	x	x	x	0	0	1.4148	2.0184	1.608	2.5808	0	0	0	2.3344	0	2.5808	55814714	55814949	-17862	Eapp	-17862	-40261	55774453	55796852	-	NM_025456	66266	1810011O16Rik	E2F-associated phosphoprotein
chr1	CpG Islands	.	189431192	189431473	x	chr1:189431192-189431473	x	x	x	0	0	0	3.7942	0	1.3272	0	0	0	3.7942	0	0	189430982	189431653	-390084	Esrrg	-390084	-607110	189821737	190038763	+	NM_011935	26381	ERR3;Errg;NR3B3;mKIAA0832	estrogen-related receptor gamma
chr1	CpG Islands	.	180206228	180206716	x	chr1:180206228-180206716	x	x	x	0	1.6338	0	2.0891	3.1569	2.3234	0	0	0	2.4403	3.1569	2.3234	180206623	180206782	-42501	Fam36a	-42501	-46042	180249283	180252824	+	NM_025511	66359	2310005N03Rik	family with sequence similarity 36, member A
chr18	CpG Islands	.	46625207	46625511	x	chr18:46625207-46625511	x	x	x	1.5221	0	1.6801	3.1205	0	2.3099	0	0	0	3.1205	0	2.4008	46625033	46625690	59935	Fem1c	59935	38569	46664259	46685625	-	NM_173423	240263	2610312A07Rik;3632443A22Rik;AI646567	fem-1 homolog c (C.elegans)
chrX	CpG Islands	.	136812069	136813186	x	chrX:136812069-136813186	x	x	x	0	1.5209	1.2301	2.3927	2.6858	2.772	0	0	0	2.9154	3.0727	3.2003	136812542	136813091	-103418	Frmpd3	-103418	-115988	136916509	136929079	+	NM_177750	245643	B930041G04;EG245643	FERM and PDZ domain containing 3
chr11	CpG Islands	.	67268459	67269474	x	chr11:67268459-67269474	x	x	x	0	1.2523	1.253	1.8244	1.5663	1.8452	0	0	0	2.226	0	0	67268676	67268925	-77574	Gas7	-77574	-233569	67346499	67502494	+	NM_008088	14457	AW124766;B230343A10Rik;Gas7-cb	growth arrest specific 7
chr1	CpG Islands	.	156930311	156930691	x	chr1:156930311-156930691	x	x	x	0	1.3733	1.0459	1.7991	3.307	2.2154	0	0	0	2.0691	3.307	2.482	156930358	156930622	16144	Ier5	16144	12874	156943496	156946766	-	NM_010500	15939	-	immediate early response 5
chr5	CpG Islands	.	37554316	37554735	x	chr5:37554316-37554735	x	x	x	0	1.4172	0	2.9703	2.9266	3.2347	0	0	0	2.9703	2.9266	3.2347	37554188	37554837	112034	Jakmip1	112034	37654	37442154	37516534	+	NM_178394	76071	583042M04Rik;C330021K24Rik;Gababrbp;Marlin-1	janus kinase and microtubule interacting protein 1
chr11	CpG Islands	.	60835707	60836756	x	chr11:60835707-60836756	x	x	x	0	1.737	0	1.6793	2.309	1.7628	0	0	0	2.2581	2.4781	2.2624	60835928	60836057	-43248	Kcnj12	-43248	-48576	60879305	60884633	+	NM_010603	16515	IRK2;Kir2.2;MB-IRK2;MGC144838;MGC144839	potassium inwardly-rectifying channel, subfamily J, member 12
chr9	CpG Islands	.	33535801	33536005	x	chr9:33535801-33536005	x	x	x	0	0	1.6774	3.0393	2.5516	3.7503	0	0	0	3.0393	2.5516	3.7503	33535557	33536221	-760094	Kirrel3	-760094	-1307668	34296315	34843889	+	NM_026324	67703	1500010O20Rik;2900036G11Rik;NEPH2;SST4;mKIAA1867	kin of IRRE like 3 (Drosophila)
chr2	CpG Islands	.	26517049	26517286	x	chr2:26517049-26517286	x	x	x	1.4992	1.5834	1.7147	2.8207	0	2.8058	0	0	2.4202	3.0158	0	2.8058	26516921	26517489	9313	Lcn4	9313	5704	26523193	26526802	-	NM_010695	16821	A630045M08Rik;MGC141052;Vnsp2	lipocalin 4
chr9	CpG Islands	.	119231002	119232229	x	chr9:119231002-119232229	x	x	x	0	0	0	1.8234	0	1.2204	0	0	0	2.1486	0	0	119231211	119231672	-17245	Oxsr1	-17245	-81428	119149783	119213966	-	NM_133985	108737	2210022N24Rik;2810422B09Rik;AI462649;AW209236;Osr1;mKIAA1101	oxidative-stress responsive 1
chr19	CpG Islands	.	44808833	44809546	x	chr19:44808833-44809546	x	x	x	0	0	1.7159	1.771	0	2.0686	0	0	0	2.0367	0	2.3618	44809059	44809320	-22563	Pax2	-22563	-101197	44831883	44910517	+	NM_011037	18504	Pax-2	paired box gene 2
chr15	CpG Islands	.	88721090	88721411	x	chr15:88721090-88721411	x	x	x	0	0	1.2741	1.7965	1.5722	1.8372	0	0	0	2.5461	0	2.4193	88721449	88721578	28826	Pim3	28826	25293	88692623	88696156	+	NM_145478	223775	BC026639;Kid1;MGC27707;MGC37517	proviral integration site 3
chr2	CpG Islands	.	151527730	151528723	x	chr2:151527730-151528723	x	x	x	1.388	1.1027	1.5365	2.6058	2.0109	2.8316	0	0	0	3.0633	2.3701	3.1728	151527940	151528579	38450	Psmf1	38450	13218	151541797	151567029	-	NM_212446	228769	AW048666;BC012260;MGC18784;PI31	proteasome (prosome, macropain) inhibitor subunit 1
chr2	CpG Islands	.	36066356	36066592	x	chr2:36066356-36066592	x	x	x	0	0	0	1.7976	1.5703	1.6361	0	0	0	2.5474	0	0	36066140	36066274	-19671	Ptgs1	-19671	-41515	36085945	36107789	+	NM_008969	19224	COX1;Cox-1;Cox-3;Pghs1	prostaglandin-endoperoxide synthase 1
chr4	CpG Islands	.	129497011	129498164	x	chr4:129497011-129498164	x	x	x	0	1.2228	0	2.0442	2.2349	1.9258	0	0	0	2.2711	2.8403	2.4172	129497035	129497384	-19332	Ptp4a2	-19332	-29835	129516716	129527219	+	NM_008974	19244	MGC102154;MGC103400;Prl-2	protein tyrosine phosphatase 4a2
chr2	CpG Islands	.	173403564	173403939	x	chr2:173403564-173403939	x	x	x	0	1.4988	0	1.8879	1.6602	1.6611	0	0	0	2.0039	0	0	173403409	173403853	-81492	Rab22a	-81492	-123830	173485345	173527683	+	NM_024436	19334	3732413A17Rik;AI662177;AW319644;AW550514;E130120E14Rik;Rab22	RAB22A, member RAS oncogene family
chr19	CpG Islands	.	44341409	44341694	x	chr19:44341409-44341694	x	x	x	0	0	0	2.4108	0	1.5988	0	0	0	2.6038	0	0	44341322	44341856	-26309	Scd2	-26309	-39496	44368165	44381352	+	NM_009128	20250	Scd-2	stearoyl-Coenzyme A desaturase 2
chr17	CpG Islands	.	46592358	46592801	x	chr17:46592358-46592801	x	x	x	0	1.6118	2.0622	2.0312	2.8577	2.8641	0	0	2.2244	2.331	3.0396	2.8641	46592429	46592700	-17049	Slc22a7	-17049	-23298	46569131	46575380	-	NM_144856	108114	MGC18877;NLT;OAT2	solute carrier family 22 (organic anion transporter), member 7
chr7	CpG Islands	.	106774031	106775579	x	chr7:106774031-106775579	x	x	x	0	1.2147	0	1.9806	2.0057	2.3647	0	0	0	2.5101	2.2016	2.6027	106774132	106774386	85464	Slco2b1	85464	31927	106806313	106859850	-	NM_175316	101488	AI060904;AI852653;MGC106224;OATP-B;Slc21a9	solute carrier organic anion transporter family, member 2b1
chr1	CpG Islands	.	9957199	9958411	x	chr1:9957199-9958411	x	x	x	1.125	1.3748	1.4148	2.7941	2.8105	2.2298	0	0	0	3.1364	3.6729	3.3066	9957207	9957651	-23008	Snhg6	-23008	-25102	9932105	9934199	-	NR_024067	73824	1110008H02Rik	small nucleolar RNA host gene (non-protein coding) 6
chr4	CpG Islands	.	154176244	154176721	x	chr4:154176244-154176721	x	x	x	0	1.2425	0	2.8484	1.5757	1.1421	0	0	0	2.8484	0	0	154176153	154176882	-53426	Ttc34	-53426	-64354	154230308	154241236	+	NM_172878	242800	4932418L02;B230396O12Rik	tetratricopeptide repeat domain 34
chr2	CpG Islands	.	73119041	73119296	x	chr2:73119041-73119296	x	x	x	0	0	0	2.3421	0	0	0	0	0	2.4426	0	0	73118820	73119389	31260	Cir1	31260	2539	73121928	73150649	-	NM_025854	66935	1700023B02Rik;2810021A19Rik;Cicr;Cir;MGC117636;description	corepressor interacting with RBPJ, 1
chr4	CpG Islands	.	140847520	140847865	x	chr4:140847520-140847865	x	x	x	0	0	0	1.7806	0	2.3085	0	0	0	2.0411	0	2.471	140847559	140847793	-9361	Epha2	-9361	-37500	140857154	140885293	+	NM_010139	13836	AW545284;Eck;Myk2;Sek-2;Sek2;description	Eph receptor A2
chr7	CpG Islands	.	53604028	53604729	x	chr7:53604028-53604729	x	x	x	1.5885	2.929	2.2	2.9802	2.4526	2.7027	0	2.929	2.3592	2.9802	2.5319	2.8394	53604069	53604724	-27119	Myod1	-27119	-29738	53631843	53634462	+	NM_010866	17927	AI503393	myogenic differentiation 1
chr9	CpG Islands	.	56643578	56644875	x	chr9:56643578-56644875	x	x	x	0	1.2324	1.5032	1.7382	2.7623	2.7392	0	0	2.1655	2.4224	3.6091	2.968	56644302	56644631	55139	Odf3l1	55139	51834	56696465	56699770	-	NM_198673	382075	BC049697	outer dense fiber of sperm tails 3-like 1
chr7	CpG Islands	.	35098007	35098731	x	chr7:35098007-35098731	x	x	x	1.498	0	1.7992	2.8752	3.5543	2.7338	0	0	2.2277	3.0161	3.5543	2.7338	35098022	35098676	-27394	4931406P16Rik	-27394	-76290	35021732	35070628	-	NM_172741	233103	AA553327; mKIAA0355	RIKEN cDNA 4931406P16 gene
chr2	Primary Transcript	+	127680363	127949626	74121	Acoxl	acyl-Coenzyme A oxidase-like	NM_028765	1200014P05Rik	0	1.4324	0	3.5791	1.3772	0	0	0	0	4.1536	0	0	127949950	127951335	269587
chr8	Primary Transcript	+	86939262	87164148	12286	Cacna1a	calcium channel, voltage-dependent, P/Q type, alpha 1A subunit	NM_007578	APCA	0	0	0	2.116	3.9808	2.5458	0	0	0	2.3912	3.9808	2.7213	87083128	87083582	143866
chr4	Primary Transcript	+	148178500	148319239	69743	Casz1	castor homolog 1, zinc finger (Drosophila)	NM_027195	2410019P08Rik	1.1724	2.4815	1.6337	3.6528	1.789	2.1756	0	2.4815	0	3.6528	0	2.3727	148265010	148265664	86510
chr8	Primary Transcript	+	93352735	93578407	109151	Chd9	chromodomain helicase DNA binding protein 9	NM_177224	1810014J18Rik	0	0	0	1.6768	1.605	1.1629	0	0	0	2.1448	2.1646	0	93432128	93432277	79393
chrX	Primary Transcript	-	108501800	108651554	67071	Rps6ka6	ribosomal protein S6 kinase polypeptide 6	NM_025949	2610524K04Rik	0	0	0	1.5178	1.3109	1.4511	0	0	0	2.0809	0	0	108576636	108576785	74769
chr15	Primary Transcript	-	63920100	64214481	13196	Asap1	ArfGAP with SH# domain, ankyrin repeat and PH domain1	NM_010026	AV239055	0	1.451	0	1.7806	3.2505	2.937	0	0	0	2.3781	3.4819	2.937	64144047	64144276	70205
chr18	Primary Transcript	+	37249789	37347311	353236	Pcdhac1	protocadherin alpha subfamily C, 1	NM_001003671	CNRc1	0	1.425	1.1462	1.39305	3.2597	2.12745	0	0	0	2.0372	3.751	2.9056	37303600	37303739	53811
chr2	Primary Transcript	-	29050340	29103560	171171	Ntng2	netrin G2	NM_133500	2610016D08Rik	0	1.1696	0	1.9552	3.1022	3.4936	0	0	0	2.4451	3.1022	3.4936	29050060	29050199	53361
chr16	Primary Transcript	-	96380012	96413864	385668	Lca5l	Leber congenital amaurosis 5-like	NM_001001492	4921526F01Rik	0	1.4862	1.3581	1.392	1.88285	1.9625	0	2.3726	0	2.0258	2.4214	2.42215	96380985	96381119	32745
chr4	Primary Transcript	+	134676559	134733905	12399	Runx3	runt related transcription factor 3	NM_019732	AML2	0	1.2279	1.6666	1.5454	2.1458	3.0798	0	0	0	2.0558	2.5839	3.3644	134708414	134708563	31855
chr8	Primary Transcript	+	72566711	72595852	70616	Sf4	splicing factor 4	NM_027481	5730496N02Rik	0	1.6444	1.8625	1.8537	1.6731	3.3689	0	2.1679	2.7703	2.7003	0	3.5385	72595195	72595734	28484
chr13	Primary Transcript	-	95794464	96020260	218461	Pde8b	phosphodiesterase 8B	NM_172263	B230331L10Rik	0	1.4096	1.7171	2.5199	2.914	3.1248	0	0	2.2325	2.6298	2.914	3.1248	95992445	95993014	27246
chr11	Primary Transcript	-	33017430	33047400	14172	Fgf18	fibroblast growth factor 18	NM_008005	D130055P09Rik	0	0	0	2.768	1.9904	1.9106	0	0	0	2.768	2.1888	0	33022782	33023431	23969
chr6	Primary Transcript	-	85419571	85452880	330369	Fbxo41	F-box protein 41	NM_001001160	9630017H13	0	0	0	2.0328	2.5155	1.7831	0	0	0	2.6492	2.7912	2.2673	85434104	85434358	18522
chr1	Primary Transcript	+	94728262	94756773	14733	Gpc1	glypican 1	NM_016696	AI462976	1.709	3.8662	2.2821	3.727	3.209	3.5577	0	3.8662	2.4892	3.727	3.209	3.5577	94744858	94745503	16596
chr2	Primary Transcript	-	35937472	35960928	16874	Lhx6	LIM homeobox protein 6	NM_001083125	Lhx6.1	1.2842	0	0	3.1222	2.7759	0	0	0	0	3.3547	2.9612	0	35946450	35947289	13639
chr7	Primary Transcript	-	105199569	105268003	17921	Myo7a	myosin VIIA	NM_008663	Myo7	0	3.1001	0	1.6628	3.5389	1.4648	0	3.1001	0	2.2793	3.5389	0	105259607	105259736	8267
chr2	Primary Transcript	-	104916694	104966667	329480	AI314831	expressed sequence AI314831	NR_015462	6030498F17	0	0	0	1.6166	1.3215	1.7847	0	0	0	2.2651	0	2.1915	104964332	104964983	1684
chr8	Primary Transcript	+	123640070	123642794	14234	Foxc2	forkhead box C2	NM_013519	Fkh14	0	0	0	1.5591	2.2974	2.3623	0	0	0	2.2151	3.2834	2.5474	123641336	123641485	1266
chr8	Primary Transcript	-	72404264	72411291	68709	Cilp2	cartilage intermediate layer protein 2	NM_026818	1110031K21Rik	0	1.3892	1.0427	1.54895	1.66825	2.14985	0	0	0	2.2742	2.3514	2.56595	72410004	72410268	1023
chr4	Primary Transcript	-	116887794	116924522	381544	Gm1661	predicted gene 1661	NM_001033774	Gm1662	0	1.2955	1.8463	1.9265	1.2363	1.7138	0	0	2.1077	2.3671	0	2.0869	116923282	116923511	1011
chr6	transcription_start_site	+	87931676	87931676	434064	Gm5577	predicted gene 5577	NR_026990	EG434064	0	1.8125	0	1.7196	1.9755	1.6445	0	2.532	0	2.3588	2.73675	0	87932635	87933471	959
chr17	transcription_start_site	-	35096183	35096183	15511	Hspa1b	heat shock protein 1B	NM_010478	Hsp70	1.5848	2.4707	2.9615	3.256	3.7687	4.9099	0	0	3.084	3.714	3.9385	5.1397	35094310	35095259	924
chr9	transcription_start_site	+	21807478	21807478	19089	Prkcsh	protein kinase C substrate 80K-H	NM_008925	80K-H	0	3.5789	4.3761	4.158	3.0735	3.9185	0	0	0	4.825	3.6755	4.1997	21808296	21809815	818
chr5	transcription_start_site	-	110537216	110537216	107999	Gtpbp6	GTP binding protein 6 (putative)	NM_145147	AV119224	0	2.5176	1.9284	2.4567	2.814	3.12865	0	2.956	3.0429	3.1368	4.0875	3.4008	110536050	110536404	812
chr8	transcription_start_site	+	125000042	125000042	66965	Ctu2	cytosolic thiouridylase subunit 2 homolog (S. pombe)	NM_153775	2310061F22Rik	0	2.42265	2.2001	2.0627	2.1188	2.10835	0	2.65215	3.2849	2.7022	3.3962	3.1082	125000846	125001800	804
chr13	transcription_start_site	+	37917907	37917907	68750	Rreb1	ras responsive element binding protein 1	NM_026830	1110037N09Rik	0	1.1546	0	1.8143	1.394	2.3319	0	0	0	2.8813	2.4088	2.8448	37918699	37919248	792
chr2	transcription_start_site	+	14525932	14525932	12296	Cacnb2	calcium channel, voltage-dependent, beta 2 subunit	NM_023116	AW060387	0	1.8229	0	1.8262	0	1.8823	0	0	0	2.0743	0	0	14526545	14526679	613
chr17	transcription_start_site	-	23981123	23981123	71003	Prss41	protease, serine, 41	NM_027644	4931440B09Rik	0	0	0	1.8364	1.5816	2.7141	0	0	0	2.4058	0	3.1342	23980388	23980557	566
chr6	transcription_start_site	+	6813333	6813333	13396	Dlx6	distal-less homeobox 6	NM_010057	-	0	2.1508	0	2.0762	1.4058	1.3114	0	2.4985	0	2.4536	0	0	6813870	6814014	537
chr7	transcription_start_site	+	117265572	117265572	22390	Wee1	WEE 1 homolog 1 (S. pombe)	NM_009516	-	0	0	1.25785	1.8367	2.9301	2.4744	0	0	0	2.3385	3.4195	2.6677	117266073	117266212	501
chr7	transcription_start_site	-	147605670	147605670	259028	Olfr532	olfactory receptor 532	NM_147026	MOR251-1	0	1.5444	0	1.8379	1.655	1.8071	0	0	0	2.2811	0	2.2479	147605052	147605181	489
chr9_random	transcription_start_site	-	55032	55032	19054	Ppp2r3d		NM_001039134		0	2.2679	0	2.0112	1.1505	1.613	0	2.4438	0	2.4785	0	2.6199	54223	54552	480
chr14	transcription_start_site	+	70167335	70167335	21933	Tnfrsf10b	tumor necrosis factor receptor superfamily, member 10b	NM_020275	DR5	0	1.71355	1.9501	2.3272	1.7439	2.3885	0	0	2.7928	2.4957	0	3.0797	70167754	70168122	419
chr16	transcription_start_site	+	48816968	48816968	57263	Retnlb	resistin like beta	NM_023881	9030012B21Rik	0	1.1934	1.069	1.7702	1.9234	2.1044	0	0	0	2.4185	2.2903	2.6717	48817340	48817602	372
chr3	transcription_start_site	-	144233180	144233180	23908	Hs2st1	heparan sulfate 2-O-sulfotransferase 1	NM_011828	AW214369	0	0	2.0396	2.0706	2.7787	2.2753	0	0	0	2.4069	3.5423	2.8914	144231931	144232880	300
chrX	transcription_start_site	-	71176157	71176157	19703	Renbp	renin binding protein	NM_023132	Age	0	1.6855	0	2.0769	1.0629	1.1761	0	2.2747	0	2.1868	0	0	71175436	71175870	287
chr15	transcription_start_site	-	97738727	97738727	22337	Vdr	vitamin D receptor	NM_009504	Nr1i1	0	1.63	0	1.6832	1.8802	1.2255	0	0	0	3.0085	2.2892	0	97737992	97738441	286
chr10	transcription_start_site	-	127103759	127103759	17937	Nab2	Ngfi-A binding protein 2	NM_008668	AI451907	0	3.0016	0	1.9461	1.73095	1.5446	0	3.6788	0	2.4189	2.3736	0	127103222	127103476	283
chr16	transcription_start_site	-	32165562	32165562	224109	Lrrc33	leucine rich repeat containing 33	NM_146069	E430025L02Rik	0	3.9854	1.1333	1.6421	2.29295	1.3489	0	4.2686	0	2.3187	3.9944	0	32164924	32165283	279
chr3	transcription_start_site	-	107949032	107949032	14679	Gnai3	guanine nucleotide binding protein (G protein), alpha inhibiting 3	NM_010306	AI158965	0	1.65215	1.7587	2.147	1.59055	2.1087	0	0	0	2.3065	2.223	3.0602	107948497	107948756	276
chrX	transcription_start_site	-	69901525	69901525	14396	Gabra3	gamma-aminobutyric acid (GABA) A receptor, subunit alpha 3	NM_008067	Gabra-3	0	0	1.6168	1.9508	0	1.6193	0	0	0	2.09	0	0	69900888	69901257	268
chr2	transcription_start_site	+	152857587	152857587	228787	Xkr7	X Kell blood group precursor related family member 7 homolog	NM_001011732	AY534253	0	1.4455	1.2552	1.9534	2.46375	2.15175	0	2.0819	0	2.8256	3.6633	2.43405	152857843	152858187	256
chr3	transcription_start_site	-	80717546	80717546	14658	Glrb	glycine receptor, beta subunit	NM_010298	AI853901	1.1079	1.3155	1.7629	2.648	1.9499	3.0409	0	0	0	3.0512	2.5307	3.3185	80716877	80717306	240
chr7	transcription_start_site	-	142130113	142130113	627214	Fam196a	family with sequence similarity 196, member A	NM_001143802	B830028B13Rik	0	1.3198	0	1.7641	2.1411	2.4045	0	0	0	2.1384	3.1221	2.8093	142129625	142129876	237
chr15	transcription_start_site	+	38591658	38591658	66335	Atp6v1c1	ATPase, H+ transporting, lysosomal V1 subunit C1	NM_025494	1700025B18Rik	1.3385	1.2971	2.0749	2.9697	2.3883	3.1279	0	0	2.4447	3.1904	3.8361	3.3934	38591890	38592432	232
chr16	transcription_start_site	+	44139921	44139921	72117	Naa50	N(alpha)-acetyltransferase 50, NatE catalytic subunit	NM_028108	2600005K24Rik	0	0	1.6997	2.4948	2.3641	3.2469	0	0	0	3.1004	2.9076	3.7788	44140131	44140578	210
chr10	transcription_start_site	-	81063645	81063645	114606	Tle6	transducin-like enhancer of split 6, homolog of Drosophila E(spl)	NM_053254	1810057E06Rik	0	1.3335	0	1.6988	1.5829	0	0	0	0	2.2652	2.047	0	81063304	81063449	196
chr15	transcription_start_site	-	86016571	86016571	223753	Cerk	ceramide kinase	NM_145475	AI848610	0	1.8531	1.409	1.9065	1.6529	1.5274	0	2.3669	0	2.4118	3.0338	0	86016152	86016386	185
chr2	transcription_start_site	-	90420804	90420804	19271	Ptprj	protein tyrosine phosphatase, receptor type, J	NM_008982	AI450271	0	1.0233	1.2029	2.1876	1.5057	2.3017	0	0	0	2.3254	0	2.5369	90419867	90420621	183
chr5	transcription_start_site	+	125079647	125079647	21871	Atp6v0a2	ATPase, H+ transporting, lysosomal V0 subunit A2	NM_011596	8430408C20Rik	0	1.622	1.2716	2.2263	1.6266	1.9419	0	2.0793	0	2.5221	2.5581	3.1768	125079828	125080282	181
chr10	transcription_start_site	+	42894509	42894509	74530	9030612E09Rik	RIKEN cDNA 9030612E09 gene	NM_172419	-	0	1.6666	0	2.2159	1.33395	1.816	0	0	0	2.5787	0	2.1731	42894684	42895923	175
chr17	transcription_start_site	-	36423366	36423366	333715	H2-M10.2	histocompatibility 2, M region locus 10.2	NM_177923	4.7H	0	1.807	0	1.7838	3.1169	1.9386	0	0	0	2.2485	3.5309	2.4726	36422927	36423191	175
chr5	transcription_start_site	+	35292099	35292099	71729	Rgs12	regulator of G-protein signaling 12	NM_173402	1200016K18Rik	0	1.26935	0	1.53505	2.2466	1.4433	0	0	0	2.6581	2.372	0	35292273	35292627	174
chr2	transcription_start_site	-	121097122	121097122	27223	Trp53bp1	transformation related protein 53 binding protein 1	NM_013735	53BP1	0	1.0098	1.4897	1.8621	2.6565	2.8227	0	0	2.0592	2.4991	2.8809	3.0311	121096807	121096951	171
chr2	transcription_start_site	-	113688818	113688818	228482	Arhgap11a	Rho GTPase activating protein 11A	NM_181416	6530401L14Rik	0	1.2041	2.4128	2.1498	1.98175	2.009	0	0	2.5618	2.4664	2.9593	2.898	113688290	113688649	169
chr8	transcription_start_site	-	113917721	113917721	338521	Fa2h	fatty acid 2-hydroxylase	NM_178086	FAAH	0	0	1.413	1.9985	3.9174	3.3642	0	0	0	2.3099	4.177	3.5875	113917204	113917553	168
chr14	transcription_start_site	+	49791901	49791901	70646	Naa30	N(alpha)-acetyltransferase 30, NatC catalytic subunit	NM_001081430	4930487N19Rik	0	0	0	1.647	1.8724	1.6465	0	0	0	2.1801	2.6938	2.3012	49792054	49792193	153
chr6	transcription_start_site	-	94650139	94650139	16206	Lrig1	leucine-rich repeats and immunoglobulin-like domains 1	NM_008377	D6Bwg0781e	0	0	2.114	1.73	1.947	2.6566	0	0	2.4086	2.1104	2.1284	2.8267	94649652	94650001	138
chr11	transcription_start_site	-	114863194	114863194	140497	AF251705	cDNA sequence AF251705	NM_134158	CLM4	0	1.9176	0	1.386	1.8299	0	0	2.70925	0	2.2454	2.28485	0	114862906	114863075	119
chr5	transcription_start_site	+	31543290	31543290	192292	Nrbp1	nuclear receptor binding protein 1	NM_147201	B230344L17Rik	0	0	0	1.6865	2.0929	1.4305	0	0	0	2.3304	2.5079	0	31543408	31543557	118
chr14	transcription_start_site	+	104049459	104049459	105439	Slain1	SLAIN motif family, member 1	NM_198014	9630044O09Rik	0	1.0052	1.503	1.5624	1.5661	1.5714	0	0	0	2.0939	0	0	104049576	104049735	117
chr6	transcription_start_site	+	85381969	85381969	232187	Smyd5	SET and MYND domain containing 5	NM_144918	AW536703	0	0	0	1.6962	2.1066	2.2407	0	0	0	2.2022	2.464	2.8561	85382059	85382298	90
chr5	transcription_start_site	+	106128987	106128987	231549	Lrrc8d	leucine rich repeat containing 8D	NM_001122768	2810473G09Rik	0	0	0	2.5985	1.6931	2.1074	0	0	0	2.7297	2.2822	2.3424	106129074	106130520	87
chr19	transcription_start_site	-	4989971	4989971	225872	Npas4	neuronal PAS domain protein 4	NM_153553	LE-PAS	0	2.3589	1.7247	1.8932	1.93855	1.7388	0	3.014	0	2.9193	2.8304	2.8683	4989743	4989887	84
chr17	transcription_start_site	+	34766630	34766630	260297	Prrt1	proline-rich transmembrane protein 1	NM_030890	Bat-4	0	2.5124	0	1.9086	2.0465	1.5405	0	2.7494	0	2.0605	3.2395	0	34766708	34767923	78
chr8	transcription_start_site	-	55615351	55615351	76687	Spcs3	signal peptidase complex subunit 3 homolog (S. cerevisiae)	NM_029701	1810011E08Rik	0	0	0	1.7612	1.6369	1.3372	0	0	0	2.6467	2.0201	0	55615115	55615274	77
chr17	transcription_start_site	+	83750270	83750270	78798	Eml4	echinoderm microtubule associated protein like 4	NM_001114361	4930443C24Rik	0	0	1.2818	1.5943	1.8162	1.6364	0	0	0	2.0411	2.1284	2.1612	83750343	83750497	73
chr1	transcription_start_site	-	52290076	52290076	14660	Gls	glutaminase	NM_001081081	6330442B14	0	1.1467	1.3542	1.8079	2.0194	1.8124	0	0	0	2.289	2.9269	2.6725	52289575	52290004	72
chr5	transcription_start_site	-	93104153	93104153	320696	Ccdc158	coiled-coil domain containing 158	NM_177230	4932413O14Rik	0	2.0524	0	2.0644	2.2844	1.6825	0	2.2903	0	2.3487	2.6286	2.1262	93103724	93104083	70
chr7	transcription_start_site	-	53895160	53895160	27414	Sergef	secretion regulating guanine nucleotide exchange factor	NM_013789	DelGEF	0	1.48487	1.5212	1.7287	1.95845	1.48175	0	2.1339	0	2.1666	2.5151	2.3088	53894823	53895092	68
chr9	transcription_start_site	-	96264718	96264718	11933	Atp1b3	ATPase, Na+/K+ transporting, beta 3 polypeptide	NM_007502	AA409958	0	1.5012	1.2664	1.6294	1.8981	2.1016	0	0	0	2.0804	0	2.7308	96264509	96264663	55
chr6	transcription_start_site	-	119798168	119798168	111173	Erc1	ELKS/RAB6-interacting/CAST family member 1	NM_178085	4930404L01Rik	0	0	1.5945	2.0706	1.9613	1.67485	0	0	0	3.0548	2.2776	3.1051	119797964	119798123	45
chr7	transcription_start_site	+	4088657	4088657	232798	Leng8	leukocyte receptor cluster (LRC) member 8	NM_172736	AW049671	0	1.8327	1.0589	1.7135	1.3156	1.3548	0	2.0771	0	2.1744	0	0	4088692	4088841	35
chr19	transcription_start_site	-	28085630	28085630	19726	Rfx3	regulatory factor X, 3 (influences HLA class II expression)	NM_011265	C230093O12Rik	0	1.4645	1.067	1.6554	1.0486	2.0675	0	0	0	2.4862	0	2.5998	28085412	28085611	19
chr2	transcription_start_site	+	29821079	29821079	20740	Spna2	spectrin alpha 2	NM_001076554	2610027H02Rik	0	1.6433	1.2009	1.5987	2.08345	2.1566	0	2.4531	0	2.0461	3.1845	2.6438	29821095	29821244	16
chr2	transcription_start_site	+	179759691	179759691	241846	Lsm14b	LSM14 homolog B (SCD6, S. cerevisiae)	NM_177727	9430078B04	0	1.3251	1.3661	1.47595	1.4352	1.33783	0	0	0	2.0469	0	0	179759693	179759937	2
chr7	transcription_start_site	+	149024976	149024976	74180	Muc5b	mucin 5, subtype B, tracheobronchial	NM_028801	2300002I04Rik	0	2.2914	0	1.97985	1.58825	1.3757	0	2.7858	0	2.5884	2.3247	0	149024305	149025354	0
chrX	transcription_start_site	+	160347091	160347091	108012	Ap1s2	adaptor-related protein complex 1, sigma 2 subunit	NM_026887	1500012A13Rik	1.4265	0	0	2.8037	1.5614	1.6397	0	0	0	3.3845	0	0	160346665	160347323	0
chr12	transcription_start_site	+	110031520	110031520	22632	Yy1	YY1 transcription factor	NM_009537	AW488674	0	0	1.5939	1.9726	2.5124	2.3854	0	0	0	2.2264	3.0675	3.6864	110031160	110031714	0
chr8	transcription_start_site	-	72520278	72520278	234366	Gatad2a	GATA zinc finger domain containing 2A	NM_145596	1110066C11Rik	0	0	0	1.8185	0	0	0	0	0	2.1883	0	0	72520159	72520408	0
chr3	transcription_start_site	+	146162799	146162799	14707	Gng5	guanine nucleotide binding protein (G protein), gamma 5	NM_010318	G(y)5	0	0	1.4435	2.0262	2.6416	2.4875	0	0	0	2.5455	3.7373	3.2721	146162642	146162912	0
chr3	transcription_start_site	-	146162717	146162717	70951	Spata1	spermatogenesis associated 1	NM_027617	4921536I21Rik	0	0	1.4435	2.0262	2.6416	2.4875	0	0	0	2.5455	3.7373	3.2721	146162642	146162912	0
chr1	transcription_start_site	-	155179916	155179916	226519	Lamc1	laminin, gamma 1	NM_010683	Lamb2	0	1.3378	1.9138	2.034	2.2448	3.4324	0	0	2.6664	2.743	3.3831	3.923	155179842	155180106	0
chr4	transcription_start_site	-	71861953	71861953	21885	Tle1	transducin-like enhancer of split 1, homolog of Drosophila E(spl)	NM_011599	C230057C06Rik	0	0	0	1.9116	1.4257	1.3754	0	0	0	2.2222	0	0	71861881	71862250	0
chr15	transcription_start_site	+	81641843	81641843	21685	Tef	thyrotroph embryonic factor	NM_017376	2310028D20Rik	0	1.1614	2.4633	1.953	1.1027	2.5589	0	0	2.899	2.5982	0	2.7688	81641558	81641907	0
chr16	transcription_start_site	+	93712151	93712151	70028	Dopey2	dopey family member 2	NM_026700	0610038M01Rik	1.3397	1.3801	2.6721	2.6203	3.6817	4.0647	0	0	3.1797	3.0006	3.9858	4.3891	93711764	93712214	0
chr14	transcription_start_site	-	40286376	40286376	18183	Nrg3	neuregulin 3	NM_008734	ska	0	1.14735	0	1.7849	1.50115	1.63085	0	0	0	2.322	0	2.56875	40286315	40286644	0
chr16	transcription_start_site	+	4594712	4594712	83396	Glis2	GLIS family zinc finger 2	NM_031184	Gli5	0	1.5366	1.50525	1.874	2.4812	3.111	0	0	0	2.1219	3.1015	3.4169	4594517	4594761	0
chr12	transcription_start_site	+	117724192	117724192	19276	Ptprn2	protein tyrosine phosphatase, receptor type, N polypeptide 2	NM_011215	4930425H11Rik	0	2.8017	1.7165	2.5424	2.6009	2.2074	0	3.1071	0	2.9371	3.8192	2.843	117722957	117724231	0
chr17	transcription_start_site	-	57170930	57170930	16549	Khsrp	KH-type splicing regulatory protein	NM_010613	6330409F21Rik	0	2.169	0	1.5438	1.6399	1.3141	0	2.2599	0	2.2663	2.46	0	57170892	57171058	0
chr5	transcription_start_site	-	123974173	123974173	66593	Diablo	diablo homolog (Drosophila)	NM_023232	0610041G12Rik	0	1.3867	0	1.6279	1.3143	1.5901	0	0	0	2.548	0	0	123974136	123974300	0
chr3	transcription_start_site	-	122687365	122687365	99526	Usp53	ubiquitin specific peptidase 53	NM_133857	AA939927	0	1.0407	1.6144	1.7765	1.51535	1.67295	0	0	0	2.1628	0	2.5087	122687328	122687483	0
chr4	transcription_start_site	-	118455188	118455188	258306	Olfr1337	olfactory receptor 1337	NM_146309	MOR259-10	0	1.7704	1.0794	1.593	1.55925	1.5116	0	2.0421	0	2.2196	2.384	0	118455165	118455309	0
chr3	transcription_start_site	-	142544954	142544954	109333	Pkn2	protein kinase N2	NM_178654	6030436C20Rik	0	1.3898	1.0641	1.7413	1.9189	1.4168	0	0	0	2.2966	2.3138	0	142544934	142545073	0
chr12	transcription_start_site	+	117519694	117519694	52635	Esyt2	extended synaptotagmin-like protein 2	NM_028731	2410017M09Rik	0	0	0	2.1151	2.0305	1.6389	0	0	0	2.6467	2.3694	0	117519462	117519711	0
chr12	transcription_start_site	-	102956712	102956712	74413	Tc2n	tandem C2 domains, nuclear	NM_001082976	4933406D09Rik	0	0	0	1.8339	2.0642	2.0439	0	0	0	2.0639	2.7301	2.4499	102956696	102956945	0
chr10	transcription_start_site	-	9620838	9620838	78808	Stxbp5	syntaxin binding protein 5 (tomosyn)	NM_001081344	0710001E20Rik	0	0	0	1.6482	1.9824	1.5339	0	0	0	2.1014	2.4932	0	9620698	9620847	0
chr7	transcription_start_site	-	52184860	52184860	11771	Ap2a1	adaptor protein complex AP-2, alpha 1 subunit	NM_007458	Adtaa	1.6494	1.6355	2.0198	3.1866	1.5297	3.1385	0	2.2923	2.4916	3.5622	0	3.4309	52184124	52184869	0
chr9	transcription_start_site	+	21330720	21330720	382062	AB124611	cDNA sequence AB124611	NM_206536	Gm1706	0	2.11685	0	1.7915	1.2047	0	0	2.46395	0	2.1028	0	0	21330710	21330954	0
chr16	transcription_start_site	-	46497080	46497080	58998	Pvrl3	poliovirus receptor-related 3	NM_021497	2610301B19Rik	0	1.0376	1.2355	1.7002	2.8356	1.86045	0	0	0	2.0592	3.165	2.6808	46496848	46497092	0
chr1	transcription_start_site	-	123224339	123224339	72999	Insig2	insulin induced gene 2	NM_133748	2900053I11Rik	0	0	0	2.2817	2.0824	2.45	0	0	0	2.6632	2.4237	2.6737	123223802	123224351	0
chr6	transcription_start_site	-	23789300	23789300	320405	Cadps2	Ca2+-dependent activator protein for secretion 2	NM_153163	A230044C21Rik	0	0	1.2567	2.2565	1.8374	2.3494	0	0	0	2.7549	2.3729	2.8301	23788863	23789317	0
chr18	transcription_start_site	+	37303622	37303622	353237	Pcdhac2	protocadherin alpha subfamily C, 2	NM_001003672	CNRc2	0	0	0	1.5015	0	1.6656	0	0	0	2.0372	0	0	37303600	37303739	0
chr7	transcription_start_site	-	17509381	17509381	12315	Calm3	calmodulin 3	NM_007590	CaMA	0	2.4144	1.7638	2.5862	1.8664	2.7943	0	2.5454	2.2491	2.8525	2.3167	3.2401	17508754	17509413	0
chr2	transcription_start_site	-	24331086	24331086	18510	Pax8	paired box gene 8	NM_011040	Pax-8	0	3.2822	0	2.4524	2.2229	0	0	3.4236	0	2.7266	2.7701	0	24330350	24331119	0
chr14	transcription_start_site	+	76245137	76245137	22070	Tpt1	tumor protein, translationally-controlled 1	NM_009429	TCTP	0	0	0	1.6133	2.7244	2.5664	0	0	0	2.1663	3.3867	3.2366	76245103	76245272	0
chr6	transcription_start_site	+	115724592	115724592	67088	Cand2	cullin-associated and neddylation-dissociated 2 (putative)	NM_025958	2210404G23Rik	1.4447	4.2902	3.2542	3.3826	3.9892	3.9895	0	4.2902	3.2542	3.3826	3.9892	3.9895	115724527	115725366	0
chr11	transcription_start_site	+	69749400	69749400	53422	Ybx2	Y box protein 2	NM_016875	MGC118270	0	0	1.1863	2.283	2.6116	2.8097	0	0	0	2.7047	3.1033	3.9217	69749333	69749687	0
chr16	transcription_start_site	-	56717467	56717467	21787	Tfg	Trk-fused gene	NM_019678	AI173908	1.03005	0	1.2371	2.8614	3.6662	3.2729	0	0	0	3.1365	3.9075	3.5092	56716831	56717576	0
chr10	transcription_start_site	-	80841115	80841115	56371	Fzr1	fizzy/cell division cycle 20 related 1 (Drosophila)	NM_019757	AW108046	0	1.85353	1.1295	1.81595	1.97593	2.7878	0	2.21515	0	2.7535	3.2618	2.9164	80840599	80841238	0
chr19	transcription_start_site	+	47806245	47806245	67788	6330577E15Rik	RIKEN cDNA 6330577E15 gene	NM_026377	-	1.5395	1.0909	2.3206	3.032	2.2221	3.1499	0	0	2.6495	3.2012	2.5378	3.3579	47806107	47806942	0
chr4	transcription_start_site	-	107973695	107973695	414872	Zyg11b	zyg-ll homolog B (C. elegans)	NM_001033634	1110046I03Rik	0	1.18	0	1.8138	1.6738	2.7171	0	0	0	2.0393	2.6512	3.3552	107973505	107973834	0
chrX	transcription_start_site	-	61530171	61530171	245446	Slitrk4	SLIT and NTRK-like family, member 4	NM_178740	6430513G13	0	1.5427	1.7131	1.9586	0	2.2143	0	0	2.3534	2.2965	0	2.4691	61529859	61530313	0
chrX	transcription_start_site	-	41721514	41721514	245403	Dcaf12l2	DDB1 and CUL4 associated factor 12-like 2	NM_175539	A130007F10Rik	1.4408	1.8831	1.8518	2.6365	2.252	3.1357	0	2.3852	2.8511	3.0291	2.7695	3.4512	41720802	41721671	0
chr12	transcription_start_site	-	8506791	8506791	11852	Rhob	ras homolog gene family, member B	NM_007483	AA017882	0	2.8551	0	2.3214	1.8663	1.6055	0	3.2036	0	2.7702	2.726	0	8506500	8506949	0
chr17	transcription_start_site	+	46434369	46434369	106565	Dlk2	delta-like 2 homolog (Drosophila)	NM_207666	AI413481	1.41075	1.752	1.99075	2.7289	2.9081	2.5994	0	0	3.1186	3.1145	3.1817	3.2738	46434188	46434742	0
chr4	transcription_start_site	+	129662407	129662407	230775	Bai2	brain-specific angiogenesis inhibitor 2	NM_173071	-	1.3342	1.24895	3.006	2.7123	4.3802	4.1145	0	0	3.3113	3.0332	4.7185	4.2869	129662149	129663306	0
chr5	transcription_start_site	-	141476550	141476550	108723	Card11	caspase recruitment domain family, member 11	NM_175362	0610008L17Rik	1.31945	2.5328	1.1963	2.6878	1.4286	0	0	2.7858	0	3.036	0	0	141476026	141476865	0
chr3	transcription_start_site	-	82680405	82680405	633285	Rbm46	RNA binding motif protein 46	NM_001146328	EG633285	0	1.6961	2.3779	2.4008	2.52785	4.0584	0	0	3.1192	2.9236	3.685	4.4988	82679986	82680744	0
chr9	transcription_start_site	-	45012158	45012158	214523	Tmprss4	transmembrane protease, serine 4	NM_145403	MGC29209	0	2.1258	1.3373	1.8007	2.021	1.34425	0	2.2597	0	2.2371	2.6819	0	45011609	45012643	0
chr19	transcription_start_site	+	12040333	12040333	76303	Osbp	oxysterol binding protein	NM_001033174	1110018F06Rik	0	0	0	1.9015	0	0	0	0	0	2.3837	0	0	12040172	12040301	-32
chr4	transcription_start_site	+	41412180	41412180	66401	Nudt2	nudix (nucleoside diphosphate linked moiety X)-type motif 2	NM_025539	2310051L06Rik	0	0	0	1.5416	0	0	0	0	0	2.0832	0	0	41411953	41412097	-83
chr19	transcription_start_site	-	50753102	50753102	58178	Sorcs1	VPS10 domain receptor protein SORCS 1	NM_021377	Sorcs	0	1.6892	0	1.4749	1.8792	0	0	0	0	2.0084	0	0	50753187	50753336	-85
chr5	transcription_start_site	+	89316284	89316284	54403	Slc4a4	solute carrier family 4 (anion exchanger), member 4	NM_001136260	AI835705	0	0	1.3231	1.4974	2.9161	2.7204	0	0	0	2.1511	3.3562	3.1113	89316000	89316159	-125
chr5	transcription_start_site	+	75552190	75552190	18595	Pdgfra	platelet derived growth factor receptor, alpha polypeptide	NM_001083316	AI115593	0	0	1.2653	1.7399	1.5199	2.2283	0	0	0	2.1346	0	2.6652	75551679	75552028	-162
chr11	transcription_start_site	-	115229033	115229033	217310	C630004H02Rik	RIKEN cDNA C630004H02 gene	NM_175454	-	0	0	1.3168	1.6166	2.407	1.3338	0	0	0	2.1053	2.8455	0	115229196	115229352	-163
chr3	transcription_start_site	-	89197125	89197125	22724	Zbtb7b	zinc finger and BTB domain containing 7B	NM_009565	MGC102577	0	0	1.5291	1.8864	2.7871	2.3756	0	0	0	2.3371	3.3514	3.1212	89197292	89197426	-167
chr7	transcription_start_site	-	146037950	146037950	69546	Mapk1ip1	mitogen-activated protein kinase 1 interacting protein 1	NM_001045483	2310009E07Rik	0	0	1.5886	1.9746	2.6235	2.7553	0	0	0	2.4645	3.1543	3.2458	146038134	146038303	-184
chr13	transcription_start_site	-	65005196	65005196	238680	Cntnap3	contactin associated protein-like 3	NM_001081129	-	0	0	1.2875	1.6886	0	1.8784	0	0	0	2.0398	0	2.5186	65005460	65005729	-264
chr11	transcription_start_site	-	72609341	72609341	192986	Cyb5d2	cytochrome b5 domain containing 2	NM_001024926	9330151E16Rik	0	0	0	1.5094	1.631	1.6809	0	0	0	2.1664	0	0	72609617	72609766	-276
chr7	transcription_start_site	+	75097142	75097142	16001	Igf1r	insulin-like growth factor I receptor	NM_010513	A330103N21Rik	0	0	1.6291	1.7387	2.4913	2.6077	0	0	2.2547	2.2024	3.5305	3.0317	75096703	75096852	-290
chr9	transcription_start_site	+	20447761	20447761	66177	Ubl5	ubiquitin-like 5	NM_025401	1110030M22Rik	0	0	1.4846	1.655	1.4077	2.0882	0	0	2.5604	2.2622	2.316	2.5733	20447302	20447461	-300
chr11	transcription_start_site	+	57917654	57917654	69125	Cnot8	CCR4-NOT transcription complex, subunit 8	NM_026949	1500015I04Rik	0	0	0	2.2968	3.0642	2.6823	0	0	0	2.8724	3.6667	3.1826	57916746	57917315	-339
chr2	transcription_start_site	+	32143772	32163441	99412	Golga2	golgi autoantigen, golgin subfamily a, 2	NM_133852	AW555139	0	0	0	1.7909	1.7286	1.4755	0	0	0	2.2322	2.6314	0	32143287	32143421	-351
chr7	transcription_start_site	-	17402081	17402081	243853	Fkrp	fukutin related protein	NM_173430	A830029B19Rik	0	1.5555	1.7263	1.5994	2.3816	3.1601	0	0	2.6624	2.2533	2.6272	3.463	17402469	17402613	-388
chr11	transcription_start_site	-	60230507	60230507	246782	Atpaf2	ATP synthase mitochondrial F1 complex assembly factor 2	NM_145427	ATP12	0	1.2205	0	1.613	1.53185	1.72645	0	0	0	2.6375	2.2115	2.1869	60230914	60231168	-407
chr9	transcription_start_site	-	50536080	50536080	330938	Dixdc1	DIX domain containing 1	NM_178118	4930563F16Rik	0	2.1657	0	1.7315	2.04195	1.9795	0	2.8443	0	2.96	2.3572	2.5191	50536490	50536929	-410
chr2	transcription_start_site	+	127951773	127951773	12125	Bcl2l11	BCL2-like 11 (apoptosis facilitator)	NM_009754	1500006F24Rik	1.4296	1.4324	0	3.5791	1.3772	0	0	0	0	4.1536	0	0	127949950	127951335	-438
chr1	transcription_start_site	+	36748331	36748331	12859	Cox5b	cytochrome c oxidase, subunit Vb	NM_009942	MGC117683	0	1.4409	1.31425	1.6281	1.6541	1.7049	0	2.2918	0	2.173	2.32835	2.0928	36747626	36747885	-446
chr3	transcription_start_site	+	136333733	136333733	19055	Ppp3ca	protein phosphatase 3, catalytic subunit, alpha isoform	NM_008913	2900074D19Rik	1.3001	0	1.594	2.8514	1.4145	1.3948	0	0	0	3.2733	0	0	136332698	136333267	-466
chr8	transcription_start_site	+	122386204	122386204	234796	Klhl36	kelch-like 36 (Drosophila)	NM_146219	MGC37805	0	1.3136	1.3025	1.3443	1.7211	1.5305	0	0	0	2.1685	0	0	122385403	122385719	-485
chr13	transcription_start_site	-	91947301	91947301	69085	Zcchc9	zinc finger, CCHC domain containing 9	NM_145453	1810019C21Rik	0	0	0	1.9981	1.74	1.926	0	0	0	2.4493	2.1387	2.3361	91947809	91948567	-508
chr14	transcription_start_site	+	76815627	76815627	21807	Tsc22d1	TSC22 domain family, member 1	NM_207652	AA589566	0	2.3377	1.6464	2.0145	2.7747	2.616	0	2.503	2.5264	2.3195	3.42055	3.3524	76814292	76815116	-511
chr1	transcription_start_site	+	36748431	36748431	100040340	Gm11273		NM_001099320		0	1.4409	1.31425	1.6281	1.6541	1.7049	0	2.2918	0	2.173	2.32835	2.0928	36747626	36747885	-546
chr12	transcription_start_site	+	103708119	103708119	27277	Golga5	golgi autoantigen, golgin subfamily a, 5	NM_013747	MGC102087	0	0	0	1.7678	0	1.1281	0	0	0	2.3072	0	0	103707284	103707533	-586
chr2	transcription_start_site	+	153475189	153475189	13436	Dnmt3b	DNA methyltransferase 3B	NM_001003961	MGC124407	0	2.3085	1.3027	1.8127	1.8076	1.6482	0	2.804	0	2.2123	2.5442	2.0367	153474443	153474592	-597
chr5	transcription_start_site	+	115018259	115018259	433940	BC057022	cDNA sequence BC057022	NM_001004180	MGC67174	0	0	0	1.5949	1.6564	1.5029	0	0	0	2.0105	0	0	115017385	115017539	-720
chr12	transcription_start_site	+	17697619	17697619	53602	Hpcal1	hippocalcin-like 1	NM_016677	NVP-3	1.1824	2.7129	0	2.7295	1.5673	1.8098	0	3.1791	0	3.1344	2.4345	2.1103	17695927	17696866	-753
chr8	transcription_start_site	-	72240385	72240385	66869	Zfp869	zinc finger protein 869	NM_181274	1200003I07Rik	0	1.0878	0	1.8244	0	0	0	0	0	2.2487	0	0	72241168	72241312	-783
chr12	transcription_start_site	-	73171978	73171978	238252	Gpr135	G protein-coupled receptor 135	NM_181752	PAFR	0	1.3405	0	1.7546	2.6765	1.3	0	0	0	2.1391	3.0489	0	73172893	73173070	-915
chr1	transcription_start_site	+	173180552	173180552	240913	Adamts4	a disintegrin-like and metallopeptidase (reprolysin type) with thrombospondin type 1 motif, 4	NM_172845	3830423K05	0	2.0871	1.95545	1.6013	1.4161	1.6042	0	2.3676	2.1879	2.0411	0	2.5099	173179401	173179585	-967
chr2	transcription_start_site	+	27741944	27741944	12831	Col5a1	collagen, type V, alpha 1	NM_015734	AI413331	0	1.6389	0	1.6956	1.2634	1.0563	0	2.896	0	1.9755	0	0	27740088	27740957	-987
chr16	transcription_start_site	-	44139132	44139132	11964	Atp6v1a	ATPase, H+ transporting, lysosomal V1 subunit A	NM_007508	AI647066	0	0	1.6997	2.4948	2.3641	3.2469	0	0	0	3.1004	2.9076	3.7788	44140131	44140578	-999
chr11	transcription_start_site	-	75003985	75003985	116905	Dph1	DPH1 homolog (S. cerevisiae)	NM_144491	2310011M22Rik	0	1.85475	1.7471	1.8124	2.2248	1.9361	0	2.3687	0	2.0666	3.00445	2.8034	75005061	75005410	-1076
chr4	transcription_start_site	+	116924593	116924593	68777	Tmem53	transmembrane protein 53	NM_026837	1110038M16Rik	0	1.2955	1.8463	1.9265	1.2363	1.7138	0	0	2.1077	2.3671	0	2.0869	116923282	116923511	-1082
chr8	transcription_start_site	+	72596830	72596830	107770	Tm6sf2	transmembrane 6 superfamily member 2	NM_181540	-	0	1.6444	1.8625	1.8537	1.6731	3.3689	0	2.1679	2.7703	2.7003	0	3.5385	72595195	72595734	-1096
chr12	transcription_start_site	+	66137320	66137320	328110	Prpf39	PRP39 pre-mRNA processing factor 39 homolog (yeast)	NM_177806	FLJ11128	0	0	0	1.8257	2.1737	1.7229	0	0	0	2.2418	2.78765	2.3185	66135464	66136212	-1108
chrX	transcription_start_site	-	5750109	5750109	102954	Nudt10	nudix (nucleoside diphosphate linked moiety X)-type motif 10	NM_001031664	AI853080	0	1.1742	1.44975	1.8792	1.84185	1.80095	0	0	0	2.236	2.4997	2.9216	5751218	5751867	-1109
chr10	transcription_start_site	-	9395006	9395006	320825	Samd5	sterile alpha motif domain containing 5	NM_177271	E130306M17Rik	0	0	0	1.9601	1.2046	0	0	0	0	2.7728	0	0	9396190	9396336	-1184
chr6	transcription_start_site	+	134870418	134870418	12576	Cdkn1b	cyclin-dependent kinase inhibitor 1B	NM_009875	AA408329	1.433	1.7674	0	2.9173	1.9079	2.2775	0	2.0664	0	3.2095	2.2942	2.7116	134867961	134869158	-1260
chrX	transcription_start_site	+	7674212	7674212	627782	Gm6787	proteasome (prosome, macropain) subunit, beta type 7 pseudogene	NR_003632	EG627782	0	2.7892	1.534	1.7846	1.2456	1.7831	0	0	0	2.3611	0	0	7672673	7672802	-1410
chr2	transcription_start_site	-	25947916	25947916	67991	Nacc2	nucleus accumbens associated 2, BEN and BTB (POZ) domain containing	NM_001037098	0610020I02Rik	0	3.9255	0	1.4964	2.9884	1.267	0	4.0367	0	2.2625	3.0831	0	25949460	25949589	-1544
chr16	transcription_start_site	-	23890930	23890930	20604	Sst	somatostatin	NM_009215	SOM	0	1.43	1.2912	1.9219	1.61175	1.5344	0	0	0	2.4853	2.1335	2.0348	23892480	23892620	-1550
chr15	transcription_start_site	-	76342248	76342248	13350	Dgat1	diacylglycerol O-acyltransferase 1	NM_010046	C75990	0	2.1124	1.3624	1.8009	1.8213	1.8522	0	2.4713	0	2.208	2.233	2.1411	76343819	76343978	-1571
chr16	transcription_start_site	-	26371925	26371925	12737	Cldn1	claudin 1	NM_016674	AI596271	0	1.2243	0	1.3042	1.6448	1.434	0	0	0	2.0529	0	0	26373579	26373755	-1654
chr2	transcription_start_site	+	104966685	104966685	22431	Wt1	Wilms tumor 1 homolog	NM_144783	D630046I19Rik	0	0	0	1.6166	1.3215	1.7847	0	0	0	2.2651	0	2.1915	104964332	104964983	-1702
chr1	transcription_start_site	-	191994559	191994559	19130	Prox1	prospero-related homeobox 1	NM_008937	A230003G05Rik	0	0	1.2317	1.74935	1.50245	1.472	0	0	0	3.1445	0	0	191996367	191996701	-1808
chr1	transcription_start_site	+	179374791	179374791	30928	Zfp238	zinc finger protein 238	NM_013915	RP58	1.4163	1.1961	1.742	2.7449	2.4752	2.1379	0	0	2.7655	3.1857	2.868	3.1731	179371925	179372828	-1963
chr5	transcription_start_site	-	36740788	36740788	81840	Sorcs2	sortilin-related VPS10 domain containing receptor 2	NM_030889	N28137	0	2.1469	0	2.2353	1.5829	1.4389	0	2.7696	0	2.7339	2.6102	0	36742769	36743318	-1981
chr3	transcription_start_site	+	89050359	89050359	66059	Krtcap2	keratinocyte associated protein 2	NM_025327	0610010I12Rik	1.0892	1.8502	2.015	2.5346	3.2377	2.5786	0	2.7139	2.83	3.0564	3.4266	3.079	89047402	89048366	-1993
chr11	transcription_start_site	+	75007494	75007494	237847	Rtn4rl1	reticulon 4 receptor-like 1	NM_177708	Ngr3	0	2.0604	1.7471	1.8124	2.2248	1.9361	0	2.3687	0	2.0666	3.00445	2.8034	75005061	75005410	-2084
chr7	transcription_start_site	-	146374372	146374372	57740	Stk32c	serine/threonine kinase 32C	NM_021302	PKE	0	1.5705	0	1.7507	1.5534	1.4904	0	0	0	2.1613	0	0	146376463	146376827	-2091
chr1	transcription_start_site	-	173177243	173177243	226646	Ndufs2	NADH dehydrogenase (ubiquinone) Fe-S protein 2	NM_153064	AL033311	0	2.0871	1.95545	1.6013	1.4161	1.6042	0	2.3676	2.1879	2.0411	0	2.5099	173179401	173179585	-2158
chr4	transcription_start_site	-	133928462	133928462	56219	Extl1	exostoses (multiple)-like 1	NM_019578	D430033M16Rik	0	1.4752	0	2.1517	1.5	2.1131	0	0	0	3.007	0	2.4777	133930722	133931246	-2260
chr2	transcription_start_site	-	157105285	157105285	629499	4922505G16Rik	RIKEN cDNA 4922505G16 gene	NM_001039557	-	0	0	0	1.6694	1.7015	1.3863	0	0	0	2.1695	2.6202	0	157107599	157107895	-2314
chr6	transcription_start_site	-	128388649	128388649	14228	Fkbp4	FK506 binding protein 4	NM_010219	59kDa	0	1.7689	0	1.6931	1.6234	0	0	2.7103	0	2.1822	0	0	128391038	128391302	-2389
chr7	transcription_start_site	+	134890288	134890288	233902	Fbxl19	F-box and leucine-rich repeat protein 19	NM_172748	6030430O11	1.2097	1.97405	1.77865	2.8206	1.67705	1.6338	0	2.4545	2.4935	3.026	2.6933	2.4251	134887332	134887786	-2502
chr6	transcription_start_site	-	127718747	127718747	381813	Prmt8	protein arginine N-methyltransferase 8	NM_201371	Hrmt1l3	0	0	0	1.7269	0	1.7833	0	0	0	2.0377	0	2.3438	127721477	127721618	-2730
chr6	transcription_start_site	+	136777363	136777363	320135	BC049715	cDNA sequence BC049715	NM_178776	-	0	0	0	1.883	0	1.4343	0	0	0	2.0275	0	0	136774414	136774553	-2810
chr17	transcription_start_site	-	56896953	56896953	18188	Nrtn	neurturin	NM_008738	NTN	0	2.3431	1.3928	1.6999	1.9044	2.21785	0	2.7798	0	2.0621	2.54705	2.69525	56901931	56902762	-4978

## Sheet: Liver MRL hypomethylated
	FEATURE_TRACK	FEATURE_STRAND	FEATURE_START	FEATURE_END	NCBI gene ID	Name	description	accession	synonyms	MRL/MpJ	MRL/MpJ	MRL/MpJ	C57BL/6J	C57BL/6J	C57BL/6J	MRL/MpJ	MRL/MpJ	MRL/MpJ	C57BL/6J	C57BL/6J	C57BL/6J	peak start	peak end	distance to TSS	Closest gene name	TSS peak distance	3' peak distance	gene start	gene end	strand	accession	NCBI gene ID	Synonyms	Description
										Heart	Liver	Spleen	Heart	Liver	Spleen	Heart	Liver	Spleen	Heart	Liver	Spleen
chr18	CpG Islands	.	36479703	36480356	x	chr18:36479703-36480356	x	x	x	1.25	0	1.0215	1.0882	2.3044	1.4969	0	0	0	0	2.391	0	36479692	36480231	-28046	0610010O12Rik	-28046	-72793	36508277	36553024	+	NM_001081365	66060	-	RIKEN cDNA 0610010O12 gene
chr11	CpG Islands	.	104330113	104330861	x	chr11:104330113-104330861	x	x	x	0	0	0	1.3366	2.0431	1.3286	0	0	0	0	2.5997	0	104330128	104330385	-26523	1700081L11Rik	-26523	-135586	104194542	104303605	-	NM_001081045	76719	9430041J06Rik;KIAA1267;MGC90742;mKIAA1267	RIKEN cDNA 1700081L11 gene
chr3	CpG Islands	.	145650609	145651858	x	chr3:145650609-145651858	x	x	x	2.646	1.3166	2.5011	2.6839	2.7726	2.3727	2.9775	0	2.6051	3.0091	3.0479	2.7677	145650729	145651458	49734	2410004B18Rik	49734	43490	145600995	145607239	+	NM_025555	66421	4930572C24Rik;MGC144272	RIKEN cDNA 2410004B18 gene
chr12	CpG Islands	.	85262149	85263005	x	chr12:85262149-85263005	x	x	x	1.5716	1.5501	2.7668	3.2506	4.527	4.3895	0	0	3.1338	3.2506	4.527	4.3895	85262161	85263022	-28597	2410016O06Rik	-28597	-30873	85291619	85293895	+	NM_023633	71952	MAPJD;NO66	RIKEN cDNA 2410016O06 gene
chr5	CpG Islands	.	118778095	118778327	x	chr5:118778095-118778327	x	x	x	1.324	0	0	0	2.7235	0	0	0	0	0	2.7235	0	118777888	118778541	82653	2410131K14Rik	82653	64765	118695235	118713123	+	NM_001081236	76792	MGC129458;MGC129459	RIKEN cDNA 2410131K14 gene
chr18	CpG Islands	.	22502210	22503471	x	chr18:22502210-22503471	x	x	x	1.8909	1.1039	2.2478	1.2361	2.9839	3.2391	2.2069	0	2.4106	0	2.9839	3.2391	22502214	22503484	-172317	4921528I01Rik	-172317	-532817	21969397	22329897	-	NM_027616	70950	-	RIKEN cDNA 4921528I01 gene
chr8	CpG Islands	.	113669124	113669910	x	chr8:113669124-113669910	x	x	x	0	0	0	0	1.8799	1.3627	0	0	0	0	2.3963	0	113669434	113669573	50790	4930402E16Rik	50790	10390	113618644	113659044	+	NM_198308	319518	AU018056;mKIAA1990	RIKEN cDNA 4930402E16 gene
chr7	CpG Islands	.	35098007	35098731	x	chr7:35098007-35098731	x	x	x	1.498	0	1.7992	2.8752	3.5543	2.7338	0	0	2.2277	3.0161	3.5543	2.7338	35098022	35098790	-27394	4931406P16Rik	-27394	-76290	35021732	35070628	-	NM_172741	233103	AA553327;mKIAA0355	RIKEN cDNA 4931406P16 gene
chr5	CpG Islands	.	33773088	33778201	x	chr5:33773088-33778201	x	x	x	0	0	0	1.7536	2.09885	1.79245	0	0	0	0	2.91	3.1841	33773199	33774046	51855	4933407H18Rik	51855	10796	33721344	33762403	+	NM_001081101	71101	D330017J19Rik;Kiaa1530;mKIAA1530	RIKEN cDNA 4933407H18 gene
chr8	CpG Islands	.	47236990	47237259	x	chr8:47236990-47237259	x	x	x	1.41	0	1.7077	0	2.7264	1.8328	0	0	0	0	3.1742	0	47236977	47237441	-17468	4933411K20Rik	-17468	-43503	47254909	47280944	+	NM_025747	66756	1110068E21Rik;AW049273;Kiaa1430;mKIAA1430	RIKEN cDNA 4933411K20 gene
chr8	CpG Islands	.	47248684	47249438	x	chr8:47248684-47249438	x	x	x	0	0	1.3151	1.6056	2.0877	1.6968	0	0	0	0	2.3747	0	47249009	47249449	-5460	4933411K20Rik	-5460	-31495	47254909	47280944	+	NM_025747	66756	1110068E21Rik;AW049273;Kiaa1430;mKIAA1430	RIKEN cDNA 4933411K20 gene
chr1	CpG Islands	.	23262857	23263893	x	chr1:23262857-23263893	x	x	x	1.1768	0	0	1.9135	2.1544	1.242	0	0	0	2.2795	2.4794	0	23263073	23263327	-153981	4933415F23Rik	-153981	-155761	23107312	23109092	-	NM_025746	66755	-	RIKEN cDNA 4933415F23 gene
chr3	CpG Islands	.	96404969	96405222	x	chr3:96404969-96405222	x	x	x	0	0	0	0	3.3125	1.5453	0	0	0	0	3.3125	2.2937	96404769	96405412	28329	6330549D23Rik	28329	5171	96410583	96433741	-	NR_003619	229613	-	RIKEN cDNA 6330549D23 gene
chr5	CpG Islands	.	77286325	77287530	x	chr5:77286325-77287530	x	x	x	2.8377	1.2429	6.2582	1.4647	3.5174	6.3475	2.8377	0	6.2582	0	3.5174	6.3475	77286329	77287578	46947	Aasdh	46947	17384	77304962	77334525	-	NM_173765	231326	A230062G08Rik;A830035E16;Acsf4;U26	aminoadipate-semialdehyde dehydrogenase
chr8	CpG Islands	.	90722882	90724474	x	chr8:90722882-90724474	x	x	x	1.8073	1.0842	1.3852	2.3997	3.2774	2.3233	2.5524	0	0	2.477	3.676	2.6083	90722907	90724137	-72164	Adcy7	-72164	-129724	90796301	90853861	+	NM_007406	11513	AA407758;MGC141539	adenylate cyclase 7
chr7	CpG Islands	.	117757693	117758645	x	chr7:117757693-117758645	x	x	x	1.1762	0	0	1.3704	1.7089	2.2371	0	0	0	0	2.2515	2.596	117758040	117758174	-13008	Adm	-13008	-15159	117771182	117773333	+	NM_009627	11535	AM	adrenomedullin
chr1	CpG Islands	.	181889651	181890700	x	chr1:181889651-181890700	x	x	x	1.7276	1.0321	1.3679	1.512	2.7302	1.6839	0	0	0	0	3.4263	2.44	181889666	181890311	-155520	Ahctf1	-155520	-214632	181675034	181734146	-	NM_026375	226747	6230412P20Rik;AV011447;Elys	AT hook containing transcription factor 1
chr12	CpG Islands	.	88640348	88641280	x	chr12:88640348-88641280	x	x	x	0	0	0	1.1396	1.8257	1.57	0	0	0	0	2.1758	0	88640658	88640797	32981	Ahsa1	32981	25756	88607677	88614902	+	NM_146036	217737	BC023857;MGC36589;MGC36618;p38	AHA1, activator of heat shock protein ATPase homolog 1 (yeast)
chr10	CpG Islands	.	61158188	61159451	x	chr10:61158188-61159451	x	x	x	0	0	0	0	2.1792	1.7509	0	0	0	0	2.965	0	61158709	61159153	-18905	Aifm2	-18905	-42855	61178058	61202008	+	NM_178058	71361	5430437E11Rik;Amid;D730001I10Rik;PRG3	apoptosis-inducing factor, mitochondrion-associated 2
chr3	CpG Islands	.	38383299	38384271	x	chr3:38383299-38384271	x	x	x	0	0	1.5216	1.3596	3.8103	3.322	0	0	0	0	4.0371	3.4862	38383310	38384149	-28831	Ankrd50	-28831	-32310	38351000	38354479	-	NM_001033198	99696	AI662170;E430012K20Rik;KIAA1223;mKIAA1223;mKIAA3019	ankyrin repeat domain 50
chr1	CpG Islands	.	34807103	34807930	x	chr1:34807103-34807930	x	x	x	0	1.2898	0	1.6087	2.5664	1.5391	0	0	0	0	3.2092	2.1533	34807419	34807888	-50678	Arhgef4	-50678	-61711	34858566	34869599	+	NM_183019	226970	9330140K16Rik;Asef;ENSMUSG00000070955	Rho guanine nucleotide exchange factor (GEF) 4
chr5	CpG Islands	.	107003336	107003964	x	chr5:107003336-107003964	x	x	x	0	0	1.4161	1.6031	2.9054	2.1785	0	0	0	0	3.1152	2.9638	107003322	107003871	-116137	Barhl2	-116137	-121781	106881541	106887185	-	NM_001005477	104382	E130309B19Rik;MBH1;MGC90874	BarH-like 2 (Drosophila)
chr9	CpG Islands	.	31839757	31840672	x	chr9:31839757-31840672	x	x	x	1.2129	0	1.2362	1.237	2.6931	1.7669	0	0	0	0	3.0759	0	31839772	31840431	-118902	Barx2	-118902	-186144	31653628	31720870	-	NM_013800	12023	2310006E12Rik;Barx2b	BarH-like homeobox 2
chr9	CpG Islands	.	15297824	15298714	x	chr9:15297824-15298714	x	x	x	2.1252	1.6241	2.4821	1.7921	3.2763	2.5007	2.9209	0	2.8793	2.353	3.456	2.7556	15297828	15298589	-11349	BC017612	-11349	-51114	15309938	15349703	+	NM_133214	170748	Fn5	cDNA sequence BC017612
chr1	CpG Islands	.	108068006	108069907	x	chr1:108068006-108069907	x	x	x	1.6293	0	1.9053	1.9436	2.2567	2.2861	2.1645	0	2.4215	2.8547	2.8123	2.711	108068828	108069267	541600	Bcl2	541600	365488	108434755	108610867	-	NM_009741	12043	AW986256;Bcl-2;C430015F12Rik;D630044D05Rik;D830018M01Rik	B-cell leukemia/lymphoma 2
chrX	CpG Islands	.	45638837	45639245	x	chrX:45638837-45639245	x	x	x	1.9747	0	2.7067	1.3978	2.3598	3.5648	2.19	0	2.7067	0	2.4893	3.5648	45638837	45639386	-55148	Bcorl1	-55148	-120519	45694534	45759905	+	NM_178782	320376	6720425J07Rik;B930011H20Rik	BCL6 co-repressor-like 1
chr11	CpG Islands	.	106889059	106889908	x	chr11:106889059-106889908	x	x	x	2.4103	0	2.1418	2.3045	2.2018	2.4944	2.9351	0	2.753	2.8254	2.9187	2.6972	106889072	106889321	103915	Bptf	103915	5073	106894394	106993236	-	NM_176850	207165	9430093H17Rik;Falz;MGC54978	bromodomain PHD finger transcription factor
chr4	CpG Islands	.	108452650	108453430	x	chr4:108452650-108453430	x	x	x	1.3366	0	1.2886	0	2.2025	1.4958	0	0	0	0	2.6325	0	108453165	108453419	52770	Btf3l4	52770	33480	108486899	108506189	-	NM_027453	70533	4632412E09Rik;5730434I03Rik;AI316863;AU022207;AW552446	basic transcription factor 3-like 4
chr16	CpG Islands	.	50528788	50529761	x	chr16:50528788-50529761	x	x	x	0	0	0	1.2848	1.8816	1.5637	0	0	0	0	2.4118	0	50528904	50529143	62124	Ccdc54	62124	60828	50589971	50591267	-	NM_027046	69339	1700007N18Rik;AI644412;BB013989;NYD-SP17	coiled-coil domain containing 54
chr8	CpG Islands	.	125074633	125075614	x	chr8:125074633-125075614	x	x	x	2.158	1.2741	1.8357	1.7495	3.3878	2.831	2.5023	0	2.3322	2.224	3.8039	3.298	125074641	125075387	-16527	Cdt1	-16527	-21643	125091914	125097030	+	NM_026014	67177	2610318F11Rik;AW545653;C76791;Ris2	chromatin licensing and DNA replication factor 1
chr5	CpG Islands	.	77086559	77087425	x	chr5:77086559-77087425	x	x	x	0	0	0	1.4763	2.53	1.6282	0	0	0	0	2.6539	0	77086559	77087308	65821	Cep135	65821	11068	77020738	77075491	+	NM_199032	381644	BC062951;Cep4;Gm1044;MGC86039	centrosomal protein 135
chr2	CpG Islands	.	119163528	119163951	x	chr2:119163528-119163951	x	x	x	1.4936	0	0	0	1.8246	1.2388	0	0	0	0	2.3066	0	119163414	119163558	-13419	Chac1	-13419	-16502	119176977	119180060	+	NM_026929	69065	1810008K03Rik	ChaC, cation transport regulator-like 1 (E. coli)
chr7	CpG Islands	.	80885123	80885898	x	chr7:80885123-80885898	x	x	x	0	0	0	0	2.6697	1.4006	0	0	0	0	2.6697	0	80885148	80885872	-198516	Chd2	-198516	-313611	80571537	80686632	-	NM_001081345	244059	2810013C04Rik;2810040A01Rik;5630401D06Rik;AI851092;BC029703	chromodomain helicase DNA binding protein 2
chr4	CpG Islands	.	8574169	8574905	x	chr4:8574169-8574905	x	x	x	0	0	0	2.1792	2.4155	1.3082	0	0	0	2.4548	2.71	0	8574175	8574719	-43348	Chd7	-43348	-219237	8618067	8793956	+	NM_001081417	320790	A730019I05Rik;Cycn;Cyn;Dz;Edy;Flo;Lda;Mt;Obt;Todo;WBE1;Whi	chromodomain helicase DNA binding protein 7
chr5	CpG Islands	.	111308589	111309328	x	chr5:111308589-111309328	x	x	x	0	0	1.2682	1.4207	1.7882	1.3719	0	0	0	0	2.5493	0	111308603	111308762	39568	Chek2	39568	5451	111269035	111303152	+	NM_016681	50883	CHK2;Cds1;HUCDS1;Rad53	CHK2 checkpoint homolog (S. pombe)
chr5	CpG Islands	.	111408146	111408850	x	chr5:111408146-111408850	x	x	x	1.2352	0	1.1373	0	1.8663	1.6505	0	0	0	0	1.9428	0	111408250	111408895	139215	Chek2	139215	105098	111269035	111303152	+	NM_016681	50883	CHK2;Cds1;HUCDS1;Rad53	CHK2 checkpoint homolog (S. pombe)
chr7	CpG Islands	.	107128252	107129013	x	chr7:107128252-107129013	x	x	x	0	0	0	2.2085	2.0678	2.3543	0	0	0	2.8932	2.6974	2.7059	107128757	107129006	-25907	Chrdl2	-25907	-54230	107154913	107183236	+	NM_133709	69121	1810022C01Rik;Chl2	chordin-like 2
chr7	CpG Islands	.	26053231	26053573	x	chr7:26053231-26053573	x	x	x	1.4774	0	1.7087	2.0442	2.0277	2.0016	0	0	0	2.8178	2.7997	2.7712	26053556	26053710	-13487	Cic	-13487	-25457	26067197	26079167	+	NM_001110132	71722	1200010B10Rik;mKIAA0306	capicua homolog (Drosophila)
chrX	CpG Islands	.	6895698	6896565	x	chrX:6895698-6896565	x	x	x	2.0124	0	1.8473	1.777	2.9098	1.7759	2.316	0	2.1792	2.1469	3.0348	0	6895720	6896449	-129908	Clcn5	-129908	-159122	6736598	6765812	-	NM_016691	12728	5430408K11Rik;ClC-5;Clc5;D930009B12Rik;DXImx42e;Sfc13;T25545	chloride channel 5
chr7	CpG Islands	.	51591323	51591618	x	chr7:51591323-51591618	x	x	x	1.3954	1.039	2.4023	1.3727	3.9461	3.2506	0	0	2.7023	0	3.9461	3.2506	51591143	51591870	-28879	Clec11a	-28879	-31520	51559623	51562264	-	NM_009131	20256	AW457320;Clecsf3;Scgf	C-type lectin domain family 11, member a
chr15	CpG Islands	.	92227353	92227931	x	chr15:92227353-92227931	x	x	x	0	1.4053	1.3666	1.3669	3.2646	2.3473	0	0	0	0	3.2646	2.4473	92227314	92227943	345719	Cntn1	345719	54916	91881595	92172398	+	NM_001159648	12805	AW495098;CNTN;F3cam	contactin 1
chr19	CpG Islands	.	44014357	44014969	x	chr19:44014357-44014969	x	x	x	1.136	1.1988	1.8216	1.5269	3.1857	3.2215	0	0	2.3311	0	3.1857	3.2215	44014322	44014981	46029	Cpn1	46029	15816	44030797	44061010	-	NM_030703	93721	0610011F20Rik;CPN	carboxypeptidase N, polypeptide 1
chr6	CpG Islands	.	53989427	53990332	x	chr6:53989427-53990332	x	x	x	1.5303	0	1.4281	1.7895	2.6796	1.9772	0	0	0	2.2551	3.4412	2.4047	53989442	53989896	-60786	Cpvl	-60786	-166066	53823376	53928656	-	NM_027749	71287	4933436L16Rik;HVLP	carboxypeptidase, vitellogenic-like
chr1	CpG Islands	.	137584308	137585061	x	chr1:137584308-137585061	x	x	x	0	0	0	1.4265	2.0242	1.4105	0	0	0	0	2.395	0	137584629	137585078	-40695	Csrp1	-40695	-63728	137625773	137648806	+	NM_007791	13007	AA408841;AA959891;AW545626;CRP1;Csrp	cysteine and glycine-rich protein 1
chr13	CpG Islands	.	61767199	61767461	x	chr13:61767199-61767461	x	x	x	1.7876	0	1.8551	2.0796	1.6382	2.1882	0	0	2.4449	2.8563	2.2888	2.9309	61767004	61767153	-95578	Cts3	-95578	-101015	61665989	61671426	-	NM_026906	117066	1600000I23Rik;MGC117532	cathepsin 3
chr15	CpG Islands	.	100429807	100430420	x	chr15:100429807-100430420	x	x	x	0	0	0	0	2.2234	1.4841	0	0	0	0	2.3524	0	100429969	100430436	-15656	Dazap2	-15656	-20756	100446092	100451192	+	NM_011873	23994	AI314727;Brbp;Gcap28;MGC25222;Prtb;gt6-12;mKIAA0058	DAZ associated protein 2
chr9	CpG Islands	.	111213868	111215308	x	chr9:111213868-111215308	x	x	x	1.9498	1.257	2.5021	1.9026	3.4016	2.9943	2.557	0	2.6051	2.4446	3.4016	3.4026	111213892	111215325	-126291	Dclk3	-126291	-176292	111341616	111391617	+	NM_172928	245038	BC056929;C730036H08;Dcamkl3	doublecortin-like kinase 3
chr8	CpG Islands	.	19535156	19535754	x	chr8:19535156-19535754	x	x	x	2.7161	1.1021	3.1362	3.0277	2.9364	3.2944	2.884	0	3.3367	3.2249	3.1751	3.2944	19535209	19535773	40113	Defb7	40113	37434	19495096	19497775	+	NM_139220	246080	BD-7;Defb15;mBD-7;mBD7	defensin beta 7
chr7	CpG Islands	.	144514033	144514719	x	chr7:144514033-144514719	x	x	x	1.3622	0	1.7814	2.0983	3.2587	3.7782	0	0	0	2.798	3.2587	3.7782	144514051	144514685	-7923	Ebf3	-7923	-128698	144385353	144506128	-	NM_010096	13593	3110018A08Rik;KIAA4201;O/E-2;mKIAA4201	early B-cell factor 3
chr7	CpG Islands	.	127974460	127974839	x	chr7:127974460-127974839	x	x	x	0	0	0	1.3318	2.4821	1.6883	0	0	0	0	2.6787	0	127974624	127975048	-11348	Eef2k	-11348	-72467	127986396	128047515	+	NM_007908	13631	C86191;eEF-2K	eukaryotic elongation factor-2 kinase
chr6	CpG Islands	.	99470484	99473043	x	chr6:99470484-99473043	x	x	x	0	0	0	0	1.74095	1.3549	0	0	0	0	2.7604	0	99471206	99471535	145230	Eif4e3	145230	103595	99575130	99616765	-	NM_025829	66892	1300018P11Rik;AI451927;eIF4E-3	eukaryotic translation initiation factor 4E member 3
chr3	CpG Islands	.	51143687	51145396	x	chr3:51143687-51145396	x	x	x	1.4975	1.1558	2.71	1.6712	3.3789	2.7765	0	0	3.1918	2.1448	3.6143	3.4605	51143687	51145156	-13778	Elf2	-13778	-84101	51059586	51129909	-	NM_023502	69257	2610036A20Rik;A230104O07Rik;AW111824;BB183398;EU32;MGC102660;NERF;NERF-1A;NERF-1B;NERF-2	E74-like factor 2
chr9	CpG Islands	.	77758262	77758817	x	chr9:77758262-77758817	x	x	x	1.27815	0	1.27845	1.6997	1.80555	2.5278	0	0	0	0	2.3035	2.6967	77758311	77758750	-6424	Elovl5	-6424	-73570	77765174	77832320	+	NM_134255	68801	1110059L23Rik;AI747313;AU043003;HELO1	ELOVL family member 5, elongation of long chain fatty acids (yeast)
chr14	CpG Islands	.	70999145	70999451	x	chr14:70999145-70999451	x	x	x	0	0	1.0271	0	2.7036	2.2316	0	0	0	0	2.7036	2.4054	70998959	70999613	30348	Epb4.9	30348	3864	71003477	71029961	-	NM_013514	13829	AI325486;Epb49;dematin	erythrocyte protein band 4.9
chr16	CpG Islands	.	95807017	95807436	x	chr16:95807017-95807436	x	x	x	0	0	0	1.2717	2.3121	1.6362	0	0	0	0	2.6316	0	95807082	95807626	-116466	Ets2	-116466	-135030	95924092	95942656	+	NM_011809	23872	AU022856;Ets-2	E26 avian leukemia oncogene 2, 3' domain
chr5	CpG Islands	.	34712229	34713353	x	chr5:34712229-34713353	x	x	x	1.7561	0	1.2603	1.1218	1.8736	1.7698	0	0	0	0	2.3741	2.6138	34712736	34712901	-50598	Fam193a	-50598	-116204	34763499	34829105	+	NM_001030306	231128	MGC106708	family with sequence similarity 193, member A
chr17	CpG Islands	.	25998233	25998647	x	chr17:25998233-25998647	x	x	x	0	0	0	0	1.847	0	0	0	0	0	2.2904	0	25998094	25998243	7440	Fam195a	7440	2399	26000642	26005683	-	NM_026633	68241	9530058B02Rik	family with sequence similarity 195, member A
chr1	CpG Islands	.	180206228	180206716	x	chr1:180206228-180206716	x	x	x	0	1.6338	0	2.0891	3.1569	2.3234	0	0	0	2.4403	3.1569	2.3234	180206126	180206782	-42501	Fam36a	-42501	-46042	180249283	180252824	+	NM_025511	66359	2310005N03Rik	family with sequence similarity 36, member A
chr3	CpG Islands	.	84617932	84619704	x	chr3:84617932-84619704	x	x	x	0	0	0	1.5383	1.9287	1.7504	0	0	0	0	2.379	2.1067	84618473	84619020	-137112	Fbxw7	-137112	-162531	84756132	84781551	+	NM_080428	50754	1110001A17Rik;AGO;Cdc4;Fbw7;Fbwd6;Fbx30;Fbxo30;Fbxw6;SEL-10	F-box and WD-40 domain protein 7
chr8	CpG Islands	.	41392966	41393803	x	chr8:41392966-41393803	x	x	x	1.317	0	1.2661	1.7054	2.6922	2.0703	0	0	0	0	2.8603	2.4418	41393182	41393816	-21121	Fgf20	-21121	-28072	41365110	41372061	-	NM_030610	80857	-	fibroblast growth factor 20
chr12	CpG Islands	.	47920426	47920660	x	chr12:47920426-47920660	x	x	x	0	0	1.2532	0	2.7206	2.0782	0	0	0	0	2.8545	2.3617	47920194	47920763	-2563106	Foxg1	-2563106	-2567090	50483869	50487853	+	NM_001160112	15228	2900064B05Rik;BF-1;Bf1;Hfh9;Hfhbf1	forkhead box G1
chr5	CpG Islands	.	142843268	142843824	x	chr5:142843268-142843824	x	x	x	0	0	0	0	1.936	1.4586	0	0	0	0	2.534	0	142843713	142843847	-33603	Foxk1	-33603	-94122	142877450	142937969	+	NM_199068	17425	A630048H08Rik;AI463295;ENSMUSG00000075577;Gm10868;Mnf	forkhead box K1
chr9	CpG Islands	.	61969658	61970593	x	chr9:61969658-61970593	x	x	x	0	0	0	1.5891	3.152	2.7421	0	0	0	0	3.2826	3.1141	61969663	61970513	-51250	Glce	-51250	-64608	61905055	61918413	-	NM_033320	93683	1110017N23Rik;AI747411;C130034A12Rik;Hsepi	glucuronyl C5-epimerase
chr11	CpG Islands	.	79524380	79525726	x	chr11:79524380-79525726	x	x	x	0	0	0	0	2.616	1.538	0	0	0	0	2.7292	0	79524390	79525134	-87725	Gm11202	-87725	-103810	79420580	79436665	-	NR_003283	790912	OTTMUSG00000000185	predicted gene 11202
chr4	CpG Islands	.	101760141	101760837	x	chr4:101760141-101760837	x	x	x	0	0	0	0	2.8551	1.4594	0	0	0	0	2.8551	0	101760163	101760812	100719	Gm12789	100719	97327	101659444	101662836	+	NM_001085520	381536	OTTMUSG00000008445	predicted gene 12789
chr13	CpG Islands	.	41700816	41701895	x	chr13:41700816-41701895	x	x	x	1.7825	0	1.8471	2.0939	2.1356	1.2831	2.1604	0	2.3566	2.3918	2.4927	0	41701031	41701690	-43121	Gm5082	-43121	-50456	41744811	41752146	+	NM_177808	328231	A030008J09;EG328231	predicted gene 5082
chr11	CpG Islands	.	47801910	47802674	x	chr11:47801910-47802674	x	x	x	0	0	1.2008	1.625	1.6378	1.5234	0	0	0	0	2.0904	0	47802223	47802372	-811489	Gnb2l1	-811489	-817371	48613861	48619743	+	NM_008143	14694	AL033335;GB-like;Gnb2-rs1;Rack1;p205	guanine nucleotide binding protein (G protein), beta polypeptide 2 like 1
chr1	CpG Islands	.	63319637	63320487	x	chr1:63319637-63320487	x	x	x	1.2654	0	1.3005	1.3883	2.2066	1.88	0	0	0	0	2.3893	2.1126	63319754	63320410	-58971	Gpr1	-58971	-90487	63229267	63260783	-	NM_146250	241070	MGC41704	G protein-coupled receptor 1
chr3	CpG Islands	.	58809299	58811452	x	chr3:58809299-58811452	x	x	x	1.7465	1.446	2.0707	1.5872	2.8588	1.8356	0	0	2.2312	0	2.9674	3.0409	58809322	58810773	94921	Gpr171	94921	89855	58900628	58905694	-	NM_173398	229323	A630006E05;F730001G15Rik;H963	G protein-coupled receptor 171
chr6	CpG Islands	.	61130103	61131074	x	chr6:61130103-61131074	x	x	x	1.3731	0	1.4268	1.3366	3.4408	2.0849	0	0	0	0	3.6024	2.383	61130225	61131064	-2075786	Grid2	-2075786	-3485209	63206850	64616273	+	NM_008167	14804	B230104L07Rik;GluRdelta2;Lc;Lc<J>;MMS10-AC;Ms10ac;cpr;ho;nmf408;tpr	glutamate receptor, ionotropic, delta 2
chr2	CpG Islands	.	44782083	44783316	x	chr2:44782083-44783316	x	x	x	1.0899	0	1.2394	1.6808	2.0699	2.1398	0	0	0	0	2.3648	2.664	44782608	44782947	-65466	Gtdc1	-65466	-362667	44419941	44717142	-	NM_172662	227835	E330008O22Rik	glycosyltransferase-like domain containing 1
chr1	CpG Islands	.	94076197	94077651	x	chr1:94076197-94077651	x	x	x	1.8846	0	1.6399	1.1121	1.877	1.8268	0	0	0	0	2.2283	2.0453	94076217	94076471	-31247	Hdac4	-31247	-246886	93829331	94044970	-	NM_207225	208727	4932408F19Rik;AI047285	histone deacetylase 4
chrX	CpG Islands	.	109008022	109009168	x	chrX:109008022-109009168	x	x	x	1.8522	1.3071	2.3	1.4362	3.4616	3.1803	2.2757	0	2.9257	0	3.9168	3.8892	109008344	109009180	-197656	Hdx	-197656	-319532	108688812	108810688	-	NM_001080549	245596	D030011N01Rik;Gm380	highly divergent homeobox
chr13	CpG Islands	.	58486142	58486765	x	chr13:58486142-58486765	x	x	x	0	0	0	1.1191	3.0758	1.1373	0	0	0	0	3.0758	0	58486122	58486771	17106	Hnrnpk	17106	6540	58493311	58503877	-	NM_025279	15387	Hnrpk;KBBP;MGC102032;NOVA	heterogeneous nuclear ribonucleoprotein K
chr2	Tiled Region	.	74527044	74531080	x	chr2:74527044-74531080	x	x	x	0	0	0	0	2.1341	1.5484	0	0	0	0	2.2488	0	74536018	74536762	6014	Hoxd10	6014	2859	74530004	74533159	+	NM_013554	15430	AI385591;AI874987;Hox-4.5;Hox-5.3	homeobox D10
chrX	CpG Islands	.	50409923	50410508	x	chrX:50409923-50410508	x	x	x	0	0	1.4966	1.7102	2.7136	2.8047	0	0	0	0	2.7136	2.8047	50409886	50410615	68632	Hprt	68632	35049	50341254	50374837	+	NM_013556	15452	C81579;HPGRT;Hprt1;MGC103149	hypoxanthine guanine phosphoribosyl transferase
chr1	CpG Islands	.	156930311	156930691	x	chr1:156930311-156930691	x	x	x	0	1.3733	1.0459	1.7991	3.307	2.2154	0	0	0	2.0691	3.307	2.482	156930153	156930804	15962	Ier5	15962	12692	156943496	156946766	-	NM_010500	15939	-	immediate early response 5
chr4	CpG Islands	.	88583956	88584598	x	chr4:88583956-88584598	x	x	x	2.1683	0	1.6892	2.075	2.8755	2.1869	2.4865	0	0	2.9798	3.1325	2.4673	88584043	88584588	-57938	Ifne	-57938	-58602	88525441	88526105	-	NM_177348	230405	Ifn-tau-1;Ifne1;Ifnt1;Infe1;MGC129462;MGC129463	interferon epsilon
chr3	CpG Islands	.	68673079	68674458	x	chr3:68673079-68674458	x	x	x	1.1424	0	1.0485	2.1631	3.0701	1.9204	0	0	0	2.7342	3.7979	2.6698	68673393	68674251	134136	Ift80	134136	22179	68696430	68808387	-	NM_026641	68259	4921524P20Rik;Wdr56;mKIAA1374	intraflagellar transport 80 homolog (Chlamydomonas)
chr7	CpG Islands	.	74994046	74994401	x	chr7:74994046-74994401	x	x	x	0	0	1.9663	0	1.9145	3.0025	0	0	2.5276	0	2.9147	3.1771	74993878	74994043	-103099	Igf1r	-103099	-384510	75097142	75378553	+	NM_010513	16001	A330103N21Rik;CD221;D930020L01;IGF-1R;hyft	insulin-like growth factor I receptor
chr8	CpG Islands	.	73320715	73321858	x	chr8:73320715-73321858	x	x	x	2.0458	0	2.6185	1.8753	3.132	3.8362	2.3525	0	3.2134	2.3071	3.7892	4.0325	73320733	73321367	-10980	Il12rb1	-10980	-23955	73332347	73345322	+	NM_008353	16161	CD212;IL-12R[b]	interleukin 12 receptor, beta 1
chr8	CpG Islands	.	94984195	94984978	x	chr8:94984195-94984978	x	x	x	0	0	0	0	2.1567	0	0	0	0	0	2.5376	0	94984299	94984668	-213632	Irx6	-213632	-219311	95198300	95203979	+	NM_022428	64379	MGC161201	Iroquois related homeobox 6 (Drosophila)
chr8	CpG Islands	.	15011029	15012015	x	chr8:15011029-15012015	x	x	x	0	0	0	0	1.6424	0	0	0	0	0	2.1325	0	15011450	15011599	-15790	Kbtbd11	-15790	-21731	15027389	15033330	+	NM_029116	74901	2900016B01Rik;4930465M17Rik;mKIAA0711	kelch repeat and BTB (POZ) domain containing 11
chr5	CpG Islands	.	50449498	50450467	x	chr5:50449498-50450467	x	x	x	2.025	1.2597	1.9627	2.1654	3.3034	2.7971	2.4456	0	2.4264	2.6374	3.986	3.0938	50450008	50450462	-1169212	Kcnip4	-1169212	-1669267	48780741	49280796	-	NM_030265	80334	AV032399;Calp;Calp250;KChIP4;KChIP4a	Kv channel interacting protein 4
chr9	CpG Islands	.	33535801	33536005	x	chr9:33535801-33536005	x	x	x	0	0	1.6774	3.0393	2.5516	3.7503	0	0	0	3.0393	2.5516	3.7503	33535557	33536221	-760094	Kirrel3	-760094	-1307668	34296315	34843889	+	NM_026324	67703	1500010O20Rik;2900036G11Rik;NEPH2;SST4;mKIAA1867	kin of IRRE like 3 (Drosophila)
chr15	CpG Islands	.	84276447	84276829	x	chr15:84276447-84276829	x	x	x	1.6011	0	1.541	2.1894	2.4069	2.3282	0	0	0	2.9755	2.5854	2.7224	84276511	84276940	111313	Ldoc1l	111313	106887	84383827	84388253	-	NM_177630	223732	BC058638;MGC73499;Mar6;Mart6	leucine zipper, down-regulated in cancer 1-like
chr18	CpG Islands	.	32070112	32071012	x	chr18:32070112-32071012	x	x	x	1.7131	0	1.8648	1.6989	2.3528	1.2897	0	0	0	0	2.4892	0	32070226	32070984	-20176	Lims2	-20176	-47289	32091160	32118273	+	NM_144862	225341	PINCH2	LIM and senescent cell antigen like domains 2
chr10	CpG Islands	.	45205487	45206674	x	chr10:45205487-45206674	x	x	x	1.3937	0	1.2548	1.728	2.3888	2.502	0	0	0	2.3423	2.7996	2.8686	45205711	45206460	-15704	Lin28b	-15704	-109273	45096438	45190007	-	NM_001031772	380669	2810403D23Rik;D030047M17Rik;Lin-28.2	lin-28 homolog B (C. elegans)
chr9	CpG Islands	.	56643578	56644875	x	chr9:56643578-56644875	x	x	x	0	1.2324	1.5032	1.7382	2.7623	2.7392	0	0	2.1655	2.4224	3.6091	2.968	56644302	56644841	-111242	Lingo1	-111242	-178021	56466281	56533060	-	NM_181074	235402	4930471K13Rik;AV148400;LERN1;LINGO-1;Lrrn6a;UNQ201	leucine rich repeat and Ig domain containing 1
chr3	CpG Islands	.	79090362	79091514	x	chr3:79090362-79091514	x	x	x	2.3583	1.3178	2.1253	1.7004	2.5019	2.1483	2.6273	0	2.6339	0	3.0767	2.667	79090686	79091325	-57972	LOC100233207	-57972	-176723	79149297	79268048	+	NM_001142953	100233207	-	hypothetical protein LOC100233207
chr1	CpG Islands	.	38892646	38893621	x	chr1:38892646-38893621	x	x	x	2.1064	1.1536	2.2107	3.1684	3.7623	3.5071	2.6439	0	2.659	3.6216	4.0048	3.7513	38892667	38893516	-14607	Lonrf2	-14607	-41314	38851353	38878060	-	NM_001029878	381338	2900060P06Rik;AI851349	LON peptidase N-terminal domain and ring finger 2
chr3	CpG Islands	.	148650594	148653608	x	chr3:148650594-148653608	x	x	x	0	0	0	0	2.1397	0	0	0	0	0	2.4991	0	148650613	148651047	-33014	Lphn2	-33014	-172064	148478549	148617599	-	NM_001081298	99633	AI450192;Gm619;Lec1;Lphh1;MGC38872;mKIAA0786	latrophilin 2
chr7	CpG Islands	.	51684205	51684805	x	chr7:51684205-51684805	x	x	x	2.0291	1.2617	1.9596	2.2668	4.0601	3.7771	2.2311	0	2.1698	2.3621	4.0601	3.7771	51684176	51684805	-13051	Lrrc4b	-13051	-33909	51697856	51718714	+	NM_198250	272381	A830007M12;Lrig4	leucine rich repeat containing 4B
chr15	CpG Islands	.	75811878	75812655	x	chr15:75811878-75812655	x	x	x	1.5463	0	1.6903	1.4293	2.1592	1.5191	0	0	0	0	2.8421	0	75812402	75812651	-11547	Mapk15	-11547	-16932	75824198	75829583	+	NM_177922	332110	BC048082;MGC56865;MGC56903	mitogen-activated protein kinase 15
chr1	CpG Islands	.	134942555	134943286	x	chr1:134942555-134943286	x	x	x	1.5739	1.4236	1.7052	1.6753	3.2287	2.0607	0	0	0	0	3.4428	2.416	134942579	134943218	-20654	Mdm4	-20654	-56158	134886421	134921925	-	NM_008575	17248	4933417N07Rik;AA414968;AL023055;AU018793;AU021806;C85810;Mdmx	transformed mouse 3T3 cell double minute 4
chr7	Tiled Region	.	91037549	91041249	x	chr7:91037549-91041249	x	x	x	1.42425	1.1525	1.86567	2.3533	2.37785	2.77785	0	0	0	0	3.5844	4.3116	91030757	91032686	-7823	Mesdc2	-7823	-17356	91040509	91050042	+	NM_023403	67943	2210015O11Rik;AW537813;MGC25959;mKIAA0081	mesoderm development candidate 2
chr10	CpG Islands	.	122422280	122423664	x	chr10:122422280-122423664	x	x	x	1.1646	0	1.5017	1.457	2.5842	2.139	0	0	0	0	2.9677	2.8789	122422485	122423329	89752	Mon2	89752	9075	122432404	122513081	-	NM_153395	67074	2610528O22Rik;AW495628;Sf21;mKIAA1040	MON2 homolog (yeast)
chrX	CpG Islands	.	72388536	72388941	x	chrX:72388536-72388941	x	x	x	1.8503	1.9239	2.2014	2.0558	3.8545	2.8362	0	0	2.3273	2.1766	3.8545	2.8362	72388528	72389077	-12240	Mpp1	-12240	-33457	72355071	72376288	-	NM_008621	17524	55kDa;C130070C03Rik;p55	membrane protein, palmitoylated
chr18	CpG Islands	.	7692913	7693415	x	chr18:7692913-7693415	x	x	x	1.4641	0	0	1.7349	1.8477	1.5438	0	0	0	0	2.331	0	7692887	7693036	-66026	Mpp7	-66026	-342153	7350734	7626861	-	NM_001081287	75739	1110068J02Rik;2810038M04Rik;5430426E14Rik;AI415104;Gm955	membrane protein, palmitoylated 7 (MAGUK p55 subfamily member 7)
chr2	CpG Islands	.	124948884	124949567	x	chr2:124948884-124949567	x	x	x	1.3973	0	1.2853	1.6535	2.1882	2.0325	0	0	0	0	2.527	2.2016	124948877	124949347	-6268	Myef2	-6268	-34268	124914609	124942609	-	NM_010852	17876	9430071B01;mKIAA1341	myelin basic protein expression factor 2, repressor
chr4	CpG Islands	.	138686069	138687070	x	chr4:138686069-138687070	x	x	x	0	0	0	1.0356	1.7529	1.4051	0	0	0	0	2.2405	0	138686594	138686723	-37709	Nbl1	-37709	-48388	138638206	138648885	-	NM_008675	17965	D4H1S1733E;DAN;Dana;MGC123430;NO3	neuroblastoma, suppression of tumorigenicity 1
chr8	CpG Islands	.	88224041	88224954	x	chr8:88224041-88224954	x	x	x	1.8524	1.1754	1.6892	1.6201	2.9366	2.1013	2.4395	0	2.3408	2.1858	3.0965	2.4814	88224062	88224911	-9154	Neto2	-9154	-63576	88160486	88214908	-	NM_001081324	74513	5530601C23Rik;AI854825;BTCL2	neuropilin (NRP) and tolloid (TLL)-like 2
chr6	CpG Islands	.	51220351	51221201	x	chr6:51220351-51221201	x	x	x	0	0	0	1.1242	1.6991	1.4197	0	0	0	0	2.1279	0	51220952	51221116	-161552	Nfe2l3	-161552	-187651	51382668	51408767	+	NM_010903	18025	Nrf3	nuclear factor, erythroid derived 2, like 3
chr6	CpG Islands	.	92041208	92042545	x	chr6:92041208-92042545	x	x	x	1.5403	0	1.5376	1.9703	2.4796	2.5844	0	0	0	2.5799	2.9364	3.0071	92041315	92042089	-46898	Nr2c2	-46898	-75864	92088987	92117953	+	NM_011630	22026	KIAA4145;MGC124356;MGC124357;MGC124358;TAK1;Tr4;mKIAA4145	nuclear receptor subfamily 2, group C, member 2
chr6	CpG Islands	.	90937721	90938759	x	chr6:90937721-90938759	x	x	x	2.8469	1.3061	3.4085	2.3859	4.3977	3.8156	3.3345	0	4.0412	2.9103	4.656	4.3492	90937837	90938786	128034	Nup210	128034	24274	90963060	91066820	-	NM_018815	54563	9830001L10;AI836801;Pom210;gp190;gp210	nucleoporin 210
chr15	CpG Islands	.	76124785	76125689	x	chr15:76124785-76125689	x	x	x	0	0	0	1.3864	2.398	1.4283	0	0	0	0	2.9794	0	76125305	76125734	11941	Oplah	11941	1298	76127032	76137675	-	NM_153122	75475	1700010G02Rik;MGC28663;MGC36824	5-oxoprolinase (ATP-hydrolysing)
chr8	CpG Islands	.	86535032	86536655	x	chr8:86535032-86536655	x	x	x	2.0191	1.3078	1.6191	1.5534	3.4501	1.61135	2.2548	0	0	0	3.79	2.2442	86535055	86535484	-9888	Palm3	-9888	-18710	86545372	86554194	+	NM_028877	74337	4432412L15Rik;AL024300	paralemmin 3
chr9	CpG Islands	.	101153384	101154121	x	chr9:101153384-101154121	x	x	x	1.3861	0	0	1.4866	2.7292	2.3167	0	0	0	0	2.9106	2.5916	101153599	101154148	-218305	Pccb	-218305	-271143	100882456	100935294	-	NM_025835	66904	1300012P06Rik;AI314687;R74805	propionyl Coenzyme A carboxylase, beta polypeptide
chr19	CpG Islands	.	36422986	36424031	x	chr19:36422986-36424031	x	x	x	0	0	0	1.2503	2.1605	1.482	0	0	0	0	2.5931	0	36423603	36424037	-29519	Pcgf5	-29519	-106657	36453556	36530694	+	NM_029508	76073	0610009F02Rik;1110054A01Rik;5830406C17Rik;5830443C21Rik;9530023M17Rik;AI324127	polycomb group ring finger 5
chr5	CpG Islands	.	108795605	108796966	x	chr5:108795605-108796966	x	x	x	1.2032	0	1.2322	0	2.4304	2.0329	0	0	0	0	2.8733	2.4537	108796705	108796964	-20427	Pde6b	-20427	-63797	108817391	108860761	+	NM_008806	18587	MGC150321;Pdeb;r;rd;rd-1;rd1;rd10	phosphodiesterase 6B, cGMP, rod receptor, beta polypeptide
chr3	CpG Islands	.	33041798	33042163	x	chr3:33041798-33042163	x	x	x	1.0479	0	1.1114	1.5045	2.0443	1.7092	0	0	0	0	2.7233	0	33042155	33042379	-60204	Pex5l	-60204	-192622	32849533	32981951	-	NM_021483	58869	1700016J08Rik;PXR2;Pex2;TRIP8b	peroxisomal biogenesis factor 5-like
chrX	CpG Islands	.	20002337	20003355	x	chrX:20002337-20003355	x	x	x	1.6969	1.695	2.4415	2.4841	3.3893	3.1317	0	0	2.6435	2.8292	3.5658	3.1317	20002459	20003330	-34322	Phf16	-34322	-91692	20037652	20095022	+	NM_199317	382207	5730598B06;AI851988;AW544806;Jade3;mKIAA0215	PHD finger protein 16
chr12	CpG Islands	.	33063599	33064830	x	chr12:33063599-33064830	x	x	x	0	0	0	1.6892	2.8059	2.0693	0	0	0	0	2.9837	2.1746	33063611	33064260	-170097	Pik3cg	-170097	-205348	32858263	32893514	-	NM_001146200	30955	5830428L06Rik;PI3Kgamma;p110gamma	phosphoinositide-3-kinase, catalytic, gamma polypeptide
chr17	CpG Islands	.	3114402	3115694	x	chr17:3114402-3115694	x	x	x	1.2222	0	1.2972	1.4646	2.4213	2.1491	0	0	0	0	3.184	2.6348	3115005	3115665	-30963	Pisd-ps2	-30963	-50688	3064317	3084042	-	NR_003519	328734	D030013I16Rik	phosphatidylserine decarboxylase, pseudogene 2
chr4	CpG Islands	.	138469337	138469939	x	chr4:138469337-138469939	x	x	x	1.8242	1.3436	1.3569	1.9883	3.2867	1.9553	0	0	0	2.7127	3.2867	2.5379	138469294	138469938	35438	Pla2g2e	35438	30565	138433856	138438729	+	NM_012044	26970	-	phospholipase A2, group IIE
chr2	CpG Islands	.	118571346	118572544	x	chr2:118571346-118572544	x	x	x	2.5231	1.5766	2.4389	2.2446	4.2877	3.796	3.0458	0	2.9713	2.4314	4.9021	4.3442	118571359	118572118	-17185	Plcb2	-17185	-38107	118533252	118554174	-	NM_177568	18796	AI550384;B230205M18Rik;B230399N12	phospholipase C, beta 2
chr4	CpG Islands	.	151460582	151461261	x	chr4:151460582-151461261	x	x	x	1.2512	1.5394	1.6159	1.4313	2.8551	1.6312	0	0	0	0	3.2351	0	151460583	151461120	-9707	Plekhg5	-9707	-28389	151470827	151489509	+	NM_001004156	269608	BC023181;mKIAA0720	pleckstrin homology domain containing, family G (with RhoGef domain) member 5
chr15	CpG Islands	.	85500762	85502530	x	chr15:85500762-85502530	x	x	x	1.5678	0	1.8623	1.5966	3.1926	1.8847	2.2573	0	2.4201	0	4.1015	2.7041	85501074	85501936	-64057	Ppara	-64057	-135345	85565993	85637281	+	NM_001113418	19013	4933429D07Rik;AW742785;Nr1c1;PPAR-alpha;PPARalpha;Ppar	peroxisome proliferator activated receptor alpha
chr19	CpG Islands	.	36908645	36909397	x	chr19:36908645-36909397	x	x	x	2.4002	0	2.1449	2.3382	4.404	3.5429	2.6267	0	2.6075	2.6653	4.404	3.5429	36908663	36909417	-97569	Ppp1r3c	-97569	-102443	36806220	36811094	-	NM_016854	53412	PTG;Ppp1r5	protein phosphatase 1, regulatory (inhibitor) subunit 3C
chr18	CpG Islands	.	80519177	80519961	x	chr18:80519177-80519961	x	x	x	2.0937	1.5011	2.1275	2.8351	4.3522	2.9687	2.5551	0	2.3455	2.8351	4.3522	2.9687	80519193	80519932	66148	Pqlc1	66148	29740	80453045	80489453	+	NM_025861	66943	2310009N05Rik;4933425L21Rik;5730564E11Rik;C78974	PQ loop repeat containing 1
chr10	CpG Islands	.	85391170	85391663	x	chr10:85391170-85391663	x	x	x	1.3958	0	0	1.7648	1.8782	1.0652	0	0	0	0	2.3437	0	85391576	85391730	-11886	Prdm4	-11886	-36864	85354712	85379690	-	NM_181650	72843	1700031E19Rik;2810470D21Rik;AW552272;SC-1	PR domain containing 4
chr17	CpG Islands	.	79419658	79420578	x	chr17:79419658-79420578	x	x	x	1.6019	0	1.2933	0	1.913	1.276	0	0	0	0	2.1773	0	79419861	79420211	-7215	Prkd3	-7215	-69962	79349899	79412646	-	NM_029239	75292	4930557O20Rik;5730497N19Rik;MGC47171;PKD3;Pkcnu;Prkcn	protein kinase D3
chr12	CpG Islands	.	35591367	35592117	x	chr12:35591367-35592117	x	x	x	1.608	0	2.3172	1.5768	2.8472	2.5155	0	0	2.5267	0	3.0174	3.0845	35591467	35592144	-77288	Prps1l1	-77288	-78964	35669432	35671108	+	NM_029294	75456	1700011K15Rik;MGC130375	phosphoribosyl pyrophosphate synthetase 1-like 1
chr18	CpG Islands	.	36177517	36178333	x	chr18:36177517-36178333	x	x	x	2.2694	1.3641	2.3635	1.9726	3.5186	2.4715	2.6155	0	2.7569	2.3916	3.7716	2.8723	36177523	36178272	53035	Psd2	53035	3154	36124488	36174369	+	NM_028707	74002	6330404E20Rik;AW125584;EFA6C	pleckstrin and Sec7 domain containing 2
chr5	CpG Islands	.	23180714	23182282	x	chr5:23180714-23182282	x	x	x	0	0	0	1.6659	2.0676	1.6863	0	0	0	0	2.5119	0	23181423	23181867	107612	Pus7	107612	64646	23246513	23289479	-	NM_178403	78697	C330017I15Rik	pseudouridylate synthase 7 homolog (S. cerevisiae)
chr5	CpG Islands	.	130647317	130648122	x	chr5:130647317-130648122	x	x	x	0	0	0	0	1.8934	1.2146	0	0	0	0	2.3287	0	130647930	130648169	-14880	Rabgef1	-14880	-42038	130663049	130690207	+	NM_019983	56715	Rab5ef;Rabex5;Rin2	RAB guanine nucleotide exchange factor (GEF) 1
chr19	CpG Islands	.	29879576	29881188	x	chr19:29879576-29881188	x	x	x	1.5304	0	1.9355	1.9179	2.6796	2.3249	0	0	2.2422	2.5128	3.9405	3.0674	29880181	29880670	6773	Ranbp6	6773	2219	29882889	29887443	-	NM_177721	240614	C630001B19;FLJ11120	RAN binding protein 6
chr1	CpG Islands	.	6431281	6431693	x	chr1:6431281-6431693	x	x	x	1.725	0	1.8901	1.5017	2.6548	1.7638	0	0	2.4821	0	3.0586	2.6374	6431161	6431590	226419	Rb1cc1	226419	164976	6204742	6266185	+	NM_009826	12421	2900055E04Rik;5930404L04Rik;Cc1;FIP200;LaXp180	RB1-inducible coiled-coil 1
chr15	CpG Islands	.	98701704	98702792	x	chr15:98701704-98702792	x	x	x	1.199	0	0	1.4687	1.4364	1.4332	0	0	0	0	2.0361	0	98702205	98702369	9476	Rhebl1	9476	5839	98708208	98711845	-	NM_026967	69159	1810036J22Rik	Ras homolog enriched in brain like 1
chr16	CpG Islands	.	55973770	55974810	x	chr16:55973770-55974810	x	x	x	0	0	0	0	1.8026	1.373	0	0	0	0	2.2901	0	55974373	55974522	7868	Rpl24	7868	2826	55966505	55971547	+	NM_024218	68193	0610008L05Rik;Bst	ribosomal protein L24
chr7	CpG Islands	.	106616731	106617611	x	chr7:106616731-106617611	x	x	x	3.6789	1.7376	3.7106	5.1441	4.9826	5.2172	3.9089	0	3.7106	5.1441	4.9826	5.2172	106616754	106617588	14631	Rps3	14631	8818	106626406	106632219	-	NM_012052	27050	D7Ertd795e;Rs_3	ribosomal protein S3
chr2	CpG Islands	.	84706328	84706728	x	chr2:84706328-84706728	x	x	x	0	0	1.3002	0	1.5867	2.1915	0	0	0	0	2.2095	2.4511	84706689	84706848	20001	Rtn4rl2	20001	5254	84712102	84726849	-	NM_199223	269295	Ngr2;Ngrh1;Ngrl3	reticulon 4 receptor-like 2
chr8	CpG Islands	.	91549459	91549896	x	chr8:91549459-91549896	x	x	x	1.2642	1.5946	1.4063	1.7985	3.2501	3.9578	0	0	0	0	3.2501	3.9578	91549335	91549999	18062	Sall1	18062	1143	91551142	91568061	-	NM_021390	58198	Msal-3	sal-like 1 (Drosophila)
chr11	CpG Islands	.	20432165	20432556	x	chr11:20432165-20432556	x	x	x	0	0	0	0	2.9264	1.4825	0	0	0	0	2.9264	0	20432012	20432681	-10574	Sertad2	-10574	-120345	20443255	20553026	+	NM_021372	58172	AB041541;AU021878;Kiaa0127;SEI-2;Sei2;TRIP-Br2;mKIAA0127	SERTA domain containing 2
chr10	CpG Islands	.	12683814	12684493	x	chr10:12683814-12684493	x	x	x	0	0	0	0	2.0519	0	0	0	0	0	2.2683	0	12684021	12684270	-43989	Sf3b5	-43989	-44701	12728259	12728971	+	NM_175102	66125	10kDa;1110005L13Rik;AU043053;Sf3b10	splicing factor 3b, subunit 5
chr14	CpG Islands	.	31528155	31529970	x	chr14:31528155-31529970	x	x	x	2.1227	1.8039	2.5267	2.1237	3.3989	3.0317	2.6613	0	2.9145	2.568	4.2433	3.9172	31528577	31529678	-49507	Sfmbt1	-49507	-101471	31579185	31631149	+	NM_019460	54650	4930442N21Rik;9330180L21Rik;AA536974;DKFZp434L243;Sfmbt;Smr	Scm-like with four mbt domains 1
chrX	CpG Islands	.	156426002	156426731	x	chrX:156426002-156426731	x	x	x	3.2413	1.7195	3.1504	3.0846	4.5315	3.5982	3.2413	0	3.1504	3.0846	4.5315	3.5982	156426004	156426753	360665	Sh3kbp1	360665	12155	156065339	156413849	+	NM_001135727	58194	1200007H22Rik;1700125L08Rik;5830464D22Rik;AI447724;IN85;Ruk;Seta	SH3-domain kinase binding protein 1
chr8	CpG Islands	.	89408498	89409309	x	chr8:89408498-89409309	x	x	x	0	0	0	0	2.4211	1.3787	0	0	0	0	2.5256	0	89408601	89409355	-138768	Siah1a	-138768	-160696	89247905	89269833	-	NM_009172	20437	AA982064;AI853500;Sinh1a	seven in absentia 1A
chr8	CpG Islands	.	128093123	128094354	x	chr8:128093123-128094354	x	x	x	0	0	0	0	2.012	1.284	0	0	0	0	2.8081	0	128093633	128093882	-77023	Sipa1l2	-77023	-151671	127941962	128016610	-	NM_001081337	244668	BC058408;mKIAA1389	signal-induced proliferation-associated 1 like 2
chr2	CpG Islands	.	144993135	144994064	x	chr2:144993135-144994064	x	x	x	0	1.3308	1.3861	1.6648	3.9326	2.2679	0	0	0	0	3.9326	2.5601	144993157	144994097	-74249	Slc24a3	-74249	-473578	145068346	145467675	+	NM_053195	94249	NCKX3	solute carrier family 24 (sodium/potassium/calcium exchanger), member 3
chr13	Tiled Region	.	113448023	113451723	x	chr13:113448023-113451723	x	x	x	3.8226	0	4.3682	3.5635	3.8515	4.0538	4.835	0	5.2918	4.3682	3.9848	4.5803	113441788	113443326	-7657	Slc38a9	-7657	-79780	113450983	113523106	+	NM_178746	268706	4833412L08Rik;6720411P22Rik;9130023D20Rik;9430067K09Rik;A730092C09	solute carrier family 38, member 9
chr15	CpG Islands	.	73475703	73476422	x	chr15:73475703-73476422	x	x	x	1.9117	0	1.793	1.4888	1.9259	1.7414	0	0	0	0	2.0462	2.2964	73476025	73476169	-20851	Slc45a4	-20851	-64039	73411986	73455174	-	NM_001033219	106068	9330175B01Rik;AW552276	solute carrier family 45, member 4
chr1	CpG Islands	.	9957199	9958411	x	chr1:9957199-9958411	x	x	x	1.125	1.3748	1.4148	2.7941	2.8105	2.2298	0	0	0	3.1364	3.6729	3.3066	9957207	9957651	-24583	Snord87	-24583	-24657	9932550	9932624	-	NR_004410	266793	MBII-276;Rnu87;U87	small nucleolar RNA, C/D box 87
chr9	CpG Islands	.	122026301	122027011	x	chr9:122026301-122027011	x	x	x	0	0	1.1395	1.4811	2.3377	2.4658	0	0	0	0	2.3377	2.6439	122026323	122027058	-13961	Snrk	-13961	-51759	122041019	122078817	+	NM_133741	20623	2010012F07Rik;AI448042;AW547029;E030034B15;MGC28970;R74830;mKIAA0096	SNF related kinase
chr7	CpG Islands	.	73006672	73007840	x	chr7:73006672-73007840	x	x	x	2.4946	1.2722	2.5813	1.7531	3.0351	2.3645	3.0364	0	2.9401	2.283	3.384	2.9139	73006673	73007442	-197779	Snrpa1	-197779	-212030	73205221	73219472	+	NM_021336	68981	1500015N06Rik;MGC25531;MGC6298	small nuclear ribonucleoprotein polypeptide A'
chr9	CpG Islands	.	99847802	99848050	x	chr9:99847802-99848050	x	x	x	1.3267	0	1.7302	1.2682	2.182	1.958	0	0	0	0	2.3073	0	99847580	99848044	-70991	Sox14	-70991	-73046	99774534	99776589	-	NM_011440	20669	-	SRY-box containing gene 14
chr1	CpG Islands	.	4561722	4562156	x	chr1:4561722-4562156	x	x	x	0	0	0	0	1.7296	0	0	0	0	0	2.2296	0	4562092	4562241	-75598	Sox17	-75598	-81084	4481008	4486494	-	NM_011441	20671	Sox	SRY-box containing gene 17
chr13	CpG Islands	.	104123960	104124996	x	chr13:104123960-104124996	x	x	x	0	0	1.1799	0	1.7723	1.2655	0	0	0	0	2.26	0	104124269	104124428	430234	Srsf12	430234	407266	104531694	104554662	-	NM_172592	218543	8430401B01;AI450757;AI462342;SRrp508;SRrp86;Sfrs12	serine/arginine-rich splicing factor 12
chr13	CpG Islands	.	104563913	104564805	x	chr13:104563913-104564805	x	x	x	0	0	0	0	1.7646	1.2763	0	0	0	0	2.4238	0	104564635	104564769	-9973	Srsf12	-9973	-32941	104531694	104554662	-	NM_172592	218543	8430401B01;AI450757;AI462342;SRrp508;SRrp86;Sfrs12	serine/arginine-rich splicing factor 12
chr4	CpG Islands	.	33275831	33276655	x	chr4:33275831-33276655	x	x	x	1.548	0	1.3892	2.1587	3.81	2.7979	0	0	0	2.2839	3.81	2.7979	33275832	33276681	-19284	Srsf13b	-19284	-43634	33295965	33320315	+	NM_177774	272009	B830039L16;Sfrs13b;Srrp	serine/arginine-rich splicing factor 13B
chr2	CpG Islands	.	37558167	37559404	x	chr2:37558167-37559404	x	x	x	2.7048	1.0087	2.8022	2.4932	2.7443	3.2617	3.0872	0	3.1912	2.9091	3.3336	3.8692	37558269	37559140	-55464	Strbp	-55464	-132880	37425389	37502805	-	NM_009261	20744	6430510M02Rik;AI852513;C230082I21Rik;C86322;Spnr	spermatid perinuclear RNA binding protein
chr17_random	CpG Islands	.	300576	301563	x	chr17_random:300576-301563	x	x	x	2.3151	0	2.0545	1.5616	2.8132	2.5038	2.7351	0	2.6228	2.3783	3.3882	3.0063	300899	301533	-279661	Sult1c1	-279661	-311200	581194	612733	+	NM_018751	20888	(PST)G;P-SULT;ST1C1;Stp2;Sult1a2;mOLFST	sulfotransferase family, cytosolic, 1C, member 1
chr1	CpG Islands	.	168238972	168239613	x	chr1:168238972-168239613	x	x	x	0	0	0	1.5599	2.6668	1.3992	0	0	0	0	2.6668	0	168238945	168239594	-69703	Tada1	-69703	-84155	168309297	168323749	+	NM_030245	27878	2900026B15Rik;D1Ertd251e;Staf42;Tada1l	transcriptional adaptor 1
chr8	CpG Islands	.	129116268	129118854	x	chr8:129116268-129118854	x	x	x	1.4462	0	1.5838	1.1904	2.6546	1.8052	0	0	2.0294	0	3.4183	2.7697	129116790	129117519	-117825	Tarbp1	-117825	-166239	128950551	128998965	-	NM_001159907	212728	Gm179	TAR (HIV-1) RNA binding protein 1
chr3	CpG Islands	.	93247535	93251873	x	chr3:93247535-93251873	x	x	x	2.1919	1.2237	2.4406	3.0357	2.66295	4.0803	2.4064	0	3.1989	3.4138	3.02645	4.5812	93247541	93249400	-23275	Tchhl1	-23275	-26502	93272675	93275902	+	NM_027762	71325	5430400H23Rik;AA589420;S100a17;Thhl1	trichohyalin-like 1
chr4	CpG Islands	.	45985000	45985719	x	chr4:45985000-45985719	x	x	x	1.5586	0	0	1.3958	2.3068	1.8458	0	0	0	0	2.7848	2.241	45985022	45985471	-14862	Tdrd7	-14862	-62160	46000333	46047631	+	NM_146142	100121	5730495N10Rik;AI447470;MGC36668;PCTAIRE2BP	tudor domain containing 7
chr4	CpG Islands	.	128735201	128736184	x	chr4:128735201-128736184	x	x	x	1.2315	0	1.3512	1.3945	3.344	2.4046	0	0	0	0	3.344	2.5039	128735201	128736150	-46709	Tmem54	-46709	-52679	128782859	128788829	+	NM_025452	66260	1810017F10Rik;AI507302	transmembrane protein 54
chr4	CpG Islands	.	14857461	14858115	x	chr4:14857461-14858115	x	x	x	1.8175	0	2.4184	2.0649	2.4783	2.3773	0	0	2.5485	2.2255	2.4783	2.5955	14857449	14858100	66084	Tmem55a	66084	15042	14791365	14842407	+	NM_028264	72519	2610319K07Rik;AI315591;AV001360	transmembrane protein 55A
chr5	CpG Islands	.	23336908	23337370	x	chr5:23336908-23337370	x	x	x	0	0	0	1.305	2.2284	2.8636	0	0	0	0	2.417	3.0535	23336795	23337254	12709	Tomm7	12709	7507	23344761	23349963	-	NM_025394	66169	1110020J08Rik;AW047273;Tom7	translocase of outer mitochondrial membrane 7 homolog (yeast)
chr1	CpG Islands	.	37776158	37776973	x	chr1:37776158-37776973	x	x	x	1.49	0	1.2716	1.6944	2.1345	1.7887	0	0	0	0	2.6998	2.3788	37776767	37777022	144902	Tsga10	144902	34598	37811620	37921924	-	NM_207228	211484	4933432N21Rik;AI843383;Gm217;Mtsga10	testis specific 10
chr2	CpG Islands	.	128864569	128865276	x	chr2:128864569-128865276	x	x	x	0	0	0	0	1.6207	1.3504	0	0	0	0	2.1037	0	128864884	128865133	-26594	Ttl	-26594	-54352	128891727	128919485	+	NM_027192	69737	2410003M22Rik;2700049H19Rik;AI848570	tubulin tyrosine ligase
chrX	CpG Islands	.	12513945	12514166	x	chrX:12513945-12514166	x	x	x	1.5904	0	1.2669	2.2341	1.9602	2.2341	0	0	0	2.4586	2.4798	2.4586	12514157	12514406	-134217	Usp9x	-134217	-236047	12648623	12750453	+	NM_009481	22284	5730589N07Rik;AA407302;AA407699;AL022658;AL022749;Dffrx;FAF-X;Fafl	ubiquitin specific peptidase 9, X chromosome
chr2	CpG Islands	.	27297939	27298169	x	chr2:27297939-27298169	x	x	x	2.0877	1.3591	3.9558	0	3.1575	4.785	2.2686	0	3.9558	0	3.1575	4.785	27297726	27298370	-15381	Vav2	-15381	-178572	27119154	27282345	-	NM_009500	22325	2810040F13Rik;AI847175	vav 2 oncogene
chr6	CpG Islands	.	114918665	114920031	x	chr6:114918665-114920031	x	x	x	0	0	0	1.4807	2.969	1.3953	0	0	0	0	3.2064	0	114918688	114919117	-46918	Vgll4	-46918	-106581	114812107	114871770	-	NM_177683	232334	BC048841;MGC54805;VGL-4	vestigial like 4 (Drosophila)
chr9	CpG Islands	.	67678593	67679551	x	chr9:67678593-67679551	x	x	x	1.4613	1.2992	1.5474	1.5873	3.0811	2.2872	0	0	0	0	3.5958	2.5072	67678596	67679155	-9047	Vps13c	-9047	-164286	67688202	67843441	+	NM_177184	320528	AI552542;AV026040;C230055H22Rik;W51662;chorein	vacuolar protein sorting 13C (yeast)
chr7	CpG Islands	.	13365851	13366175	x	chr7:13365851-13366175	x	x	x	1.1236	0	1.3848	1.5326	1.5905	1.6297	0	0	0	0	2.3875	2.1959	13365674	13365813	38396	Zfp329	38396	23313	13389126	13404209	-	NM_026046	67230	2810439M05Rik;4632409L22Rik;ZNF329	zinc finger protein 329
chr13	CpG Islands	.	66108543	66108779	x	chr13:66108543-66108779	x	x	x	1.9449	0	1.6512	2.3331	2.3032	3.0606	2.0664	0	0	2.4536	2.4224	3.0606	66108473	66108912	728312	Zfp369	728312	709370	65380161	65399103	+	NM_178364	170936	B930030B22Rik;D230020H11Rik;NRIF2	zinc finger protein 369
chr17	CpG Islands	.	84495899	84496402	x	chr17:84495899-84496402	x	x	x	0	0	1.4861	1.6785	2.0409	2.9665	0	0	0	0	2.1455	2.9665	84496003	84496252	91035	Zfp36l2	91035	87016	84583268	84587287	-	NM_001001806	12193	Brf2;ERF2;Tis11d	zinc finger protein 36, C3H type-like 2
chr8	CpG Islands	.	124754065	124754856	x	chr8:124754065-124754856	x	x	x	0	0	0	1.3033	1.9457	1.5056	0	0	0	0	2.1899	0	124754386	124754520	-51520	Zfpm1	-51520	-106627	124806040	124861147	+	NM_009569	22761	FOG;Fog1	zinc finger protein, multitype 1
chr7	CpG Islands	.	131126086	131127385	x	chr7:131126086-131127385	x	x	x	2.0436	1.2117	2.0037	1.7347	3.252	3.0445	2.5299	0	2.5363	2.0143	3.6148	3.3379	131126090	131127164	-482127	Zkscan2	-482127	-503937	130622153	130643963	-	NM_001081329	210162	9430065N20Rik;AW493225;Zfp694	zinc finger with KRAB and SCAN domains 2
chr4	CpG Islands	.	107889941	107890809	x	chr4:107889941-107890809	x	x	x	0	1.2912	1.443	1.6343	2.5955	3.5172	0	0	0	0	2.9951	3.5172	107890359	107890813	82882	Zyg11b	82882	9546	107900359	107973695	-	NM_001033634	414872	1110046I03Rik;2810482G21Rik;D4Mgi23;FLJ13456;Gm431;mKIAA1730	zyg-ll homolog B (C. elegans)
chr13	Primary Transcript	+	109444370	110741682	238871	Pde4d	phosphodiesterase 4D, cAMP specific	NM_011056	9630011N22Rik	0	0	0	0	1.7324	0	0	0	0	0	2.1462	0	110693022	110693266	1248652
chr10	Primary Transcript	+	89336253	90436049	77531	Anks1b	ankyrin repeat and sterile alpha motif domain containing 1B	NM_001128086	AIDA-1b;C030032C09Rik;E530015N03Rik;ENSMUSG00000078431;Gm10937;Gm1555;MGC102232	1.5496	1.3254	2.0269	2.0648	3.2395	2.2169	0	0	2.336	2.3277	3.4177	2.5505	90291775	90292636	955522
chr5	Primary Transcript	+	19413678	20208740	50791	Magi2	membrane associated guanylate kinase, WW and PDZ domain containing 2	NM_015823	Acvri1	1.4669	0	1.5594	1.6905	2.1607	1.592	0	0	0	0	2.72	0	20208314	20208643	794636
chr11	Primary Transcript	-	118351073	118770886	52897	D11Bwg0517e	DNA segment, Chr 11, Brigham & Women's Genetics 0517 expressed	NM_001024931	Fox-3	0	0	0	1.421	1.6285	1.9185	0	0	0	0	2.1797	3.0649	118431096	118431245	339641
chr7	Primary Transcript	+	70589657	70903913	170711	Otud7a	OTU domain containing 7A	NM_130880	AJ430384	3.2986	1.3769	2.46245	1.9417	2.7935	1.963	3.6421	0	3.7967	2.4492	3.2111	2.828	70902788	70903537	313131
chr10	Primary Transcript	+	89336253	90436049	77531	Anks1b	ankyrin repeat and sterile alpha motif domain containing 1B	NM_001128086	AIDA-1b	2.8939	1.6403	2.268	2.9451	3.3157	3.0502	2.8939	0	2.268	2.9451	3.3157	3.0502	89597655	89598109	261402
chr16	Primary Transcript	+	94085504	94348638	20465	Sim2	single-minded homolog 2 (Drosophila)	NM_011377	bHLHe15	1.1904	1.15485	1.8209	1.8218	3.6689	2.7244	0	0	2.2077	2.6411	3.6689	2.97295	94346793	94347542	261289
chr16	Primary Transcript	-	28160183	28753288	14167	Fgf12	fibroblast growth factor 12	NM_010199	AV114868	0	0	0	1.2578	2.0845	1.2172	0	0	0	0	2.3007	0	28564656	28564992	188296
chr10	Primary Transcript	-	42722305	42894336	109205	Sobp	sine oculis-binding protein homolog (Drosophila)	NM_175407	2900009C16Rik	1.924	0	1.7054	2.7376	2.8124	2.9412	2.5448	0	2.3592	3.151	2.9728	3.1754	42741189	42741931	152405
chr8	Primary Transcript	+	86939262	87164148	12286	Cacna1a	calcium channel, voltage-dependent, P/Q type, alpha 1A subunit	NM_007578	APCA	0	0	0	2.116	3.9808	2.5458	0	0	0	2.3912	3.9808	2.7213	87082928	87083582	143666
chr19	Primary Transcript	+	23833365	24024087	319924	Apba1	amyloid beta (A4) precursor protein binding, family A, member 1	NM_177034	6430513E09Rik	3.4143	1.3895	4.4836	5.1415	3.9663	4.7786	3.4143	0	4.4836	5.1415	3.9663	4.7786	23967230	23968294	133865
chr1	Primary Transcript	+	91351385	91791857	347722	Agap1	ArfGAP with GTPase domain, ankyrin repeat and PH domain 1	NM_001037136	Centg2	2.4386	1.0988	2.4106	2.0737	3.5904	2.6995	2.7524	0	2.7347	2.8165	3.7308	2.9945	91476844	91478303	125459
chr8	Primary Transcript	-	49311018	49760044	23965	Odz3	odd Oz/ten-m homolog 3 (Drosophila)	NM_011857	2610100B16Rik	2.1185	1.5475	3.1191	2.8869	3.4879	3.9881	2.4553	0	3.2325	2.9896	3.4879	3.9881	49640340	49641399	118645
chr7	Primary Transcript	-	144385353	144506128	13593	Ebf3	early B-cell factor 3	NM_001113414	3110018A08Rik	1.58135	0	1.6938	1.76145	2.9424	2.2205	2.6666	0	0	3.0531	5.0587	2.6581	144389998	144390745	115383
chr14	Primary Transcript	+	34030008	34183122	239027	Arhgap22	Rho GTPase activating protein 22	NM_153800	B230341L19Rik	0	0	1.2258	1.2561	2.9946	2.0144	0	0	0	0	3.1169	2.3189	34132724	34133579	102716
chr11	Primary Transcript	-	3603733	3763906	74309	Osbp2	oxysterol binding protein 2	NM_152818	1700095P05Rik	1.1594	1.3898	1.1883	1.4207	3.0587	1.7816	0	0	0	0	3.2573	2.1644	3661805	3662354	101552
chr10	Primary Transcript	-	75108854	75227102	104248	Cabin1	calcineurin binding protein 1	NM_172549	A330070M20Rik	0	0	0	1.3826	1.6038	1.2165	0	0	0	0	2.2302	0	75130055	75130209	96893
chr4	Primary Transcript	+	148178500	148319239	69743	Casz1	castor homolog 1, zinc finger (Drosophila)	NM_027195	2410019P08Rik	2.2198	1.3683	2.4163	2.8691	2.8076	2.368	2.5299	0	2.9092	3.3948	3.2345	3.1733	148274445	148274904	95945
chr18	Primary Transcript	-	12914536	13100229	64291	Osbpl1a	oxysterol binding protein-like 1A	NM_207530	G430090F17Rik	0	0	0	1.3108	1.6317	1.662	0	0	0	0	2.14	0	13020546	13020690	79539
chr8	Primary Transcript	+	93352735	93578407	109151	Chd9	chromodomain helicase DNA binding protein 9	NM_177224	1810014J18Rik	0	0	0	1.6768	1.605	1.1629	0	0	0	2.1448	2.1646	0	93432128	93432277	79393
chr5	Primary Transcript	-	124700967	124778460	269702	Mphosph9	M-phase phosphoprotein 9	NM_001081323	4930548D04Rik	2.6069	1.1431	2.8062	1.8184	2.9049	2.5925	2.8667	0	2.9496	2.2517	3.0894	2.9536	124699241	124699980	78480
chr15	Primary Transcript	-	93329544	93426322	106042	Prickle1	prickle homolog 1 (Drosophila)	NM_001033217	1110058P22Rik	0	0	0	0	2.706	1.3789	0	0	0	0	2.8887	0	93349500	93350063	76259
chr19	Primary Transcript	+	47253309	47333931	18011	Neurl1a	neuralized homolog 1A (Drosophila)	NM_021360	2410129E16Rik	2.4567	1.6035	2.5822	2.4906	3.173	3.7339	2.726	0	2.8809	2.5609	3.173	3.7339	47327548	47328307	74239
chr15	Primary Transcript	-	63920100	64214481	13196	Asap1	ArfGAP with SH# domain, ankyrin repeat and PH domain1	NM_010026	AV239055	0	1.451	0	1.7806	3.2505	2.937	0	0	0	2.3781	3.4819	2.937	64143842	64144578	69903
chr11	Primary Transcript	-	74196984	74403660	380711	Rap1gap2	RAP1 GTPase activating protein 2	NM_001015046	AU067654	0	0	0	0	1.5309	0	0	0	0	0	2.0767	0	74336382	74336536	67124
chr17	Primary Transcript	+	80706746	80788028	381112	Arhgef33	Rho guanine nucleotide exchange factor (GEF) 33	NM_001145452	Gm941	1.8911	1.23525	1.8652	1.95105	2.79285	2.6064	2.3768	0	3.0523	3.1625	2.98735	2.9505	80772444	80773297	65698
chr15	Primary Transcript	-	63760649	63892010	223601	Fam49b	family with sequence similarity 49, member B	NM_144846	0910001A06Rik	0	0	0	1.4571	2.2563	1.6247	0	0	0	0	2.7757	0	63829115	63829609	62401
chr15	Primary Transcript	+	89330287	89388754	58234	Shank3	SH3/ankyrin domain gene 3	NM_021423	AI841104	3.9024	1.626	4.7785	4.1298	3.5819	4.681	3.9024	0	4.7785	4.1298	3.5819	4.681	89388177	89388926	57890
chr12	Primary Transcript	-	3962553	4038915	668212	Efr3b	EFR3 homolog B (S. cerevisiae)	NM_001082483	AI852640	0	0	0	1.6184	1.843	2.0674	0	0	0	0	2.4796	2.7682	3981544	3981708	57207
chr2	Primary Transcript	-	29050340	29103560	171171	Ntng2	netrin G2	NM_133500	2610016D08Rik	0	1.1696	0	1.9552	3.1022	3.4936	0	0	0	2.4451	3.1022	3.4936	29050060	29050714	52846
chr19	Primary Transcript	-	24168991	24299444	21873	Tjp2	tight junction protein 2	NM_011597	ZO-2	0	0	0	1.4192	2.3379	1.5441	0	0	0	0	2.6299	0	24248540	24248992	50452
chr7	Primary Transcript	-	28141401	28231608	80297	Spnb4	spectrin beta 4	NM_032610	1700022P15Rik	0	0	1.791	1.2325	1.5323	1.8144	0	0	2.2323	0	2.1324	2.3726	28181164	28181333	50275
chr5	Primary Transcript	+	136293975	136350642	58212	Srrm3	serine/arginine repetitive matrix 3	NM_021403	2900083I11Rik	1.6795	1.4444	3.7109	1.7193	3.0137	3.5888	2.0505	0	3.7109	2.3796	3.1249	3.5888	136344174	136345223	50199
chr7	Primary Transcript	-	125679357	125728200	209760	Tmc7	transmembrane channel-like gene family 7	NM_172476	1700030H01Rik	1.36147	0	1.6836	1.25317	1.60555	1.3838	0	0	2.5566	0	2.2392	2.0965	125679180	125679542	48658
chr15	Primary Transcript	+	74346625	74419894	107831	Bai1	brain-specific angiogenesis inhibitor 1	NM_174991	B830018M07Rik	1.3917	0	0	0	2.3656	1.8759	0	0	0	0	2.5424	0	74394127	74394566	47502
chr1	Primary Transcript	-	91849252	91911152	208372	Asb18	ankyrin repeat and SOCS box-containing 18	NM_139152	Asb-18	1.5582	0	1.6065	2.2522	2.4748	2.617	0	0	0	2.2993	2.4748	2.617	91864743	91865397	45755
chr3	Primary Transcript	+	98186403	98235872	242109	Zfp697	zinc finger protein 697	NM_172863	9430053K19	2.9376	1.7084	2.4361	3.56	3.3658	3.6145	3.4108	0	2.6222	4.224	3.5359	4.0257	98231516	98232550	45113
chr1	Primary Transcript	-	38234171	38721800	16764	Aff3	AF4/FMR2 family, member 3	NM_010678	3222402O04Rik	2.1178	0	2.778	1.8124	2.4686	4.2265	2.8298	0	3.3987	2.3171	3.0332	4.8725	38683941	38684490	37310
chr10	Primary Transcript	+	7552267	7590194	237256	Zc3h12d	zinc finger CCCH type containing 12D	NM_172785	D730019B10Rik	1.8764	1.0627	1.7983	3.2469	4.138	4.6107	0	0	0	3.2469	4.138	4.6107	7587001	7587665	34734
chr1	Primary Transcript	+	141318959	141349584	226470	Zbtb41	zinc finger and BTB domain containing 41 homolog	NM_172643	8430415N23Rik	1.74995	0	2.01245	0	1.7998	1.45325	2.3724	0	2.7756	0	2.6714	0	141350309	141350461	31350
chr19	Primary Transcript	+	36453556	36530694	76073	Pcgf5	polycomb group ring finger 5	NM_029508	0610009F02Rik	1.7638	1.3984	1.8759	2.0677	2.763	2.8186	2.2167	0	2.2488	2.4944	2.9856	3.2823	36484024	36484593	30468
chr6	Primary Transcript	-	119303167	119367501	68465	Adipor2	adiponectin receptor 2	NM_197985	1110001I14Rik	1.40537	0	1.59005	1.6848	1.9164	1.7663	0	0	0	0	2.3599	0	119338220	119338463	29038
chr2	Primary Transcript	+	128689667	128722770	70370	Fbln7	fibulin 7	NM_024237	1600015H20Rik	0	0	1.5217	1.3409	1.7923	2.1128	0	0	0	0	2.4154	2.2626	128718365	128718505	28698
chr14	Primary Transcript	+	79797578	79823394	211253	Mtrf1	mitochondrial translational release factor 1	NM_145960	A830062K05Rik	1.55915	0	1.3556	1.1499	1.8982	0	0	0	0	0	2.648	0	79823980	79824129	26402
chr2	Primary Transcript	+	35413977	35586514	69601	Dab2ip	disabled homolog 2 (Drosophila) interacting protein	NM_001114125	2310011D08Rik	1.5282	0	1.5381	1.7384	1.4205	2.3322	0	0	0	0	2.3432	2.8251	35438358	35438607	24381
chr11	Primary Transcript	-	33017430	33047400	14172	Fgf18	fibroblast growth factor 18	NM_008005	D130055P09Rik	0	0	0	2.768	1.9904	1.9106	0	0	0	2.768	2.1888	0	33022867	33023216	24184
chr12	Primary Transcript	+	109544479	109566510	214305	Hhipl1	hedgehog interacting protein-like 1	NM_001044380	1600002O04Rik	0	0	0	1.2331	2.1163	1.7458	0	0	0	0	2.7316	0	109565886	109566157	21407
chrX	Primary Transcript	+	92907016	93123309	547176	Zc3h12b	zinc finger CCCH-type containing 12B	NM_001034907	A130028J20Rik	1.2999	0	1.51845	1.3324	1.777	1.8175	0	0	0	0	2.1709	0	92928074	92928221	21058
chr8	Primary Transcript	-	114413034	114434099	56773	Chst5	carbohydrate (N-acetylglucosamine 6-O) sulfotransferase 5	NM_019950	AI173964	1.6598	0	1.478	1.5731	2.1151	2.2493	0	0	2.0757	0	2.473	2.558	114414262	114414801	19298
chr9	Primary Transcript	+	77484538	77507929	244923	Klhl31	kelch-like 31 (Drosophila)	NM_172925	9830147P19Rik	1.1475	0	0	1.5761	3.245	1.5448	0	0	0	0	3.245	0	77502981	77503650	18443
chr11	Primary Transcript	+	74433106	74455018	432582	E130309D14Rik	RIKEN cDNA E130309D14 gene	NM_001013784	-	0	0	0	1.4237	2.9664	1.5899	0	0	0	0	3.1522	0	74451475	74452129	18369
chr6	Primary Transcript	-	85419571	85452880	330369	Fbxo41	F-box protein 41	NM_001001160	9630017H13	0	0	0	2.0328	2.5155	1.7831	0	0	0	2.6492	2.7912	2.2673	85433999	85434638	18242
chr12	Primary Transcript	+	118754951	118995118	217944	Rapgef5	Rap guanine nucleotide exchange factor (GEF) 5	NM_175930	4932413M22	1.3572	0	1.29	1.9777	2.783	2.4404	0	0	0	2.5019	2.783	2.5351	118772234	118772885	17283
chr7	Primary Transcript	-	13844315	13864070	321008	6330408A02Rik	RIKEN cDNA 6330408A02 gene	NM_177312	-	2.2206	1.2934	2.7801	3.3224	3.7847	4.2317	2.3936	0	2.7801	3.3224	3.7847	4.2317	13846303	13846947	17123
chr8	Primary Transcript	-	74153321	74195546	382018	Unc13a	unc-13 homolog A (C. elegans)	NM_001029873	2410078G03Rik	0	0	0	1.2471	2.4646	2.2865	0	0	0	0	2.6544	2.4915	74178599	74179038	16508
chr15	Primary Transcript	-	82639054	82742564	21411	Tcf20	transcription factor 20	NM_001114140	2810438H08Rik	1.6549	0	1.4545	1.4372	2.1022	1.9959	0	0	0	0	2.5222	2.5694	82729725	82730284	12280
chr12	Primary Transcript	+	58665101	58723096	70846	4921506M07Rik	RIKEN cDNA 4921506M07 gene	NM_001037743	MGC118322	0	0	1.3265	1.0232	2.183	1.8813	0	0	0	0	2.3905	2.0523	58676912	58677376	11811
chr12	Primary Transcript	+	50490638	50508332	67293	3110039M20Rik	RIKEN cDNA 3110039M20 gene	NR_026733	-	0	0	0	1.1662	1.877	1.6769	0	0	0	0	2.5018	0	50502184	50502313	11546
chr7	Primary Transcript	+	87331726	87371410	20352	Sema4b	sema domain, immunoglobulin domain (Ig), transmembrane domain (TM) and short cytoplasmic domain, (semaphorin) 4B	NM_013659	KIAA1745	0	0	0	0	2.0948	1.2928	0	0	0	0	2.3967	0	87343062	87343511	11336
chr19	Primary Transcript	+	53966720	54004341	18569	Pdcd4	programmed cell death 4	NM_011050	D19Ucla1	1.42635	1.1706	1.69765	2.1104	2.5999	1.8235	0	0	2.3416	2.5994	3.4636	2.827	53977570	53978501	10850
chr4	Primary Transcript	+	124419121	124478755	16330	Inpp5b	inositol polyphosphate-5-phosphatase B	NM_008385	75kDa	0	0	0	0	1.9234	0	0	0	0	0	2.2415	0	124429179	124429333	10058
chr8	Primary Transcript	+	73017054	73027980	12931	Crlf1	cytokine receptor-like factor 1	NM_018827	CLF-1	1.73255	1.3932	3.627	2.70185	3.912	4.605	2.3707	0	3.7216	2.96965	3.9937	4.7478	73026911	73027552	9857
chr19	Primary Transcript	-	5707373	5726317	114601	Ehbp1l1	EH domain binding protein 1-like 1	NM_001114595	G430002G23Rik	3.1597	1.6861	4.3407	3.7036	3.2556	4.7056	3.1597	0	4.3407	3.7036	3.2556	4.7056	5716026	5716670	9647
chr7	Primary Transcript	+	134388039	134398315	244216	Zfp771	zinc finger protein 771	NM_177362	G630024C07Rik	1.7607	1.4798	1.72805	2.136	3.8316	1.89417	2.41405	0	2.3432	2.825	4.0777	3.3459	134397361	134398110	9322
chr19	Primary Transcript	-	46386576	46401646	73728	Psd	pleckstrin and Sec7 domain containing	NM_028627	1110007H17Rik	3.0045	1.313	2.9918	1.9231	2.9938	3.8586	3.0045	0	2.9918	2.2089	2.9938	3.8586	46392060	46392711	8935
chr5	Primary Transcript	-	28783379	28793641	20423	Shh	sonic hedgehog	NM_009170	9530036O11Rik	0	0	0	1.227	1.9589	1.8581	0	0	0	0	2.5031	2.3782	28784420	28785069	8572
chr2	Primary Transcript	-	152766737	152777318	252864	Dusp15	dual specificity phosphatase-like 15	NM_001159376	AI851682	0	1.0764	0	1.5276	3.0764	1.5735	0	0	0	0	3.3708	0	152768757	152769381	7937
chr7	Primary Transcript	-	4777154	4796298	232813	Shisa7	shisa homolog 7 (Xenopus laevis)	NM_172737	D430041B17Rik	0	0	0	1.0893	2.6501	1.4236	0	0	0	0	2.7835	0	4787934	4788473	7825
chr7	Primary Transcript	-	148277073	148286445	24058	Sigirr	single immunoglobulin and toll-interleukin 1 receptor (TIR) domain	NM_023059	AI256711	1.0335	1.5008	3.4398	0	3.1429	2.9806	0	0	3.4398	0	3.1429	2.9806	148278107	148278746	7699
chr5	Primary Transcript	-	108173813	108304126	14020	Evi5	ecotropic viral integration site 5	NM_007964	NB4S	0	0	0	0	1.859	1.387	0	0	0	0	2.2951	0	108297470	108297739	6387
chr1	Primary Transcript	-	43104113	43155467	73122	Tgfbrap1	transforming growth factor, beta receptor associated protein 1	NM_001013025	3110018K12Rik	2.0305	0	1.55845	1.7562	1.8815	1.6529	2.8102	0	2.6234	2.5146	2.5649	2.8323	43149029	43149198	6269
chr4	Primary Transcript	-	21604626	21613110	230025	Prdm13	PR domain containing 13	NM_001080771	-	1.3037	1.2737	1.346	1.64835	3.421	2.51605	0	0	0	2.5367	3.85155	2.83255	21605378	21606847	6263
chr5	Primary Transcript	+	98609887	98616467	77630	Prdm8	PR domain containing 8	NM_029947	4930565F05Rik	1.4797	0	1.6506	1.6154	2.7683	2.3053	0	0	0	2.213	3.6441	2.7464	98614472	98615206	4585
chr5	Primary Transcript	+	140383896	140450676	243312	Elfn1	leucine rich repeat and fibronectin type III, extracellular 1	NM_175522	A930017N06Rik	0	0	0	1.3837	2.0844	1.7727	0	0	0	0	2.4235	0	140388337	140388710	4441
chr10	Primary Transcript	+	127529838	127566359	116848	Baz2a	bromodomain adjacent to zinc finger domain, 2A	NM_054078	AA415431	0	0	0	0	2.1543	1.4416	0	0	0	0	2.6369	0	127534140	127534274	4302
chr2	Primary Transcript	+	29917562	29927314	56086	Set	SET translocation	NM_023871	2610030F17Rik	1.5773	1.4028	1.7556	1.2824	2.9652	2.1224	0	0	2.8365	0	3.7243	2.4754	29921815	29922561	4253
chr11	Primary Transcript	+	121116807	121171210	68837	Foxk2	forkhead box K2	NM_001080932	1110054H05Rik	2.1832	1.1143	2.0068	2.2249	3.5665	2.9579	2.8099	0	2.6109	2.4741	3.5665	2.9579	121120995	121121840	4188
chr5	Primary Transcript	-	29800362	29805010	15285	Mnx1	motor neuron and pancreas homeobox 1	NM_019944	HB9	0	0	0	0	2.5932	1.8973	0	0	0	0	2.5932	2.4073	29800426	29801055	3955
chr4	Primary Transcript	+	109650629	109656289	242620	Dmrta2	doublesex and mab-3 related transcription factor like family A2	NM_172296	Dmrt5	1.5959	1.2633	1.6592	1.7734	2.9003	1.87515	2.3939	0	2.0611	2.2565	3.05065	2.5708	109654270	109655194	3641
chr5	Primary Transcript	+	140019851	140024132	22255	Uncx	UNC homeobox	NM_013702	Chx4	0	0	0	0	2.0921	2.2001	0	0	0	0	2.4912	2.2147	140023184	140023518	3333
chr18	Primary Transcript	+	77095143	77139081	664805	Skor2	SKI family transcriptional corepressor 2	NM_001109743	Corl2	1.848	0	1.5755	1.6912	2.0233	1.8991	0	0	0	0	2.5211	0	77098383	77098842	3240
chr12	Primary Transcript	+	88784861	88790868	380773	1810035L17Rik	RIKEN cDNA 1810035L17 gene	NM_026958	SLIRP	0	0	0	0	1.7932	1.8002	0	0	0	0	2.2892	0	88787783	88787939	2922
chr9	Primary Transcript	+	123836859	123839607	12581	Cdkn2d	cyclin-dependent kinase inhibitor 2D (p19, inhibits CDK4)	NM_009878	INK4d	0	0	0	0	1.94513	0	0	0	0	0	2.0264	0	123839743	123839872	2884
chr12	Primary Transcript	-	81208746	81214000	12192	Zfp36l1	zinc finger protein 36, C3H type-like 1	NM_007564	AW742437	0	0	4.6717	0	1.7068	4.6988	0	0	4.6717	0	2.123	4.6988	81211019	81211263	2737
chr5	Primary Transcript	+	35731765	35735521	15371	Hmx1	H6 homeobox 1	NM_010445	Nkx5-3	0	0	1.44295	1.0976	2.6016	1.7872	0	0	0	0	2.8105	2.2001	35734457	35735196	2692
chr3	Primary Transcript	-	89118872	89126801	13638	Efna3	ephrin A3	NM_010108	AW494418	0	0	1.3776	1.4245	2.32595	1.6128	0	0	0	0	2.6056	0	89123658	89124122	2679
chr3	Primary Transcript	+	96025043	96027661	319190	Hist2h2be	histone cluster 2, H2be	NM_178214	AV127319	2.4073	0	2.5067	1.4655	2.2598	1.7735	2.7093	0	2.6884	0	2.7447	2.2512	96027307	96027664	2264
chr2	Primary Transcript	-	163989354	163996849	16538	Kcns1	K+ voltage-gated channel, subfamily S, 1	NM_008435	Kv9.1	1.9575	1.4175	2.46605	3.2502	4.0043	2.71425	2.3242	0	3.3614	3.3765	4.0043	3.5659	163993578	163994607	2242
chr17	Primary Transcript	+	41071673	41097848	17850	Mut	methylmalonyl-Coenzyme A mutase	NM_008650	D230010K02Rik	1.7424	0	1.6229	0	1.7004	0	2.5093	0	2.25	0	2.038	0	41073889	41074138	2216
chr10	Primary Transcript	+	93294299	93311283	327799	Usp44	ubiquitin specific peptidase 44	NM_183199	E430004F17Rik	1.27365	1.175	0	1.2412	2.8024	1.9082	0	0	0	0	2.9943	3.3106	93296429	93297068	2130
chr19	Primary Transcript	+	43686814	43690382	18089	Nkx2-3	NK2 transcription factor related, locus 3 (Drosophila)	NM_008699	Nkx-2.3	1.3287	0	1.4168	1.6616	2.0313	1.4342	0	0	0	0	2.33	0	43688939	43689278	2125
chr2	Primary Transcript	-	71381464	71384811	13392	Dlx2	distal-less homeobox 2	NM_010054	AW121999	0	0	0	0	1.8787	1.5267	0	0	0	0	2.2709	0	71382498	71382687	2124
chr12	Primary Transcript	+	120086028	120091049	320145	Sp8	trans-acting transcription factor 8	NM_177082	D930049B17Rik	0	0	0	0	1.859	1.4689	0	0	0	0	2.5354	0	120088110	120088359	2082
chrX	Primary Transcript	+	161418523	161435203	237211	Fancb	Fanconi anemia, complementation group B	NM_001146081	BC022692	1.9764	0	1.4266	0	2.1304	1.1383	2.1374	0	0	0	2.7361	0	161420589	161421256	2066
chr10	Primary Transcript	-	36853048	36858732	17118	Marcks	myristoylated alanine rich protein kinase C substrate	NM_008538	Macs	1.9202	0	1.9366	2.0235	2.7298	2.5669	2.5794	0	2.2196	2.5418	3.0824	2.897	36855939	36856679	2053
chr14	Primary Transcript	+	32454250	32481369	26363	Btd	biotinidase	NM_025295	-	2.8317	0	2.1483	1.78435	1.7631	1.7809	2.91865	0	2.5715	2.613	2.6208	2.5373	32456301	32456492	2051
chr16	Primary Transcript	-	30307778	30310865	14729	Gp5	glycoprotein 5 (platelet)	NM_008148	GPV	2.0465	0	0	1.4289	2.7562	1.4621	2.7785	0	0	2.3906	3.0033	0	30308474	30308928	1937
chr11	Primary Transcript	-	70756572	70783475	19069	Nup88	nucleoporin 88	NM_172394	88kDa	1.8422	0	2.0906	0	1.7243	0	2.937	0	2.5571	0	2.0043	0	70781279	70781626	1849
chr4	Primary Transcript	+	109650629	109656289	242620	Dmrta2	doublesex and mab-3 related transcription factor like family A2	NM_172296	Dmrt5	1.5959	1.2633	1.6592	1.7734	2.9003	1.87515	2.3939	0	2.0611	2.2565	3.05065	2.5708	109652465	109653029	1836
chr12	Primary Transcript	+	88607677	88614902	217737	Ahsa1	AHA1, activator of heat shock protein ATPase homolog 1 (yeast)	NM_146036	BC023857	0	0	1.3792	0	1.9988	0	0	0	0	0	2.2695	0	88609370	88609910	1693
chr11	Primary Transcript	-	90337808	90499422	20913	Stxbp4	syntaxin binding protein 4	NM_011505	6030470M02Rik	1.4217	0	1.6033	1.1313	2.1422	1.5981	0	0	0	0	2.4309	0	90497491	90497740	1682
chr9	Primary Transcript	-	95301344	95307689	54371	Chst2	carbohydrate sulfotransferase 2	NM_018763	AI428561	1.3387	0	1.2748	1.7866	1.4292	2.5145	0	0	0	2.4321	2.308	3.0404	95305934	95306083	1606
chr2	Primary Transcript	-	121218366	121239528	212670	Catsper2	cation channel, sperm associated 2	NM_153075	-	1.7341	0	1.9106	1.1817	1.8082	1.2296	0	0	2.2609	0	2.1944	0	121237782	121237926	1602
chr13	Primary Transcript	-	40811043	40825812	21418	Tcfap2a	transcription factor AP-2, alpha	NM_001122948	AP-2	0	0	1.2465	0	2.0528	1.56665	0	0	0	0	2.42075	2.4732	40823778	40824222	1590
chr9	Primary Transcript	-	62985982	62994787	207667	Skor1	SKI family transcriptional corepressor 1	NM_172446	AV273001	0	0	0	0	1.8622	1.50405	0	0	0	0	2.31435	0	62993067	62993211	1576
chr8	Primary Transcript	+	12395518	12399555	20664	Sox1	SRY-box containing gene 1	NM_009233	BB176347	1.4369	0	1.2763	1.5266	1.8794	1.83215	0	0	0	0	2.8368	2.197	12397031	12397480	1513
chr17	Primary Transcript	-	84583268	84587287	12193	Zfp36l2	zinc finger protein 36, C3H type-like 2	NM_001001806	Brf2	1.2812	1.138	1.6532	1.6703	2.8931	2.3998	0	0	2.8223	2.6209	3.3293	3.052	84585061	84585815	1472
chr2	Primary Transcript	+	70312979	70315783	64406	Sp5	trans-acting transcription factor 5	NM_022435	MGC144801	0	0	0	0	1.7626	1.5787	0	0	0	0	2.2801	2.1856	70314298	70314552	1319
chr2	Primary Transcript	+	73109982	73113826	381373	Sp9	trans-acting transcription factor 9	NM_001005343	-	0	0	0	1.1814	2.6939	1.6686	0	0	0	0	2.9644	2.3558	73111258	73111902	1276
chr9	Primary Transcript	+	67606382	67608740	75697	C2cd4b	C2 calcium-dependent domain containing 4B	NM_001081314	3300001A09Rik	0	1.0136	0	1.4889	2.5305	2.6019	0	0	0	0	4.1696	3.0589	67607614	67608543	1232
chr16	Primary Transcript	+	91225794	91228922	50913	Olig2	oligodendrocyte transcription factor 2	NM_016967	AI604895	0	0	0	1.2102	2.4463	1.5595	0	0	0	0	3.0644	0	91226979	91227523	1185
chr8	Primary Transcript	+	123640070	123642794	14234	Foxc2	forkhead box C2	NM_013519	Fkh14	0	0	0	1.5591	2.2974	2.3623	0	0	0	2.2151	3.2834	2.5474	123641241	123641890	1171
chr11	Primary Transcript	-	117827400	117830476	12702	Socs3	suppressor of cytokine signaling 3	NM_007707	Cis3	0	0	1.2785	1.9851	1.9489	2.0021	0	0	0	0	2.5486	2.4359	117829196	117829345	1131
chr9	Primary Transcript	-	114420390	114473487	636931	Trim71	tripartite motif-containing 71	NM_001042503	2610206G21Rik	2.2842	1.2748	2.5609	2.3602	4.0516	3.0566	2.6509	0	3.0113	2.7969	4.294	3.6759	114471417	114472371	1116
chr13	Primary Transcript	+	99124199	99126660	15229	Foxd1	forkhead box D1	NM_008242	AI385632	0	0	1.0644	1.1005	2.2869	1.5254	0	0	0	0	2.763	2.0596	99125278	99125823	1079
chr2	Primary Transcript	-	69596113	69627543	75051	4930578N16Rik	RIKEN cDNA 4930578N16 gene	NM_001077684	4930525K21Rik	1.5251	0	1.1827	0	1.6845	0	0	0	0	0	2.2341	0	69625933	69626507	1036
chr4	Primary Transcript	+	99322989	99325362	15221	Foxd3	forkhead box D3	NM_010425	CWH3	0	0	1.359	1.2648	3.257	2.4999	0	0	0	0	3.8258	2.6861	99324013	99324752	1024
chrX	Primary Transcript	-	133649935	133654865	13984	Esx1	extraembryonic, spermatogenesis, homeobox 1	NM_007957	Spx1	0	0	1.281	1.5977	1.8319	1.9869	0	0	0	0	2.2704	2.4475	133653594	133653848	1017
chr11	transcription_start_site	-	33103459	33103459	27140	Tlx3	T-cell leukemia, homeobox 3	NM_019916	Hox11l2	0	0	1.512	0	1.8162	2.2335	0	0	0	0	2.355	2.7786	33102149	33102493	966
chr4	transcription_start_site	+	97444316	97444316	18027	Nfia	nuclear factor I/A	NM_010905	1110047K16Rik	1.4449	0	1.3597	0	1.901	1.7117	0	0	0	0	2.2511	0	97445262	97445506	946
chr5	transcription_start_site	-	134790616	134790616	14886	Gtf2i	general transcription factor II I	NM_001080746	6030441I21Rik	0	0	1.3783	0	1.9367	1.54675	0	0	0	0	2.1697	2.1982	134789422	134789671	945
chr1	transcription_start_site	+	166237805	166237805	171567	Nme7	non-metastatic cells 7, protein expressed in (nucleoside-diphosphate kinase)	NM_178071	D530024H21Rik	1.4321	1.0419	1.9376	0	2.7977	2.2888	0	0	2.0741	0	3.229	0	166238745	166239572	940
chr6	transcription_start_site	-	49164953	49164953	140488	Igf2bp3	insulin-like growth factor 2 mRNA binding protein 3	NM_023670	2610101N11Rik	0	0	0	0	1.9655	1.4062	0	0	0	0	2.4195	0	49163769	49164028	925
chr2	transcription_start_site	-	34610752	34610752	66691	Gapvd1	GTPase activating protein and VPS9 domains 1	NM_025709	2010005B09Rik	0	0	0	0	2.7993	1.8095	0	0	0	0	3.0147	0	34609389	34609828	924
chr9	transcription_start_site	-	35366055	35366055	30959	Ddx25	DEAD (Asp-Glu-Ala-Asp) box polypeptide 25	NM_013932	AW047046	0	0	0	0	1.7753	2.2182	0	0	0	0	3.0364	0	35364613	35365152	903
chr12	transcription_start_site	-	28027583	28027583	20666	Sox11	SRY-box containing gene 11	NM_009234	1110038H03Rik	2.0844	0	1.1872	1.7174	1.50485	1.565	2.3315	0	0	2.8387	2.14055	0	28026452	28026721	862
chr9	transcription_start_site	+	98856079	98856079	26927	Foxl2	forkhead box L2	NM_012020	AU045128	0	0	0	0	1.8471	1.5401	0	0	0	0	2.6323	0	98856939	98857188	860
chr13	transcription_start_site	+	58503628	58503628	74386	Rmi1	RMI1, RecQ mediated genome instability 1, homolog (S. cerevisiae)	NM_028904	4932432N11Rik	0	0	0	1.0583	1.918	2.0736	0	0	0	0	2.5487	2.7637	58504485	58504634	857
chr18	transcription_start_site	+	38115279	38115279	225392	Rell2	RELT-like 2	NM_153793	4631403P03Rik	0	0	1.6453	0	2.3799	1.1409	0	0	0	0	2.5445	0	38116123	38117485	844
chr11	transcription_start_site	-	35612386	35612386	237730	Fbll1	fibrillarin-like 1	NM_001004147	AI595406	0	0	0	0	1.9169	2.1431	0	0	0	0	2.2937	2.264	35611230	35611564	822
chr19	transcription_start_site	+	8893890	8893890	68693	Hnrnpul2	heterogeneous nuclear ribonucleoprotein U-like 2	NM_001081196	1110031M08Rik	0	0	0	1.4621	1.4255	1.3533	0	0	0	0	2.0725	0	8894684	8895053	794
chr3	transcription_start_site	+	95733213	95733213	66471	Anp32e	acidic (leucine-rich) nuclear phosphoprotein 32 family, member E	NM_023210	2810018A15Rik	1.2771	0	1.2721	1.4875	2.1208	1.3397	0	0	0	0	2.4803	0	95734000	95734349	787
chr16	transcription_start_site	-	20621351	20621351	73047	Camk2n2	calcium/calmodulin-dependent protein kinase II inhibitor 2	NM_028420	2900075A18Rik	0	0	0	0	2.3362	2.1006	0	0	0	0	3.4449	0	20619840	20620611	740
chr9	transcription_start_site	-	65756593	65756593	56404	Trip4	thyroid hormone receptor interactor 4	NM_019797	4930558E03Rik	0	0	1.748	0	1.4262	1.7877	0	0	0	0	2.5943	2.1184	65755620	65755866	727
chr8	transcription_start_site	+	59799779	59799779	15111	Hand2	heart and neural crest derivatives expressed transcript 2	NM_010402	AI225906	1.1516	0	0	0	1.7243	1.4863	0	0	0	0	2.4686	0	59800500	59800749	721
chr2	transcription_start_site	-	29643191	29643191	227682	Trub2	TruB pseudouridine (psi) synthase homolog 2 (E. coli)	NM_145520	G430055L02Rik	0	0	1.1363	1.1865	1.5119	1.5943	0	0	0	0	2.208	0	29642034	29642473	718
chr2	transcription_start_site	-	181406345	181406345	20672	Sox18	SRY-box containing gene 18	NM_009236	AI385749	0	0	1.992	0	2.5557	2.1355	0	0	0	0	2.9589	0	181405021	181405650	695
chr2	transcription_start_site	+	162757243	162757243	67996	Srsf6	serine/arginine-rich splicing factor 6	NM_026499	1210001E11Rik	0	0	0	1.4525	1.8611	1.5701	0	0	0	0	2.6659	2.3371	162757929	162758058	686
chr16	transcription_start_site	-	37539855	37539855	74197	Gtf2e1	general transcription factor II E, polypeptide 1 (alpha subunit)	NM_028812	2610024P03Rik	0	0	1.39715	1.0367	1.6539	1.5446	0	0	0	0	2.4647	0	37539019	37539170	685
chr11	transcription_start_site	+	64248833	64248833	15478	Hs3st3a1	heparan sulfate (glucosamine) 3-O-sulfotransferase 3A1	NM_178870	3Ost3a	1.1779	0	0	1.18347	2.5003	1.6309	0	0	0	0	2.6457	0	64249512	64250156	679
chr3	transcription_start_site	+	17954324	17954324	59058	Bhlhe22	basic helix-loop-helix family, member e22	NM_021560	Beta3	0	0	1.3512	0	2.2282	1.8281	0	0	0	0	2.5422	2.5766	17954970	17955524	646
chr7	transcription_start_site	+	97574821	97574821	70054	Ccdc89	coiled-coil domain containing 89	NM_027298	1700019B01Rik	1.1882	0	1.37765	1.2099	1.9506	2.4038	0	0	0	0	2.5586	2.874	97575455	97575609	634
chr18	transcription_start_site	-	84255954	84255954	110796	Tshz1	teashirt zinc finger family member 1	NM_001081300	5730407I04Rik	3.1964	0	3.0248	1.5209	3.08785	2.36205	3.4866	0	3.28	0	3.47235	3.6918	84254592	84255342	612
chr11	transcription_start_site	+	85646116	85646116	21385	Tbx2	T-box 2	NM_009324	-	2.1114	0	1.3429	1.4832	1.6677	1.49785	2.3846	0	0	0	2.2275	2.2655	85646715	85646974	599
chr17	transcription_start_site	-	44873597	44873597	12393	Runx2	runt related transcription factor 2	NM_001145920	AML3	1.1005	0	0	0	2.4303	1.5426	0	0	0	0	2.8674	2.0571	44872472	44873006	591
chr5	transcription_start_site	-	23929348	23929348	12568	Cdk5	cyclin-dependent kinase 5	NM_007668	AW048668	0	1.4181	1.2127	0	3.0137	1.7459	0	0	0	0	3.606	2.2174	23928089	23928758	590
chr14	transcription_start_site	-	94287951	94287951	211712	Pcdh9	protocadherin 9	NM_001081377	1500001L12Rik	0	0	1.3863	0	1.7899	1.3116	0	0	0	0	2.5512	0	94287213	94287362	589
chr13	transcription_start_site	-	21629827	21629827	258280	Olfr1366	olfactory receptor 1366	NM_146283	MOR130-2	1.7692	0	1.9781	0	1.931	0	2.5813	0	2.486	0	2.3493	0	21629105	21629239	588
chrX	transcription_start_site	-	34650317	34650317	68134	Upf3b	UPF3 regulator of nonsense transcripts homolog B (yeast)	NM_026573	5730594O13Rik	0	0	1.4058	1.3837	1.602	1.6614	0	0	0	0	2.2886	0	34649585	34649729	588
chrX	transcription_start_site	-	103124711	103124711	22589	Atrx	alpha thalassemia/mental retardation syndrome X-linked homolog (human)	NM_009530	4833408C14Rik	1.5072	0	1.7086	1.5189	2.0039	2.0165	2.0515	0	3.3092	0	2.9198	2.7512	103123991	103124125	586
chr2	transcription_start_site	-	85600531	85600531	258561	Olfr1012	olfactory receptor 1012	NM_146568	MOR213-6	0	0	0	0	1.9139	0	0	0	0	0	2.5654	0	85599816	85599955	576
chr6	transcription_start_site	-	14705274	14705274	140491	Ppp1r3a	protein phosphatase 1, regulatory (inhibitor) subunit 3A	NM_080464	GM	0	0	0	0	2.1066	0	0	0	0	0	2.5289	0	14704556	14704703	571
chr12	transcription_start_site	+	99506866	99506866	14744	Gpr65	G-protein coupled receptor 65	NM_008152	Dig1	2.1756	0	1.9808	0	1.8673	0	2.7133	0	2.3021	0	2.4438	0	99507432	99507596	566
chr7	transcription_start_site	+	52661329	52661329	16495	Kcna7	potassium voltage-gated channel, shaker-related subfamily, member 7	NM_010596	Kv1.7	0	0	0	1.2194	2.4835	1.4238	0	0	0	0	2.8232	0	52661895	52662444	566
chr17	transcription_start_site	-	88197334	88197334	210741	Kcnk12	potassium channel, subfamily K, member 12	NM_199251	mntk1	0	0	0	1.1988	2.4495	1.7799	0	0	0	0	2.7149	2.33	88196301	88196770	564
chr9	transcription_start_site	-	53056217	53056217	77591	Ddx10	DEAD (Asp-Glu-Ala-Asp) box polypeptide 10	NM_029936	4632415A01Rik	1.1547	0	0	0	2.0706	0	0	0	0	0	2.7072	0	53055515	53055664	553
chr7	transcription_start_site	+	109807336	109807336	259107	Olfr555	olfactory receptor 555	NM_147103	MGC129232	1.5042	0	1.4976	1.514	1.4464	1.1058	2.6039	0	0	0	2.2857	0	109807885	109808030	549
chrX	transcription_start_site	-	58146605	58146605	20675	Sox3	SRY-box containing gene 3	NM_009237	Sox-3	0	0	0	0	2.2614	1.575	0	0	0	0	2.5107	0	58145390	58146059	546
chr12	transcription_start_site	+	80231776	80231776	11847	Arg2	arginase type II	NM_009705	AII	0	0	0	0	2.2431	1.5672	0	0	0	0	2.8579	0	80232316	80232475	540
chr6	transcription_start_site	-	94233898	94233898	14924	Magi1	membrane associated guanylate kinase, WW and PDZ domain containing 1	NM_001029850	AIP3	0	0	1.1992	0	2.1599	1.8061	0	0	0	0	2.4664	0	94233020	94233369	529
chr1	transcription_start_site	+	90108533	90108533	394436	Ugt1a1	UDP glucuronosyltransferase 1 family, polypeptide A1	NM_201645	Gnt1	1.2197	0	1.9056	0	2.1312	1.4576	0	0	2.2776	0	2.4864	0	90109057	90109316	524
chr10	transcription_start_site	+	101974855	101974855	237504	Rassf9	Ras association (RalGDS/AF-6) domain family (N-terminal) member 9	NM_146240	AW322107	1.18235	0	1.6102	0	1.9126	1.7185	0	0	2.0948	0	2.2455	2.6353	101975378	101975527	523
chr3	transcription_start_site	-	122322585	122322585	214459	Fnbp1l	formin binding protein 1-like	NM_001114665	2610318I01Rik	1.2407	0	1.1917	1.6037	1.6766	1.9601	0	0	0	0	2.3924	2.6666	122321924	122322073	512
chr2	transcription_start_site	-	160192801	160192801	16658	Mafb	v-maf musculoaponeurotic fibrosarcoma oncogene family, protein B (avian)	NM_010658	Kreisler	0	0	0	0	1.5365	1.5503	0	0	0	0	2.0444	2.2557	160192136	160192290	511
chr9	transcription_start_site	-	63869128	63869128	17130	Smad6	MAD homolog 6 (Drosophila)	NM_008542	Madh6	0	0	0	0	2.0901	1.217	0	0	0	0	2.4942	0	63868185	63868625	503
chr11	transcription_start_site	-	99092331	99092331	57376	Smarce1	SWI/SNF related, matrix associated, actin dependent regulator of chromatin, subfamily e, member 1	NM_020618	2810417B20Rik	2.5305	0	2.9574	1.919	2.0993	1.677	3.3925	0	3.5664	0	2.42415	2.3447	99091707	99091836	495
chrX	transcription_start_site	-	7829532	7829532	54632	Ftsj1	FtsJ homolog 1 (E. coli)	NM_133991	AI931847	2.6357	0	1.7098	2.2639	1.8904	2.2849	2.876	0	0	2.7814	2.3376	2.9868	7828914	7829043	489
chr2	transcription_start_site	+	36705567	36705567	258620	Olfr350	olfactory receptor 350	NM_146627	MOR136-13	1.1372	0	1.1295	0	1.8293	0	0	0	0	0	2.0853	0	36706051	36706193	484
chr7	transcription_start_site	-	112124497	112124497	257910	Olfr671	olfactory receptor 671	NM_001011755	MOR32-12	0	0	0	0	1.7258	0	0	0	0	0	2.2708	0	112123874	112124013	484
chr2	transcription_start_site	-	120557253	120557253	68968	Cdan1	congenital dyserythropoietic anemia, type I (human)	NM_026891	1500015A01Rik	1.8691	0	2.3793	1.1563	1.8937	1.8441	2.6537	0	2.7937	0	2.3005	2.4454	120556616	120556770	483
chr4	transcription_start_site	-	137952443	137952443	625638	Fam43b	family with sequence similarity 43, member B	NM_001081672	OTTMUSG00000009974	0	0	0	1.2817	2.9374	1.8723	0	0	0	0	3.8131	2.2047	137951220	137951964	479
chr1	transcription_start_site	-	175114563	175114563	258758	Olfr1406	olfactory receptor 1406	NM_146763	MOR267-5	1.4482	0	1.3113	1.4017	1.7502	1.5626	0	0	0	0	2.1801	0	175113939	175114085	478
chr18	transcription_start_site	+	37571327	37571327	93881	Pcdhb10	protocadherin beta 10	NM_053135	Pcdhb5D	0	0	1.2583	0	1.8496	1.4363	0	0	0	0	2.262	0	37571803	37571952	476
chr7	transcription_start_site	-	114115856	114115856	259037	Olfr711	olfactory receptor 711	NM_147035	MOR103-4	0	0	0	0	2.1718	2.0506	0	0	0	0	2.3846	0	114115140	114115381	475
chr4	transcription_start_site	-	14723199	14723199	73314	Lrrc69	leucine rich repeat containing 69	NM_028499	1700034K16Rik	0	0	0	0	1.79625	0	0	0	0	0	2.4175	0	14722476	14722725	474
chr2	transcription_start_site	-	36746366	36746366	258943	Olfr353	olfactory receptor 353	NM_146941	MOR127-3	0	0	0	0	2.2784	0	0	0	0	0	2.7998	0	36745635	36745894	472
chr9	transcription_start_site	-	39814532	39814532	259110	Olfr980	olfactory receptor 980	NM_147106	MOR223-2	0	0	0	0	2.2892	0	0	0	0	0	2.7222	0	39813817	39814060	472
chr16	transcription_start_site	-	50432502	50432502	70508	Bbx	bobby sox homolog (Drosophila)	NM_027444	5530401J07Rik	1.4175	0	1.3413	1.149	2.4994	2.9988	0	0	0	0	3.0631	3.2173	50431605	50432034	468
chr19	transcription_start_site	-	13913661	13913661	258626	Olfr1501	olfactory receptor 1501	NM_146633	MOR212-3	0	0	0	0	1.9837	0	0	0	0	0	2.4517	0	13912942	13913193	468
chr2	transcription_start_site	-	85640425	85640425	257915	Olfr1016	olfactory receptor 1016	NM_001011758	MOR213-9	0	0	1.1102	0	2.1623	1.1528	0	0	0	0	2.6489	0	85639709	85639958	467
chr19	transcription_start_site	-	13962698	13962698	258627	Olfr1504	olfactory receptor 1504	NM_146634	MOR212-2	0	0	0	0	1.9114	0	0	0	0	0	2.3769	0	13961981	13962232	466
chr6	transcription_start_site	-	52184938	52184938	15395	Hoxa10	homeobox A10	NM_008263	Hox-1.8	0	1.3512	1.9543	1.5956	2.7021	2.2854	0	0	2.6482	0	3.3929	2.7492	52184125	52184474	464
chr14	transcription_start_site	+	49791901	49791901	70646	Naa30	N(alpha)-acetyltransferase 30, NatC catalytic subunit	NM_001081430	4930487N19Rik	0	0	0	1.647	1.8724	1.6465	0	0	0	2.1801	2.6938	2.3012	49792365	49792514	464
chr11	transcription_start_site	-	73403238	73403238	259025	Olfr385	olfactory receptor 385	NM_147023	MOR135-3	0	0	0	0	1.986	0	0	0	0	0	2.4403	0	73402622	73402783	455
chr19	transcription_start_site	+	25580195	25580195	50796	Dmrt1	doublesex and mab-3 related transcription factor 1	NM_015826	-	0	0	0	1.3624	1.59193	1.67065	0	0	0	0	2.1536	2.4368	25580647	25580786	452
chr1	transcription_start_site	+	136456754	136456754	75605	Kdm5b	lysine (K)-specific demethylase 5B	NM_152895	2010009J12Rik	0	0	1.20945	1.0688	1.57095	1.3785	0	0	0	0	2.7452	2.2641	136457205	136457534	451
chr2	transcription_start_site	+	38206827	38206827	16870	Lhx2	LIM homeobox protein 2	NM_010710	LH2A	0	0	0	0	1.8109	1.7125	0	0	0	0	2.2857	0	38207270	38207514	443
chr1	transcription_start_site	-	91827751	91827751	14472	Gbx2	gastrulation brain homeobox 2	NM_010262	D130058E05Rik	1.4875	0	5.4915	0	1.785	4.0418	0	0	5.7803	0	2.4531	4.6617	91827180	91827309	442
chr12	transcription_start_site	+	4776100	4776100	382562	Pfn4	profilin family, member 4	NM_028376	2900024P18Rik	1.9102	0	2.0738	1.185	1.5642	1.3711	2.3251	0	2.45595	0	2.355	0	4776541	4776990	441
chrX	transcription_start_site	+	55283804	55283804	22773	Zic3	zinc finger protein of the cerebellum 3	NM_009575	Bn	0	0	1.0164	1.4369	1.6901	2.1229	0	0	0	0	2.6415	2.7025	55284241	55284870	437
chr14	transcription_start_site	-	49686342	49686342	105504	Exoc5	exocyst complex component 5	NM_207214	AI447711	0	0	0	0	2.1658	1.1486	0	0	0	0	2.5071	0	49685658	49685909	433
chr12	transcription_start_site	-	56087323	56087323	217578	Baz1a	bromodomain adjacent to zinc finger domain 1A	NM_013815	Acf1	1.4509	0	0	1.001	1.8888	1.7148	0	0	0	0	3.006	2.3537	56086757	56086896	427
chr1	transcription_start_site	+	88423310	88423310	19231	Ptma	prothymosin alpha	NM_008972	MGC102090	1.085	0	1.1408	0	1.4122	1.5298	0	0	0	0	2.1585	0	88423733	88423897	423
chr19	transcription_start_site	-	14672473	14672473	21888	Tle4	transducin-like enhancer of split 4, homolog of Drosophila E(spl)	NM_011600	5730411M05Rik	1.8951	1.1145	1.3037	1.8111	3.4729	2.1935	2.5878	0	0	2.1531	3.7218	3.4625	14671425	14672053	420
chr10	transcription_start_site	+	40603339	40603339	83767	Wasf1	WASP family 1	NM_031877	AI195380	1.6491	0	1.6985	1.5822	1.8732	1.73115	0	0	2.2001	0	2.49655	2.0861	40603757	40604017	418
chr7	transcription_start_site	-	97129486	97129486	13626	Eed	embryonic ectoderm development	NM_021876	ENSMUSG00000039373	1.5952	0	1.1903	0	2.6229	1.501	0	0	0	0	2.823	0	97128640	97129068	418
chr9	transcription_start_site	+	56842774	56842774	56294	Ptpn9	protein tyrosine phosphatase, non-receptor type 9	NM_019651	MEG2	1.2374	0	1.4935	1.7274	2.3332	2.1568	0	0	0	0	2.507	2.5492	56843190	56843654	416
chr19	transcription_start_site	+	59533179	59533179	13797	Emx2	empty spiracles homolog 2 (Drosophila)	NM_010132	Pdo	0	0	0	0	1.9699	1.3497	0	0	0	0	2.3837	0	59533592	59534026	413
chr11	transcription_start_site	+	96205082	96205082	15410	Hoxb3	homeobox B3	NM_010458	Hox-2.7	4.0862	1.3944	3.76865	3.9117	2.7494	3.3613	4.3652	0	4.85425	4.1652	3.3028	4.54395	96205491	96205930	409
chr10	transcription_start_site	-	53795602	53795602	17155	Man1a	mannosidase 1, alpha	NM_008548	Man1a1	1.1813	0	0	1.7588	2.712	1.7807	0	0	0	0	3.1119	2.1811	53794557	53795196	406
chr2	transcription_start_site	+	92755257	92755257	80976	Syt13	synaptotagmin XIII	NM_030725	5730409J20Rik	0	0	1.628	1.4175	1.9492	2.5833	0	0	0	0	2.4786	2.8612	92755650	92755809	393
chr19	transcription_start_site	+	60965651	60965651	14773	Grk5	G protein-coupled receptor kinase 5	NM_018869	Gprk5	0	0	0	0	2.1552	1.3474	0	0	0	0	2.7983	0	60966041	60966514	390
chr13	transcription_start_site	-	58284687	58284687	56085	Ubqln1	ubiquilin 1	NM_152234	1110046H03Rik	1.1507	0	1.0225	1.0051	1.9617	1.5394	0	0	0	0	2.5608	0	58284167	58284301	386
chr11	transcription_start_site	+	52209929	52209929	213673	9530068E07Rik	RIKEN cDNA 9530068E07 gene	NM_153117	C85061	1.0441	0	1.2715	1.4926	1.8427	1.8577	0	0	0	2.154	2.3301	2.5689	52210315	52210565	386
chrX	transcription_start_site	+	149574500	149574500	245670	Rragb	Ras-related GTP binding B	NM_001004154	MGC69750	1.32	0	0	0	1.9224	1.2745	0	0	0	0	2.146	0	149574880	149575024	380
chrX	transcription_start_site	-	92928600	92928600	76386	1700010D01Rik	RIKEN cDNA 1700010D01 gene	NM_029590	-	1.1314	0	1.6179	1.3324	1.777	1.8175	0	0	0	0	2.1709	0	92928074	92928221	379
chr13	transcription_start_site	+	14156058	14156058	94246	Arid4b	AT rich interactive domain 4B (RBP1-like)	NM_194262	5930400I17	0	0	1.2227	0	1.79755	1.42885	0	0	0	0	2.7881	0	14156434	14156788	376
chr1	transcription_start_site	-	186556372	186556372	15284	Hlx	H2.0-like homeobox	NM_008250	Hlx1	1.4529	0	0	0	1.8895	1.7629	0	0	0	0	2.28	2.3549	186555752	186555996	376
chr16	transcription_start_site	-	67621153	67621153	239857	Cadm2	cell adhesion molecule 2	NM_178721	2900078E11Rik	0	0	0	1.29	2.4426	1.82235	0	0	0	0	2.79055	2.4846	67620436	67620780	373
chrX	transcription_start_site	-	47081109	47081109	236785	Olfr1321	olfactory receptor 1321	NM_207631	MOR264-26	0	0	0	0	2.6536	0	0	0	0	0	2.9002	0	47080371	47080740	369
chr2	transcription_start_site	+	36382933	36382933	258950	Olfr342	olfactory receptor 342	NM_146948	MOR136-4	0	0	0	0	1.8801	1.1238	0	0	0	0	2.3065	0	36383299	36383473	366
chr3	transcription_start_site	-	120966234	120966234	99887	Tmem56	transmembrane protein 56	NM_178936	4930577M16Rik	3.23985	1.7411	2.6197	2.61335	3.4181	2.2434	3.5518	0	3.04945	3.2941	3.4181	3.34375	120965450	120965874	360
chr2	transcription_start_site	+	85763426	85763426	258577	Olfr1026	olfactory receptor 1026	NM_146584	MOR196-4	1.3323	0	1.1002	0	2.1048	0	0	0	0	0	2.3521	0	85763784	85764119	358
chr2	transcription_start_site	+	62502383	62502383	227960	Gca	grancalcin	NM_145523	5133401E04Rik	0	0	0	0	1.9161	1.3045	0	0	0	0	2.2852	0	62502736	62502879	353
chr8	transcription_start_site	-	72498282	72498282	234366	Gatad2a	GATA zinc finger domain containing 2A	NM_001113346	1110066C11Rik	1.1888	0	0	0	1.9222	1.3671	0	0	0	0	2.2804	0	72497786	72497930	352
chr9	transcription_start_site	+	118387461	118387461	13813	Eomes	eomesodermin homolog (Xenopus laevis)	NM_010136	C77258	0	0	0	0	2.0995	1.1803	0	0	0	0	2.5924	0	118387812	118388156	351
chr13	transcription_start_site	-	69878775	69878775	76980	Ube2ql1	ubiquitin-conjugating enzyme E2Q family-like 1	NM_001145162	3110006E14Rik	1.3127	0	1.16	1.2036	1.5071	1.4873	0	0	0	0	2.3305	2.3292	69878176	69878425	350
chr18	transcription_start_site	-	70632134	70632134	269033	4930503L19Rik	RIKEN cDNA 4930503L19 gene	NM_172967	9930107F24	0	0	0	0	2.0944	1.8137	0	0	0	0	2.8687	2.1331	70631539	70631788	346
chr13	transcription_start_site	-	64254507	64254507	238673	Zfp367	zinc finger protein 367	NM_175494	8030486J21Rik	0	0	0	0	1.6715	1.2405	0	0	0	0	2.2083	0	64254032	64254161	346
chr17	transcription_start_site	+	75404868	75404868	268977	Ltbp1	latent transforming growth factor beta binding protein 1	NM_019919	9430031G15Rik	1.40695	0	1.4	1.61585	1.9807	1.4724	0	0	0	2.3294	2.3939	2.3706	75405212	75405581	344
chr9	transcription_start_site	-	121767118	121767118	56295	Higd1a	HIG1 domain family, member 1A	NM_019814	2210020B17Rik	0	0	0	0	2.6204	1.2477	0	0	0	0	2.9122	0	121766128	121766780	338
chr4	transcription_start_site	-	11893597	11893597	381511	Pdp1	pyruvate dehyrogenase phosphatase catalytic subunit 1	NM_001033453	Gm1024	1.1629	0	1.6602	1.4684	1.4817	1.4248	0	0	0	0	2.0467	0	11893140	11893279	318
chr6	transcription_start_site	+	71443887	71443887	22644	Rnf103	ring finger protein 103	NM_009543	AW146237	2.2358	0	2.3208	2.16565	1.9281	2.132	3.2675	0	3.1391	2.63065	2.2554	3.0825	71444202	71444441	315
chr8	transcription_start_site	+	18595172	18595172	244329	Mcph1	microcephaly, primary autosomal recessive 1	NM_173189	5430437K10Rik	1.4906	0	1.5974	0	1.6781	1.32495	0	0	2.3986	0	2.11585	0	18595486	18595615	314
chr7	transcription_start_site	+	128177958	128177958	59052	Mettl9	methyltransferase like 9	NM_021554	0610012D09Rik	0	0	0	1.4538	2.4437	1.7411	0	0	0	0	2.8077	2.1046	128178269	128178803	311
chr6	transcription_start_site	+	38383924	38383924	320538	Ubn2	ubinuclein 2	NM_177185	2900060J04Rik	1.115	0	0	1.4164	2.0043	1.2949	0	0	0	0	2.5856	0	38384234	38384588	310
chr7	transcription_start_site	+	92004874	92004874	258410	Olfr291	olfactory receptor 291	NM_146415	MOR254-2	0	0	0	0	1.9627	0	0	0	0	0	2.3333	0	92005171	92005438	297
chr11	transcription_start_site	-	93747080	93747080	217109	Utp18	UTP18, small subunit (SSU) processome component, homolog (yeast)	NM_001013375	6230425C22Rik	0	0	0	1.3209	1.7622	1.9225	0	0	0	0	2.2527	0	93746640	93746784	296
chr2	transcription_start_site	+	119500803	119500803	76246	Rtf1	Rtf1, Paf1/RNA polymerase II complex component, homolog (S. cerevisiae)	NM_030112	2900005O08Rik	0	0	0	0	2.1745	1.5282	0	0	0	0	2.4418	0	119501098	119501542	295
chr10	transcription_start_site	+	45297694	45297694	209462	Hace1	HECT domain and ankyrin repeat containing, E3 ubiquitin protein ligase 1	NM_172473	1700042J16Rik	0	0	1.3307	1.6867	1.7525	1.7578	0	0	0	0	2.286	2.4398	45297988	45298135	294
chr5	transcription_start_site	+	88983507	88983507	65961	Utp3	UTP3, small subunit (SSU) processome component, homolog (S. cerevisiae)	NM_023054	2400011K09Rik	1.1289	0	1.0468	0	1.7196	2.4869	0	0	0	0	2.5061	2.6661	88983801	88984270	294
chr16	transcription_start_site	+	15887378	15887378	12609	Cebpd	CCAAT/enhancer binding protein (C/EBP), delta	NM_007679	-	1.5511	0	1.4391	1.0334	3.0887	1.5504	0	0	0	0	3.2984	2.1739	15887670	15888334	292
chr11	transcription_start_site	-	65083491	65083491	214384	Myocd	myocardin	NM_145136	BSAC2A	1.8136	0	1.8038	1.4108	1.7807	1.49845	2.4286	0	2.3732	0	2.5695	0	65083066	65083200	291
chr7	transcription_start_site	-	112478720	112478720	56860	Olfr690	olfactory receptor 690	NM_020290	MOR31-2	1.9419	1.2242	1.6841	1.708	2.334	2.1439	0	0	0	2.414	3.2629	2.2911	112478005	112478429	291
chr4	transcription_start_site	+	126698578	126698578	71514	Sfpq	splicing factor proline/glutamine rich (polypyrimidine tract binding protein associated)	NM_023603	1110004P21Rik	0	0	0	0	2.2841	1.8509	0	0	0	0	2.8325	2.3993	126698868	126699105	290
chr7	transcription_start_site	-	147302322	147302322	93747	Echs1	enoyl Coenzyme A hydratase, short chain, 1, mitochondrial	NM_053119	C80529	0	0	1.4117	0	2.0337	2.4395	0	0	0	0	2.3855	2.6257	147301794	147302033	289
chr1	transcription_start_site	-	123224339	123224339	72999	Insig2	insulin induced gene 2	NM_133748	2900053I11Rik	0	0	0	2.2817	2.0824	2.45	0	0	0	2.6632	2.4237	2.6737	123223602	123224051	288
chr7	transcription_start_site	+	35904311	35904311	12606	Cebpa	CCAAT/enhancer binding protein (C/EBP), alpha	NM_007678	C/ebpalpha	1.3082	0	1.3227	1.3486	2.1095	1.6561	0	0	0	0	3.045	2.5519	35904597	35904946	286
chr19	transcription_start_site	+	32560258	32560258	17330	Minpp1	multiple inositol polyphosphate histidine phosphatase 1	NM_010799	AA408516	0	0	0	0	1.7264	0	0	0	0	0	2.4612	0	32560544	32560693	286
chr17	transcription_start_site	-	37706394	37706394	258096	Olfr112	olfactory receptor 112	NM_001013575	4930580F03Rik	0	0	1.6623	0	1.7032	1.3242	0	0	0	0	2.2588	0	37705953	37706109	285
chr5	transcription_start_site	-	34856628	34856628	231130	Tnip2	TNFAIP3 interacting protein 2	NM_139064	1810020H16Rik	1.8058	1.26855	1.9486	2.677	2.8524	2.8849	2.4876	0	2.4851	2.8677	3.1705	3.062	34855910	34856344	284
chr4	transcription_start_site	-	46417055	46417055	93966	Hemgn	hemogen	NM_053149	4921524M03Rik	1.7211	0	0	1.7696	1.8105	0	0	0	0	2.4535	2.705	0	46416437	46416772	283
chr6	transcription_start_site	-	101327891	101327891	55983	Pdzrn3	PDZ domain containing RING finger 3	NM_018884	1110020C07Rik	2.1364	0	2.0345	2.6112	3.1292	2.2931	2.7474	0	0	3.1424	3.4497	2.9774	101327154	101327608	283
chr4	transcription_start_site	-	129374082	129374082	230770	Tmem39b	transmembrane protein 39b	NM_199305	6330509E05Rik	0	0	1.1632	1.1415	2.0604	2.3876	0	0	0	0	2.8853	2.5606	129373344	129373804	278
chr2	transcription_start_site	-	155183160	155183160	228812	Pigu	phosphatidylinositol glycan anchor biosynthesis, class U	NM_001004721	5430426F17Rik	1.3782	0	1.7703	1.1148	1.7503	1.20645	0	0	0	0	2.2593	0	155182624	155182883	277
chr11	transcription_start_site	-	95867258	95867258	140486	Igf2bp1	insulin-like growth factor 2 mRNA binding protein 1	NM_009951	AL024068	0	0	0	0	1.5697	1.36	0	0	0	0	2.2087	0	95866840	95866984	274
chr15	transcription_start_site	-	10400271	10400271	78244	Dnajc21	DnaJ (Hsp40) homolog, subfamily C, member 21	NM_030046	4930461P20Rik	0	0	1.3299	0	1.5218	1.5505	0	0	0	0	2.2319	0	10399853	10399997	274
chr7	transcription_start_site	+	92064290	92064290	258411	Olfr290	olfactory receptor 290	NM_146416	MGC157560	1.7105	0	1.1299	0	2.3866	0	0	0	0	0	2.7177	0	92064562	92064910	272
chr17	transcription_start_site	-	65962881	65962881	30960	Vapa	vesicle-associated membrane protein, associated protein A	NM_013933	33kDa	1.7233	1.4374	1.9111	1.1758	2.9142	2.3057	0	0	2.5775	0	3.327	2.5301	65961961	65962610	271
chr2	transcription_start_site	-	121632793	121632793	228564	Frmd5	FERM domain containing 5	NM_172673	1500032A09Rik	2.0583	0	1.7696	1.6812	2.731	2.0774	2.3596	0	2.1693	0	3.2422	2.5296	121632074	121632523	270
chr13	transcription_start_site	+	32893906	32893906	78903	Wrnip1	Werner helicase interacting protein 1	NM_030215	4833444L21Rik	1.3548	0	1.3186	1.8673	2.6609	2.3216	0	0	0	2.6207	3.27	2.6307	32894176	32894645	270
chr3	transcription_start_site	-	153388097	153388097	20447	St6galnac3	ST6 (alpha-N-acetyl-neuraminyl-2,3-beta-galactosyl-1,3)-N-acetylgalactosaminide alpha-2,6-sialyltransferase 3	NM_011372	Siat7c	1.2169	0	0	0	2.1538	0	0	0	0	0	2.4661	0	153387474	153387828	269
chr4	transcription_start_site	-	70071401	70071401	214444	Cdk5rap2	CDK5 regulatory subunit associated protein 2	NM_145990	2900018K03Rik	0	0	0	0	2.1795	1.2841	0	0	0	0	2.4122	0	70070768	70071133	268
chr10	transcription_start_site	-	62041205	62041205	72320	2510003E04Rik	RIKEN cDNA 2510003E04 gene	NM_028197	0710007C18Rik	1.2528	0	1.5176	1.6449	1.5964	2.241	0	0	0	0	2.509	2.5149	62040678	62040937	268
chr7	transcription_start_site	-	112065808	112065808	259062	Olfr667	olfactory receptor 667	NM_147060	MOR34-11	0	0	0	0	2.1642	0	0	0	0	0	2.5438	0	112065177	112065541	267
chr8	transcription_start_site	+	87560813	87560813	212999	Tnpo2	transportin 2 (importin 3, karyopherin beta 2b)	NM_145390	1110034O24Rik	1.8078	1.3659	2.97005	2.5045	2.53115	3.1768	2.5525	0	3.3707	4.2299	4.4078	3.78095	87561080	87561929	267
chr10	transcription_start_site	+	74779687	74779687	11540	Adora2a	adenosine A2a receptor	NM_009630	A2AAR	0	0	0	0	2.1194	1.2142	0	0	0	0	2.38395	0	74779953	74780502	266
chr4	transcription_start_site	+	132567420	132567420	230793	Ahdc1	AT hook, DNA binding motif, containing 1	NM_146155	D030015G18Rik	0	0	0	0	1.79	1.7106	0	0	0	0	2.8073	0	132567685	132568360	265
chr5	transcription_start_site	+	108494760	108494760	17765	Mtf2	metal response element binding transcription factor 2	NM_013827	9230112N11Rik	2.46595	0	2.45145	2.33355	1.8911	2.5196	2.7287	0	2.8266	3.6681	2.6358	3.7378	108495025	108495494	265
chr7	transcription_start_site	+	29595908	29595908	15388	Hnrnpl	heterogeneous nuclear ribonucleoprotein L	NM_177301	C79783	0	0	0	0	1.806	1.1366	0	0	0	0	2.5565	0	29596169	29596301	261
chr11	transcription_start_site	+	96212945	96212945	103889	Hoxb2	homeobox B2	NM_134032	AI894218	2.19945	0	1.9466	1.4839	2.1722	2.12605	2.8985	0	3.05365	2.8441	2.4916	2.76643	96213206	96213535	261
chr2	transcription_start_site	-	150918086	150918086	433486	Gm14151	predicted gene 14151	NM_001097977	OTTMUSG00000015806	1.9907	0	1.6101	1.4183	1.6953	1.8682	2.7304	0	2.1768	0	2.1725	2.416	150917694	150917826	260
chr7	transcription_start_site	+	30089023	30089023	29861	Dpf1	D4, zinc and double PHD fingers family 1	NM_013874	Neud4	1.1144	0	1.0482	1.0399	1.974	1.1152	0	0	0	0	2.7143	0	30089280	30089534	257
chr17	transcription_start_site	-	43639722	43639722	17287	Mep1a	meprin 1 alpha	NM_008585	AI098089	1.5985	0	1.6688	1.3238	2.2263	0	2.2496	0	2.0571	0	2.4386	0	43639106	43639466	256
chrX	transcription_start_site	+	7367120	7367120	54645	Gripap1	GRIP1 associated protein 1	NM_207670	AI854681	1.2692	0	1.8485	1.9826	1.9628	2.1724	0	0	2.3225	2.1847	2.2341	2.2718	7367375	7367734	255
chr5	transcription_start_site	+	28492235	28492235	13799	En2	engrailed 2	NM_010134	BB131122	0	0	0	1.7188	2.2947	1.8636	0	0	0	0	3.0065	2.335	28492490	28492824	255
chr8	transcription_start_site	+	86479592	86479592	66929	Asf1b	ASF1 anti-silencing function 1 homolog B (S. cerevisiae)	NM_024184	1700003K02Rik	0	0	1.415	1.1354	2.2479	2.303	0	0	0	0	2.4654	2.8179	86479846	86480285	254
chr7	transcription_start_site	-	59117637	59117637	100040608	Fancf	Fanconi anemia, complementation group F	NM_001115087	A730016A17	1.7711	0	1.1916	1.9547	1.835	1.6213	0	0	0	2.5947	2.471	0	59116927	59117386	251
chr4	transcription_start_site	+	108132030	108132030	230594	Zcchc11	zinc finger, CCHC domain containing 11	NM_175472	6030404K05Rik	0	0	0	1.2409	2.1729	1.9187	0	0	0	0	2.7932	2.3682	108132279	108132723	249
chr10	transcription_start_site	-	53350245	53350245	71567	Mcm9	minichromosome maintenance complex component 9	NM_027830	9030408O17Rik	0	0	1.1579	0	2.3605	1.7008	0	0	0	0	2.7274	2.2682	53349356	53350000	245
chr14	transcription_start_site	+	14845004	14845004	246103	Atxn7	ataxin 7	NM_139227	A430107N12Rik	1.9355	0	1.695	1.9468	2.0295	1.3905	2.288	0	0	2.2396	2.7478	0	14845247	14845416	243
chr12	transcription_start_site	+	75008853	75008853	15251	Hif1a	hypoxia inducible factor 1, alpha subunit	NM_010431	AA959795	1.6436	0	1.6549	2.102	3.7478	2.0004	0	0	0	2.6794	4.0348	2.4282	75009096	75009752	243
chr7	transcription_start_site	+	17477134	17477134	14709	Gng8	guanine nucleotide binding protein (G protein), gamma 8	NM_010320	G(y)8	0	0	0	0	1.54175	1.3239	0	0	0	0	2.5314	0	17477375	17477634	241
chr17	transcription_start_site	-	13898401	13898401	21646	Tcte2	t-complex-associated testis expressed 2	NM_022311	AI429268	2.0788	0	2.1477	1.5055	3.3145	2.7272	3.0908	0	3.7067	0	3.8931	3.1124	13897309	13898163	238
chr1	transcription_start_site	+	107886982	107886982	227449	Zcchc2	zinc finger, CCHC domain containing 2	NM_001122676	9930114B20Rik	1.1719	0	1.3203	1.5862	2.8593	2.6265	0	0	0	0	3.6563	3.2441	107887219	107887968	237
chr4	transcription_start_site	-	91038746	91038746	15569	Elavl2	ELAV (embryonic lethal, abnormal vision, Drosophila)-like 2 (Hu antigen B)	NM_207685	Hub	1.8495	0	1.8882	1.25055	1.5357	1.4125	2.1527	0	2.8311	0	2.0128	0	91038178	91038512	234
chr7	transcription_start_site	+	97591290	97591290	233490	Crebzf	CREB/ATF bZIP transcription factor	NM_145151	1110034C16Rik	1.1609	0	1.3186	0	2.2368	1.7868	0	0	0	0	3.0193	0	97591524	97591868	234
chr6	transcription_start_site	+	90319487	90319487	80292	Zxdc	ZXD family zinc finger C	NM_030260	A930012H20	1.2501	0	0	1.1461	2.0457	1.5402	0	0	0	0	2.7213	0	90319715	90320169	228
chr9	transcription_start_site	-	90009600	90009600	21761	Morf4l1	mortality factor 4 like 1	NM_001039147	KIAA4002	0	0	0	0	2.7651	1.6654	0	0	0	0	2.7651	0	90008732	90009373	227
chr9	transcription_start_site	+	108250161	108250161	22258	Usp4	ubiquitin specific peptidase 4 (proto-oncogene)	NM_011678	F730026I20Rik	1.6802	0	2.1078	2.1163	1.6053	1.5926	2.3304	0	2.2627	2.2718	2.292	0	108250384	108250528	223
chr18	transcription_start_site	+	52775568	52775568	66758	Zfp474	zinc finger protein 474	NM_025749	4933409D10Rik	1.3806	0	1.2657	0	1.7958	0	0	0	0	0	2.8616	0	52775789	52776259	221
chr7	transcription_start_site	-	146768692	146768692	14912	Nkx6-2	NK6 homeobox 2	NM_183248	Gtx	0	0	0	0	1.6715	0	0	0	0	0	2.5948	0	146768239	146768473	219
chr4	transcription_start_site	+	41296028	41296028	67123	Ubap1	ubiquitin-associated protein 1	NM_023305	2700092A01Rik	1.6149	1.4179	2.3754	2.0178	2.7745	2.28405	0	0	3.2394	2.944	2.9931	3.3206	41296247	41296802	219
chr9	transcription_start_site	+	108594473	108594473	19087	Prkar2a	protein kinase, cAMP dependent regulatory, type II alpha	NM_008924	1110061A24Rik	0	0	0	0	2.0188	1.2322	0	0	0	0	2.649	0	108594690	108594939	217
chr5	transcription_start_site	+	53981812	53981812	19664	Rbpj	recombination signal binding protein for immunoglobulin kappa J region	NM_001080927	AI843960	1.4233	0	2.0508	0.9911	2.36465	1.8619	0	0	2.197	0	2.6727	2.8126	53982028	53982688	216
chr11	transcription_start_site	-	51420383	51420383	15384	Hnrnpab	heterogeneous nuclear ribonucleoprotein A/B	NM_010448	3010025C11Rik	0	0	0	0	2.4281	1.7902	0	0	0	0	2.9405	0	51419618	51420167	216
chr4	transcription_start_site	-	58925597	58925597	230249	AI314180	expressed sequence AI314180	NM_172381	AW558785	1.79095	0	1.5875	1.9567	2.4296	2.1057	2.3721	0	0	2.6415	2.7973	2.6344	58924513	58925382	215
chr16	transcription_start_site	+	8830192	8830192	69053	1810013L24Rik	RIKEN cDNA 1810013L24 gene	NM_001081400	1110017P05Rik	0	0	0	1.5925	1.6337	1.3948	0	0	0	0	2.2902	0	8830406	8830547	214
chr3	transcription_start_site	+	106839079	106839079	16491	Kcna3	potassium voltage-gated channel, shaker-related subfamily, member 3	NM_008418	Kca1-3	0	0	0	1.4911	1.75115	1.5934	0	0	0	0	2.6277	0	106839292	106839531	213
chr13	transcription_start_site	-	85429091	85429091	218397	Rasa1	RAS p21 protein activator 1	NM_145452	Gap	0	0	1.0987	1.4554	2.916	2.4466	0	0	0	0	3.2913	2.7182	85428126	85428878	213
chr9	transcription_start_site	+	43851466	43851466	21838	Thy1	thymus cell antigen 1, theta	NM_009382	CD90	1.2559	0	0	0	2.2905	1.318	0	0	0	0	2.5785	0	43851673	43852112	207
chr15	transcription_start_site	-	11925762	11925762	20024	Sub1	SUB1 homolog (S. cerevisiae)	NM_011294	AI842364	0	0	0	0	2.01615	1.7044	0	0	0	0	2.36005	2.2398	11925109	11925556	206
chr1	transcription_start_site	+	11254043	11254043	109294	Prex2	phosphatidylinositol-3,4,5-trisphosphate-dependent Rac exchange factor 2	NM_001033636	6230420N16Rik	0	0	0	1.8793	2.6027	1.523	0	0	0	0	2.6027	0	11254246	11254806	203
chr15	transcription_start_site	-	75578352	75578352	378435	Mafa	v-maf musculoaponeurotic fibrosarcoma oncogene family, protein A (avian)	NM_194350	RIPE3b1	2.0535	0	1.2798	1.5732	1.8571	1.9134	2.2291	0	2.1993	2.6585	2.6994	2.4947	75577282	75578151	201
chr11	transcription_start_site	+	51912325	51912325	19052	Ppp2ca	protein phosphatase 2 (formerly 2A), catalytic subunit, alpha isoform	NM_019411	PP2A	0	0	0	0	1.7643	1.7163	0	0	0	0	2.231	2.1775	51912524	51912668	199
chr2	transcription_start_site	-	131005748	131005748	12616	Cenpb	centromere protein B	NM_007682	-	0	0	0	0	2.0079	1.4475	0	0	0	0	2.3221	0	131005324	131005553	195
chrX	transcription_start_site	+	8777098	8777098	236285	Lancl3	LanC lantibiotic synthetase component C-like 3 (bacterial)	NM_173414	6030463G20Rik	2.0182	1.1932	1.8983	2.2686	3.8409	3.0998	2.3994	0	2.2539	2.6412	4.1831	3.5587	8777289	8777948	191
chr16	transcription_start_site	+	33380860	33380860	22661	Zfp148	zinc finger protein 148	NM_011749	2210405J08Rik	1.7466	1.1304	2.6054	2.6229	3.2349	3.4826	0	0	2.8364	3.0598	3.8049	3.7962	33381051	33381608	191
chr8	transcription_start_site	-	72877172	72877172	19704	Upf1	UPF1 regulator of nonsense transcripts homolog (yeast)	NM_030680	B430202H16Rik	1.3348	0	0	1.5005	2.1417	1.6185	0	0	0	0	2.9398	0	72876753	72876982	190
chr2	transcription_start_site	+	75670248	75670248	228061	Agps	alkylglycerone phosphate synthase	NM_172666	5832437L22	1.2481	0	1.3721	1.2785	1.9722	1.1971	0	0	0	0	2.3949	0	75670438	75670687	190
chr9	transcription_start_site	+	109834277	109834277	17758	Mtap4	microtubule-associated protein 4	NM_008633	AA407148	0	0	0	1.1277	1.7911	0	0	0	0	0	2.4024	0	109834467	109834726	190
chr9	transcription_start_site	-	50817178	50817178	235344	Sik2	salt inducible kinase 2	NM_178710	G630080D20Rik	0	0	0	1.2476	1.7593	2.1827	0	0	0	0	2.3177	2.5161	50816844	50816988	190
chr1	transcription_start_site	+	175133488	175133488	258880	Olfr218	olfactory receptor 218	NM_001001809	MGC129219	1.3114	1.38325	1.4359	1.043	3.1616	1.4345	0	0	0	0	3.4434	0	175133677	175134206	189
chr11	transcription_start_site	+	4086835	4086835	103724	Tbc1d10a	TBC1 domain family, member 10a	NM_134023	AI447804	1.8931	0	1.7018	1.1966	1.7624	1.7914	2.2254	0	2.2205	0	2.8103	2.4772	4087023	4087462	188
chr12	transcription_start_site	-	21423297	21423297	22630	Ywhaq	tyrosine 3-monooxygenase/tryptophan 5-monooxygenase activation protein, theta polypeptide	NM_011739	2700028P07Rik	1.6198	0	1.6097	1.4818	2.148	2.3933	0	0	0	2.0643	3.0796	2.5776	21422560	21423109	188
chr5	transcription_start_site	-	109987964	109987964	57914	Crlf2	cytokine receptor-like factor 2	NM_016715	CRLM2	0	0	0	0	2.1451	0	0	0	0	0	2.6051	0	109987548	109987777	187
chr17	transcription_start_site	+	69506149	69506149	13823	Epb4.1l3	erythrocyte protein band 4.1-like 3	NM_013813	4.1B	1.496	0	1.20755	1.7168	1.3856	1.20175	0	0	0	2.147	2.0628	0	69506335	69506469	186
chr17	transcription_start_site	-	36505362	36505362	110696	H2-M10.3	histocompatibility 2, M region locus 10.3	NM_201608	5.3H	0	0	0	0	2.1842	1.0776	0	0	0	0	2.4865	0	36504743	36505177	185
chr12	transcription_start_site	+	86337270	86337270	56531	Ylpm1	YLP motif containing 1	NM_178363	A930013E17Rik	1.2877	1.1746	1.761	2.4662	2.6469	2.7685	0	0	0	2.6517	3.039	3.0358	86337455	86337889	185
chrX	transcription_start_site	-	98417902	98417902	55988	Snx12	sorting nexin 12	NM_018875	2610001F05Rik	0	0	1.7506	1.7031	2.1572	3.3098	0	0	0	0	2.5823	3.6138	98417364	98417718	184
chr4	transcription_start_site	-	11249278	11249278	381510	Dpy19l4	dpy-19-like 4 (C. elegans)	NM_001081201	Gm1023	0	0	0	1.0421	2.4534	1.2314	0	0	0	0	2.7184	0	11248638	11249095	183
chr2	transcription_start_site	+	146047732	146047732	53626	Insm1	insulinoma-associated 1	NM_016889	IA-1	2.0039	1.4462	2.1261	1.9296	2.7252	2.2111	2.7825	0	2.8465	2.3707	3.3477	2.6796	146047914	146048658	182
chr2	transcription_start_site	+	5872514	5872514	326622	Upf2	UPF2 regulator of nonsense transcripts homolog (yeast)	NM_001081132	-	1.328	0	2.1318	2.0051	2.3797	2.5357	0	0	2.5456	2.4051	2.5433	2.7195	5872695	5873244	181
chr3	transcription_start_site	-	144233180	144233180	23908	Hs2st1	heparan sulfate 2-O-sulfotransferase 1	NM_011828	AW214369	0	0	2.0396	2.0706	2.7787	2.2753	0	0	0	2.4069	3.5423	2.8914	144232041	144233000	180
chr9	transcription_start_site	-	82869096	82869096	83946	Phip	pleckstrin homology domain interacting protein	NM_001081216	2810004D21Rik	1.5762	0	1.4069	1.6802	1.9477	1.5288	0	0	0	2.0944	2.3037	0	82868757	82868916	180
chr2	transcription_start_site	-	168032562	168032562	11538	Adnp	activity-dependent neuroprotective protein	NM_009628	AA589558	1.3109	0	1.3755	1.3053	3.4333	3.0517	0	0	0	0	4.3115	3.3335	168031834	168032383	179
chr16	transcription_start_site	-	26526857	26526857	100043057	Tmem207	transmembrane protein 207	NM_001101640	Gm540	1.8581	0	1.7366	1.635	2.0201	1.2455	2.781	0	2.4544	0	2.553	0	26526435	26526680	177
chr19	transcription_start_site	-	44181932	44181932	12675	Chuk	conserved helix-loop-helix ubiquitous kinase	NM_007700	AI256658	1.0302	0	2.043	2.01895	1.7512	2.3124	0	0	2.3776	2.83	2.3937	2.65395	44181612	44181756	176
chr8	transcription_start_site	-	98331366	98331366	234594	Cnot1	CCR4-NOT transcription complex, subunit 1	NM_178078	6030411K04Rik	0	0	0	0	2.2055	0	0	0	0	0	2.7571	0	98330738	98331191	175
chrY	transcription_start_site	-	1426357	1426357	22768	Zfy2	zinc finger protein 2, Y linked	NM_009571	Zfy-2	0	0	1.1459	0	1.8282	0	0	0	0	0	2.2077	0	1425932	1426182	175
chr4	transcription_start_site	-	133843747	133843747	230809	Pdik1l	PDLIM1 interacting kinase 1 like	NM_146156	BC027088	1.938	1.6276	2.157	1.7527	3.1021	2.4837	2.7716	0	3.0797	2.4461	3.4671	3.1075	133842814	133843573	174
chr7	transcription_start_site	-	20214787	20214787	19698	Relb	avian reticuloendotheliosis viral (v-rel) oncogene related B	NM_009046	MGC143683	0	0	1.7825	0	2.9135	3.6179	0	0	2.2555	0	3.1864	3.962	20214049	20214613	174
chr12	transcription_start_site	+	88288360	88288360	217732	2310044G17Rik	RIKEN cDNA 2310044G17 gene	NM_173735	AI842544	0	0	1.3778	1.5296	1.5139	2.5302	0	0	0	0	2.3175	2.8872	88288533	88288677	173
chr11	transcription_start_site	-	98448559	98448559	66612	Ormdl3	ORM1-like 3 (S. cerevisiae)	NM_025661	2810011N17Rik	1.7565	0	2.1101	1.98245	2.44495	2.7717	0	0	2.169	2.3188	3.5381	3.1504	98447827	98448386	173
chr11	transcription_start_site	+	17059300	17059300	19058	Ppp3r1	protein phosphatase 3, regulatory subunit B, alpha isoform (calcineurin B, type I)	NM_024459	Cnb1	0	0	0	1.5753	1.383	2.5177	0	0	0	0	2.3081	2.8709	17059473	17059637	173
chr11	transcription_start_site	-	48630893	48630893	211007	Trim41	tripartite motif-containing 41	NM_145377	AW552703	0	0	0	1.4499	1.7677	2.0976	0	0	0	0	2.0729	2.2235	48630576	48630720	173
chr4	transcription_start_site	+	43394853	43394853	100213	Rusc2	RUN and SH3 domain containing 2	NM_001037709	AI840675	3.5987	0	2.87345	3.1117	1.46197	2.54685	4.2132	0	3.4471	3.8471	2.5955	3.0594	43395025	43395184	172
chrX	transcription_start_site	-	54756894	54756894	245424	Gpr101	G protein-coupled receptor 101	NM_001033360	GPCR6	1.92525	1.2553	3.1337	1.87115	2.7694	3.8507	2.8753	0	3.4204	3.2096	3.139	4.1859	54756174	54756724	170
chr8	transcription_start_site	+	26712777	26712777	234135	Whsc1l1	Wolf-Hirschhorn syndrome candidate 1-like 1 (human)	NM_001001735	6720429000	1.4635	0	1.7505	1.5087	2.3451	2.286	0	0	0	0	2.6997	2.5283	26712947	26713396	170
chr16	transcription_start_site	-	97392342	97392342	13508	Dscam	Down syndrome cell adhesion molecule	NM_031174	4932410A21Rik	1.9395	1.5608	2.7442	2.8944	3.1619	4.0516	2.5781	0	2.9366	3.1105	3.7192	4.3842	97391619	97392173	169
chr5	transcription_start_site	-	114358715	114358715	23790	Coro1c	coronin, actin binding protein 1C	NM_011779	AL022675	1.2026	0	0	0	1.8834	1.4027	0	0	0	0	2.4879	0	114358199	114358548	167
chrX	transcription_start_site	-	132706744	132706744	66684	Tceal8	transcription elongation factor A (SII)-like 8	NM_025703	3930402F23Rik	2.1589	0	1.63	1.3571	3.0866	2.6823	2.2766	0	0	0	3.3402	2.8905	132706023	132706577	167
chr7	transcription_start_site	+	140843845	140843845	214764	2700050L05Rik	RIKEN cDNA 2700050L05 gene	NM_145995	AU022667	1.7926	1.1633	1.5091	1.1958	2.5075	1.2378	0	0	0	0	3.3307	0	140844010	140844559	165
chr5	transcription_start_site	-	86718333	86718333	435845	Tmprss11c	transmembrane protease, serine 11c	NM_001030297	Tmprss13	2.1142	0	2.1103	1.4168	1.788	1.4222	2.2323	0	2.4601	0	2.0348	0	86717999	86718168	165
chrX	transcription_start_site	-	137135061	137135061	14605	Tsc22d3	TSC22 domain family, member 3	NM_001077364	DIP	2.17375	1.4144	2.3935	2.19425	2.77515	3.9626	3.12	0	4.0999	3.4548	3.52095	4.6843	137133066	137134897	164
chr2	transcription_start_site	+	67955784	67955784	26877	B3galt1	UDP-Gal:betaGlcNAc beta 1,3-galactosyltransferase, polypeptide 1	NM_020283	6330417G03Rik	1.5516	0	1.4784	1.5262	2.4374	1.6195	0	0	0	0	2.6564	0	67955948	67956483	164
chr1	transcription_start_site	-	46910354	46910354	227059	Slc39a10	solute carrier family 39 (zinc transporter), member 10	NM_172653	2900042E17Rik	1.294	0	1.6934	1.5188	1.8035	1.638	0	0	2.2842	0	2.5694	2.1473	46910062	46910191	163
chr9	transcription_start_site	-	66440787	66440787	235441	Usp3	ubiquitin specific peptidase 3	NM_144937	AA409661	1.6978	0	1.3744	1.64865	2.7801	2.131	0	0	0	0	3.2879	2.7103	66440250	66440624	163
chr5	transcription_start_site	+	81450617	81450617	319387	Lphn3	latrophilin 3	NM_198702	5430402I23Rik	2.621	0	1.65165	1.9195	2.2827	2.2683	2.9963	0	2.4011	2.42895	2.82415	2.67247	81450776	81451310	159
chr1	transcription_start_site	-	162723069	162723069	29809	Rabgap1l	RAB GTPase activating protein 1-like	NM_013862	5830411O09Rik	0	0	0	0	1.392	0	0	0	0	0	2.2423	0	162722771	162722910	159
chr10	transcription_start_site	+	5958432	5958432	381990	Zbtb2	zinc finger and BTB domain containing 2	NM_001033466	Gm1103	1.2676	0	1.2511	1.3656	2.1007	1.7669	0	0	0	0	2.6746	2.4087	5958591	5959234	159
chr3	transcription_start_site	-	58496310	58496310	20439	Siah2	seven in absentia 2	NM_009174	AA415433	1.6383	1.26295	1.48675	1.7229	2.4176	1.53415	2.1114	0	0	2.3192	3.8441	2.2682	58495494	58496151	159
chr2	transcription_start_site	-	102291949	102291949	14221	Fjx1	four jointed box 1 (Drosophila)	NM_010218	-	1.2327	0	1.7388	1.5482	1.91545	1.9118	0	0	0	0	2.6212	2.4602	102291359	102291793	156
chr8	transcription_start_site	-	83404378	83404378	14388	Gab1	growth factor receptor bound protein 2-associated protein 1	NM_021356	AA408973	1.7564	0	1.5343	0	1.7091	1.37185	2.1678	0	0	0	2.104	0	83404074	83404223	155
chr13	transcription_start_site	-	58503877	58503877	15387	Hnrnpk	heterogeneous nuclear ribonucleoprotein K	NM_025279	Hnrpk	0	0	0	1.0583	1.918	2.0736	0	0	0	0	2.5487	2.7637	58502987	58503723	154
chr16	transcription_start_site	+	5050160	5050160	170644	Ubn1	ubinuclein 1	NM_026666	1110029L11Rik	0	0	0	0	2.0172	0	0	0	0	0	2.4764	0	5050313	5050457	153
chr8	transcription_start_site	-	88364671	88364671	71927	Itfg1	integrin alpha FG-GAP repeat containing 1	NM_028007	2310047C21Rik	0	0	0	0	1.9422	0	0	0	0	0	2.5949	0	88364385	88364519	152
chr2	transcription_start_site	+	59450100	59450100	66860	Tanc1	tetratricopeptide repeat, ankyrin repeat and coiled-coil containing 1	NM_198294	1200003E16Rik	0	0	0	0	2.0222	1.9007	0	0	0	0	2.5167	2.4084	59450251	59450602	151
chr3	transcription_start_site	+	37538897	37538897	24063	Spry1	sprouty homolog 1 (Drosophila)	NM_011896	sprouty1	2.40205	0	2.1919	1.8911	4.0108	3.5047	2.95285	0	3.3094	2.5265	4.2703	3.7088	37539046	37540105	149
chr1	transcription_start_site	-	54251878	54251878	329152	Hecw2	HECT, C2 and WW domain containing E3 ubiquitin protein ligase 2	NM_001001883	A730039N16Rik	1.3115	0	1.5675	1.3389	2.4225	1.4199	0	0	0	0	2.8854	0	54251286	54251730	148
chrX	transcription_start_site	+	20281034	20281034	236733	Usp11	ubiquitin specific peptidase 11	NM_145628	6230415D12Rik	0	0	1.6098	1.3539	3.4752	3.2914	0	0	0	0	3.7823	3.5869	20281182	20281726	148
chr11	transcription_start_site	+	72420762	72420762	67128	Ube2g1	ubiquitin-conjugating enzyme E2G 1 (UBC7 homolog, C. elegans)	NM_025985	2700059C12Rik	1.41705	0	1.8304	1.5143	3.3808	2.1832	0	0	0	0	3.7358	2.4904	72420909	72421859	147
chr10	transcription_start_site	+	110601857	110601857	237542	Osbpl8	oxysterol binding protein-like 8	NM_001003717	AA536976	1.8167	0	1.4204	0	1.55065	1.361	0	0	0	0	2.0564	0	110602003	110602152	146
chr14	transcription_start_site	+	87816389	87816389	219249	Tdrd3	tudor domain containing 3	NM_172605	4732418C03Rik	1.5468	0	1.5415	1.416	2.8534	1.9767	0	0	0	0	3.0388	2.5214	87816535	87817198	146
chr5	transcription_start_site	-	152453783	152453783	69263	Rfc3	replication factor C (activator 1) 3	NM_027009	2810416I22Rik	0	0	0	0	1.9196	0	0	0	0	0	2.2428	0	152453249	152453639	144
chr5	transcription_start_site	+	114550341	114550341	100756	Usp30	ubiquitin specific peptidase 30	NM_001033202	6330590F17Rik	2.0542	1.1122	1.3916	1.3842	2.7523	1.7987	0	0	2.3728	0	2.9709	3.0501	114550485	114551039	144
chr4	transcription_start_site	+	53024795	53024795	66536	Nipsnap3b	nipsnap homolog 3B (C. elegans)	NM_025623	2700063N13Rik	3.5952	0	3.3843	2.7983	1.8174	2.8717	4.3642	0	4.126	3.487	2.31375	3.2543	53024938	53025397	143
chr19	transcription_start_site	+	38911068	38911068	209478	Tbc1d12	TBC1D12: TBC1 domain family, member 12	NM_145952	BC033574	1.8945	0	1.9469	2.0768	2.51445	2.04745	2.537	0	2.3926	2.6503	3.7147	3.4472	38911210	38912004	142
chr12	transcription_start_site	-	74214232	74214232	20474	Six4	sine oculis-related homeobox 4 homolog (Drosophila)	NM_011382	AI047561	1.8369	0	1.58215	1.2743	1.8528	1.41535	2.3726	0	0	0	2.7686	0	74213933	74214092	140
chr1	transcription_start_site	+	87942437	87942437	72792	2810459M11Rik	RIKEN cDNA 2810459M11 gene	NM_001144992	-	1.2572	0	0	1.44515	2.861	2.557	0	0	0	0	3.2531	2.8644	87942576	87943225	139
chr15	transcription_start_site	+	88919536	88919536	223776	1300018J18Rik	RIKEN cDNA 1300018J18 gene	NM_027905	Selo	1.3148	0	1.4881	1.2734	2.1942	1.5373	0	0	0	0	2.7539	0	88919674	88920113	138
chr18	transcription_start_site	+	54021766	54021766	70425	Csnk1g3	casein kinase 1, gamma 3	NM_152809	3300002K07Rik	2.4571	1.1399	1.71215	2.0476	2.2328	2.252	2.6948	0	2.3692	2.81875	3.5647	2.75135	54021903	54022532	137
chr5	transcription_start_site	-	102093730	102093730	18096	Nkx6-1	NK6 homeobox 1	NM_144955	NKX6A	0	0	0	0	2.4398	1.5862	0	0	0	0	3.1059	0	102092829	102093593	137
chr18	transcription_start_site	+	37249789	37249789	353236	Pcdhac1	protocadherin alpha subfamily C, 1	NM_001003671	CNRc1	0	1.4375	1.1462	1.2846	3.2597	2.5893	0	0	0	0	3.751	2.9056	37249925	37250574	136
chr8	transcription_start_site	-	75072169	75072169	70625	Med26	mediator complex subunit 26	NM_027485	5730493L18Rik	0	0	0	1.4394	1.6883	1.0465	0	0	0	0	2.3116	0	75071901	75072035	134
chr7	transcription_start_site	-	107756510	107756510	52443	Mrpl48	mitochondrial ribosomal protein L48	NR_003559	1810030E20Rik	0	0	1.3023	1.1825	1.6792	1.3056	0	0	0	0	2.0435	0	107756133	107756377	133
chr3	transcription_start_site	+	51219937	51219937	74838	Naa15	N(alpha)-acetyltransferase 15, NatA auxiliary subunit	NM_053089	5730450D16Rik	0	0	0	0	2.3779	2.0673	0	0	0	0	3.0542	3.0667	51220069	51220303	132
chr10	transcription_start_site	-	82226886	82226886	18045	Nfyb	nuclear transcription factor-Y beta	NM_010914	AA985999	1.4378	0	1.2588	0	2.4792	2.0007	0	0	0	0	2.6113	2.4757	82226122	82226756	130
chr4	transcription_start_site	+	108952879	108952879	13858	Eps15	epidermal growth factor receptor pathway substrate 15	NM_007943	2410112D09Rik	0	0	0	1.287	1.9939	1.6657	0	0	0	0	2.7565	2.0215	108953006	108953368	127
chr11	transcription_start_site	+	70376382	70376382	50932	Mink1	misshapen-like kinase 1 (zebrafish)	NM_016713	B55	0	0	0	0	2.354	1.7346	0	0	0	0	2.6083	2.346	70376508	70377047	126
chr7	transcription_start_site	-	36340947	36340947	110959	Nudt19	nudix (nucleoside diphosphate linked moiety X)-type motif 19	NM_033080	D7Rp2	1.23725	0	1.27745	1.5821	3.026	1.79165	0	0	0	0	3.3928	2.4601	36340072	36340823	124
chr15	transcription_start_site	-	85412012	85412012	22422	Wnt7b	wingless-related MMTV integration site 7B	NM_009528	Wnt-7b	1.7484	0	1.5887	1.2794	1.9067	2.0388	0	0	0	0	2.5258	2.6463	85411758	85411892	120
chr9	transcription_start_site	+	57369038	57369038	12858	Cox5a	cytochrome c oxidase, subunit Va	NM_007747	AA959768	0	0	0	0	1.6238	0	0	0	0	0	2.0134	0	57369157	57369406	119
chr15	transcription_start_site	+	38591658	38591658	66335	Atp6v1c1	ATPase, H+ transporting, lysosomal V1 subunit C1	NM_025494	1700025B18Rik	1.3385	1.2971	2.0749	2.9697	2.3883	3.1279	0	0	2.4447	3.1904	3.8361	3.3934	38591775	38592432	117
chr16	transcription_start_site	+	22857938	22857938	67838	Dnajb11	DnaJ (Hsp40) homolog, subfamily B, member 11	NM_026400	1810031F23Rik	1.4231	0	1.2596	0	2.6552	0	0	0	0	0	3.2377	0	22858055	22858324	117
chr1	transcription_start_site	+	133904181	133904181	13714	Elk4	ELK4, member of ETS oncogene family	NM_007923	2310011G17Rik	0	0	0	1.2042	1.9796	1.43985	0	0	0	0	2.4901	2.1984	133904298	133904657	117
chr19	transcription_start_site	-	11735049	11735049	225922	Plac1l	placenta-specific 1-like	NM_001037634	Gm99	1.4124	1.2897	1.4014	1.2107	2.923	1.1409	0	0	0	0	3.1139	0	11734379	11734934	115
chr10	transcription_start_site	-	90634327	90634327	21917	Tmpo	thymopoietin	NM_001080131	5630400D24Rik	1.2217	0	1.1771	1.1601	2.6842	2.3101	0	0	0	0	3.2414	2.8336	90633650	90634216	111
chr16	transcription_start_site	+	44139921	44139921	72117	Naa50	N(alpha)-acetyltransferase 50, NatE catalytic subunit	NM_028108	2600005K24Rik	0	0	1.6997	2.4948	2.3641	3.2469	0	0	0	3.1004	2.9076	3.7788	44140031	44140578	110
chr12	transcription_start_site	+	83718024	83718024	50779	Rgs6	regulator of G-protein signaling 6	NM_015812	-	1.3268	0	0	0	1.8279	2.0046	0	0	0	0	2.3224	2.4372	83718134	83718378	110
chr11	transcription_start_site	+	95198331	95198331	215512	Fam117a	family with sequence similarity 117, memberA	NM_172543	5730593F17Rik	1.8321	1.4254	1.7548	1.6094	2.7852	2.2975	0	0	2.4569	2.8028	3.0242	2.7806	95198439	95199080	108
chr1	transcription_start_site	+	36125244	36125244	50785	Hs6st1	heparan sulfate 6-O-sulfotransferase 1	NM_015818	6Ost1	2.4294	0	1.7333	1.2619	2.2307	1.3068	2.8598	0	2.1897	0	2.8336	2.0262	36125351	36125705	107
chr12	transcription_start_site	+	31569188	31569188	100294583	Fam150b	family with sequence similarity 150, member B	NM_001159743	6230419C23Rik	1.4836	0	1.6419	1.6706	2.3065	2.5993	0	0	0	0	2.5889	2.9744	31569294	31569838	106
chr7	transcription_start_site	+	117265572	117265572	22390	Wee1	WEE 1 homolog 1 (S. pombe)	NM_009516	-	0	0	1.25785	1.8367	2.9301	2.4744	0	0	0	2.3385	3.4195	2.6677	117265678	117266535	106
chr10	transcription_start_site	-	119913991	119913991	15364	Hmga2	high mobility group AT-hook 2	NM_010441	9430083A20Rik	1.8197	0	1.4577	1.45225	2.2756	2.5916	0	0	0	2.1791	2.6661	3.2802	119912877	119913886	105
chr10	transcription_start_site	-	79862224	79862224	17192	Mbd3	methyl-CpG binding domain protein 3	NM_013595	AI181826	1.2309	0	1.139	2.2882	3.207	2.7997	0	0	0	2.5548	3.4583	3.1721	79861475	79862124	100
chr17	transcription_start_site	-	13185405	13185405	60532	Wtap	Wilms' tumour 1-associating protein	NM_175394	2810408K05Rik	1.5427	0	1.6938	0	1.9799	1.2627	0	0	0	0	2.2802	0	13185040	13185309	96
chrX	transcription_start_site	+	100551894	100551894	12212	Chic1	cysteine-rich hydrophobic domain 1	NM_009767	Brx	2.62885	0	2.60865	1.3555	2.07525	1.37707	2.94745	0	2.8912	0	3.1827	0	100551987	100552581	93
chr9	transcription_start_site	+	45820902	45820902	70661	Sik3	SIK family kinase 3	NM_027498	5730525O22Rik	1.9472	1.3932	1.634	1.7685	2.804	1.62175	2.6704	0	0	0	2.9544	2.2292	45820993	45821648	91
chr12	transcription_start_site	-	36769065	36769065	66109	Tspan13	tetraspanin 13	NM_025359	1100001I23Rik	2.2768	0	1.9757	1.2009	1.92185	0	2.3895	0	2.0857	0	2.5283	0	36768335	36768974	91
chr8	transcription_start_site	-	119502843	119502843	69528	1700030J22Rik	RIKEN cDNA 1700030J22 gene	NM_027103	-	1.4301	0	1.1663	1.6723	2.1334	1.3264	0	0	0	2.1742	2.5545	0	119502304	119502753	90
chr6	transcription_start_site	+	85381969	85381969	232187	Smyd5	SET and MYND domain containing 5	NM_144918	AW536703	0	0	0	1.6962	2.1066	2.2407	0	0	0	2.2022	2.464	2.8561	85382059	85382493	90
chr1	transcription_start_site	-	178205443	178205443	319455	Pld5	phospholipase D family, member 5	NM_176916	B230365F16Rik	1.3668	0	1.4113	1.5831	2.03795	1.80205	0	0	0	0	2.8315	2.6316	178205215	178205354	89
chr11	transcription_start_site	-	7113926	7113926	16009	Igfbp3	insulin-like growth factor binding protein 3	NM_008343	AI649005	0	0	0	0	2.287	0	0	0	0	0	2.9403	0	7113508	7113837	89
chr13	transcription_start_site	-	58316953	58316953	56085	Ubqln1	ubiquilin 1	NM_152234	1110046H03Rik	1.1507	0	1.0225	1.0051	1.9617	1.5394	0	0	0	0	2.5608	0	58316736	58316865	88
chr15	transcription_start_site	+	30102347	30102347	18163	Ctnnd2	catenin (cadherin associated protein), delta 2	NM_008729	Catnd2	1.2304	0	1.23525	1.4285	2.3422	1.9519	0	0	0	2.101	3.3142	2.2713	30102435	30102664	88
chr6	transcription_start_site	-	53018589	53018589	231986	Jazf1	JAZF zinc finger 1	NM_173406	AI591476	1.8626	1.4563	2.7218	2.4536	3.5552	2.7812	2.9954	0	3.1885	2.72	3.8346	2.9884	53017856	53018501	88
chr6	transcription_start_site	-	88577439	88577439	74589	Kbtbd12	kelch repeat and BTB (POZ) domain containing 12	NM_001142724	4833415F11Rik	1.2924	0	0	1.2737	1.9614	0	0	0	0	0	2.3465	0	88577022	88577351	88
chr1	transcription_start_site	+	6204742	6204742	12421	Rb1cc1	RB1-inducible coiled-coil 1	NM_009826	2900055E04Rik	0	0	1.2469	0	2.1604	1.598	0	0	0	0	2.3924	0	6204830	6205269	88
chr5	transcription_start_site	+	106128987	106128987	231549	Lrrc8d	leucine rich repeat containing 8D	NM_001122768	2810473G09Rik	0	0	0	2.5985	1.6931	2.1074	0	0	0	2.7297	2.2822	2.3424	106129074	106129218	87
chr14	transcription_start_site	-	62058784	62058784	16648	Kpna3	karyopherin (importin) alpha 3	NM_008466	IPOA4	0	0	1.2004	1.6893	2.6136	1.4976	0	0	0	0	2.8084	0	62058045	62058697	87
chr11	transcription_start_site	-	95926678	95926678	268470	Ube2z	ubiquitin-conjugating enzyme E2Z (putative)	NM_172300	AW049199	1.5909	0	1.83585	1.907	2.4946	4.2688	0	0	2.2934	2.778	4.0607	4.6265	95925926	95926591	87
chr18	transcription_start_site	-	80909797	80909797	18018	Nfatc1	nuclear factor of activated T-cells, cytoplasmic, calcineurin-dependent 1	NM_198429	2210017P03Rik	0	0	0	0	1.7326	2.5565	0	0	0	0	2.1696	3.0331	80909562	80909711	86
chr5	transcription_start_site	+	89149895	89149895	68473	Mobkl1a	MOB1, Mps One Binder kinase activator-like 1A (yeast)	NM_026735	1110003E08Rik	1.83055	1.2851	1.7639	3.0325	2.4814	2.49575	2.33	0	2.7372	3.2085	4.1528	4.159	89149981	89150625	86
chr7	transcription_start_site	+	35971403	35971403	53896	Slc7a10	solute carrier family 7 (cationic amino acid transporter, y+ system), member 10	NM_017394	AL024237	0	1.515	0	0	3.5385	1.6325	0	0	0	0	3.8548	0	35971489	35972140	86
chr6	transcription_start_site	-	40535804	40535804	23845	Clec5a	C-type lectin domain family 5, member a	NM_001038604	Clecsf5	0	0	0	0	1.7513	0	0	0	0	0	2.3072	0	40535564	40535719	85
chr14	transcription_start_site	-	103498726	103498726	50789	Fbxl3	F-box and leucine-rich repeat protein 3	NM_015822	AU041772	1.34785	0	1.49005	1.52315	1.73303	1.8475	0	0	0	0	2.8127	2.4907	103497977	103498641	85
chr3	transcription_start_site	+	36762027	36762027	229227	4932438A13Rik	RIKEN cDNA 4932438A13 gene	NM_172679	4732443H21	0	0	0	0	2.3709	1.4768	0	0	0	0	3.0455	0	36762111	36762545	84
chr4	transcription_start_site	-	131604993	131604993	269587	Epb4.1	erythrocyte protein band 4.1	NM_001128606	4.1R	1.345	0	1.2642	1.3393	1.9798	1.84015	0	0	0	0	2.6582	2.4569	131604455	131604909	84
chr2	transcription_start_site	+	109757803	109757803	107515	Lgr4	leucine-rich repeat-containing G protein-coupled receptor 4	NM_172671	9130225G07	1.7353	0	1.9644	1.46445	3.6179	1.7799	2.2722	0	2.5863	2.3567	3.9749	2.6866	109757886	109758520	83
chr5	transcription_start_site	+	23931049	23931049	20535	Slc4a2	solute carrier family 4 (anion exchanger), member 2	NM_009207	Ae2	0	1.4181	1.2127	0	3.0137	1.7459	0	0	0	0	3.606	2.2174	23931131	23931786	82
chr2	transcription_start_site	-	166821778	166821778	20853	Stau1	staufen (RNA binding protein) homolog 1 (Drosophila)	NM_011490	5830401L18Rik	0	0	0	1.1939	1.713	1.202	0	0	0	0	2.0289	0	166821461	166821696	82
chr12	transcription_start_site	+	71926500	71926500	319710	Frmd6	FERM domain containing 6	NM_028127	2610019M19Rik	1.2893	0	0	1.7798	2.2443	1.9518	0	0	0	2.4396	2.49845	2.7994	71926581	71927015	81
chr17	transcription_start_site	-	66426386	66426386	106585	Ankrd12	ankyrin repeat domain 12	NM_001025572	2900001A12Rik	1.2663	0	0	2.0287	2.5561	2.1479	0	0	0	2.4892	2.7555	2.7102	66425646	66426305	81
chr11	transcription_start_site	-	11937358	11937358	14783	Grb10	growth factor receptor bound protein 10	NM_010345	5730571D09Rik	1.2896	0	1.2239	1.4919	1.8035	1.8925	0	0	0	0	2.205	2.2263	11937139	11937278	80
chr17	transcription_start_site	-	27957487	27957487	224647	D17Wsu92e	DNA segment, Chr 17, Wayne State University 92, expressed	NM_001033279	AU020189	1.2399	0	1.5443	1.3278	2.1159	1.6633	0	0	0	0	2.4419	0	27956970	27957409	78
chr11	transcription_start_site	+	82594636	82594636	16882	Lig3	ligase III, DNA, ATP-dependent	NM_010716	D11Wsu78e	0	0	1.3814	1.4106	2.1022	1.5421	0	0	0	0	2.46925	0	82594713	82594952	77
chr8	transcription_start_site	-	55615351	55615351	76687	Spcs3	signal peptidase complex subunit 3 homolog (S. cerevisiae)	NM_029701	1810011E08Rik	0	0	0	1.7612	1.6369	1.3372	0	0	0	2.6467	2.0201	0	55615035	55615274	77
chr17	transcription_start_site	+	36909854	36909854	224761	H2-M10.5	histocompatibility 2, M region locus 10.5	NM_177637	6.9H	0	1.4543	0	1.2266	2.825	1.2497	0	0	0	0	3.2056	0	36909928	36910596	74
chr12	transcription_start_site	-	40925902	40925902	380755	Gm889	predicted gene 889	NM_001033437	-	1.65015	1.42213	2.6181	1.4748	2.9467	1.99255	2.7198	0	2.8935	0	3.4162	3.1075	40925183	40925830	72
chr9	transcription_start_site	-	86589947	86589947	17436	Me1	malic enzyme 1, NADP(+)-dependent, cytosolic	NM_008615	D9Ertd267e	0	0	1.1918	1.1646	1.6578	1.6405	0	0	0	0	2.0459	0	86589631	86589875	72
chr8	transcription_start_site	+	97605100	97605100	74187	Katnb1	katanin p80 (WD40-containing) subunit B 1	NM_028805	2410003J24Rik	1.4844	1.4166	1.83735	1.57815	3.1534	2.4481	0	0	2.3082	0	3.6169	3.4395	97605171	97605815	71
chr14	transcription_start_site	-	58364960	58364960	50523	Lats2	large tumor suppressor 2	NM_015771	4932411G09Rik	0	0	0	0	2.6303	1.4509	0	0	0	0	2.8034	0	58364241	58364890	70
chr10	transcription_start_site	+	107769244	107769244	114774	Pawr	PRKC, apoptosis, WT1, regulator	NM_054056	2310001G03Rik	2.162	0	2.4799	1.4531	2.7333	1.73175	2.9034	0	3.4622	2.1219	3.275	2.2304	107769314	107770373	70
chr9	transcription_start_site	-	66767494	66767494	235442	Rab8b	RAB8B, member RAS oncogene family	NM_173413	5930437D16	2.451	1.5497	2.4618	3.4566	3.0356	3.7001	2.6682	0	3.1235	3.7698	3.2621	4.4331	66766769	66767424	70
chr6	transcription_start_site	-	47545029	47545029	14056	Ezh2	enhancer of zeste homolog 2 (Drosophila)	NM_007971	Enx-1	0	0	0	0	1.9461	1.7241	0	0	0	0	2.4497	0	47544731	47544960	69
chr18	transcription_start_site	+	10725622	10725622	225164	Mib1	mindbomb homolog 1 (Drosophila)	NM_144860	DIP-1	1.5271	0	1.671	2.3829	2.445	1.6053	2.062	0	0	2.8007	2.9705	0	10725690	10726259	68
chr14	transcription_start_site	+	122506303	122506303	68059	Tm9sf2	transmembrane 9 superfamily member 2	NM_080556	1500001N15Rik	0	0	1.4438	1.5318	2.2189	2.08695	0	0	0	0	2.8477	3.5977	122506370	122506839	67
chr8	transcription_start_site	-	24318925	24318925	102247	Agpat6	1-acylglycerol-3-phosphate O-acyltransferase 6 (lysophosphatidic acid acyltransferase, zeta)	NM_018743	AU041707	0	0	0	1.6307	2.0425	2.2158	0	0	0	0	2.5273	2.702	24318486	24318859	66
chr14	transcription_start_site	+	15535538	15535538	218756	Slc4a7	solute carrier family 4, sodium bicarbonate cotransporter, member 7	NM_001033270	C330023F04	1.4594	1.2174	1.6129	1.9861	2.9237	2.1987	0	0	0	2.4924	3.1225	2.6068	15535604	15536263	66
chr14	transcription_start_site	+	57287084	57287084	75339	Mphosph8	M-phase phosphoprotein 8	NM_023773	1500035L22Rik	0	0	0	0	2.2308	0	0	0	0	0	2.5357	0	57287149	57287498	65
chr6	transcription_start_site	+	108778634	108778634	192193	Edem1	ER degradation enhancer, mannosidase alpha-like 1	NM_138677	A130059K23Rik	0	0	0	1.3545	1.7107	0	0	0	0	0	2.0179	0	108778698	108778942	64
chr8	transcription_start_site	+	91045268	91045268	93960	Nkd1	naked cuticle 1 homolog (Drosophila)	NM_027280	2810434J10Rik	1.6709	1.1732	1.4999	1.5889	3.3433	2.2676	0	0	2.1859	0	3.5971	3.675	91045331	91045970	63
chr2	transcription_start_site	-	13977662	13977662	30963	Ptpla	protein tyrosine phosphatase-like (proline instead of catalytic arginine), member a	NM_001012396	-	1.23765	0	1.6109	1.29845	2.0271	1.96985	0	0	0	0	3.5616	3.3835	13976940	13977599	63
chr19	transcription_start_site	+	54019369	54019369	56392	Shoc2	soc-2 (suppressor of clear) homolog (C. elegans)	NM_019658	AU017287	1.5453	0	0	1.6206	2.4247	1.8466	0	0	0	0	2.9686	2.3366	54019432	54019872	63
chr4	transcription_start_site	-	70195962	70195962	230316	Megf9	multiple EGF-like-domains 9	NM_172694	4933405H16Rik	0	0	1.5336	0	1.7043	1.7931	0	0	0	0	2.2648	2.4832	70195645	70195904	58
chr9	transcription_start_site	-	24956280	24956280	80517	Herpud2	HERPUD family member 2	NM_020586	5031400M07Rik	0	0	0	1.6827	2.3032	2.5777	0	0	0	0	2.706	3.1436	24955764	24956223	57
chr5	transcription_start_site	+	32761342	32761342	19046	Ppp1cb	protein phosphatase 1, catalytic subunit, beta isoform	NM_172707	1200010B19	0	0	0	1.1277	2.7132	1.8872	0	0	0	0	3.3003	2.4545	32761399	32761980	57
chr11	transcription_start_site	-	76660510	76660510	12874	Cpd	carboxypeptidase D	NM_007754	AA960140	0	0	0	0	2.7401	1.2722	0	0	0	0	3.3622	0	76659706	76660455	55
chr4	transcription_start_site	+	124663673	124663673	192199	Rspo1	R-spondin homolog (Xenopus laevis)	NM_138683	R-spondin	0	1.327	1.6807	1.5062	3.5402	2.12265	0	0	2.249	0	3.8808	3.023	124663728	124664362	55
chr6	transcription_start_site	+	86315676	86315676	66488	Fam136a	family with sequence similarity 136, member A	NM_025591	2010309E21Rik	0	0	0	0	1.5791	1.7675	0	0	0	0	2.4404	2.1129	86315730	86315969	54
chr10	transcription_start_site	-	114238420	114238420	237553	Trhde	TRH-degrading enzyme	NM_146241	9330155P21Rik	1.395	0	1.2045	1.3348	1.6996	1.81835	0	0	0	0	2.3661	2.9484	114238118	114238367	53
chr17	transcription_start_site	+	31701717	31701717	18771	Pknox1	Pbx/knotted 1 homeobox	NR_027493	D17Wsu76e	1.2393	1.1129	1.266	1.7611	2.6016	1.9276	0	0	0	2.6066	3.0977	2.4346	31701767	31702410	50
chr16	transcription_start_site	-	32247111	32247111	268882	Fbxo45	F-box protein 45	NM_173439	2610017J04Rik	0	0	0	1.6164	1.45775	1.4552	0	0	0	0	2.3087	0	32246823	32247062	49
chr10	transcription_start_site	+	80085524	80085524	103236	Csnk1g2	casein kinase 1, gamma 2	NM_134002	2810429I12Rik	0	0	1.126	1.2489	2.41765	2.0939	0	0	0	0	2.82475	2.62185	80085572	80086213	48
chr12	transcription_start_site	+	112776311	112776311	217869	Eif5	eukaryotic translation initiation factor 5	NM_178041	2810011H21Rik	1.5327	1.34	1.3408	1.9081	2.6763	2.2109	0	0	0	2.2223	2.9564	2.7064	112776358	112777407	47
chr2	transcription_start_site	+	139503913	139503913	319909	Ism1	isthmin 1 homolog (zebrafish)	NM_001126490	5430433G21Rik	1.2875	0	1.5851	2.0266	3.398	1.8366	0	0	0	2.4145	3.7149	2.3654	139503960	139504615	47
chr9	transcription_start_site	+	86360760	86360760	320615	Dopey1	dopey family member 1	NM_177208	B130005I07Rik	0	0	0	0	2.2267	1.1264	0	0	0	0	2.6517	0	86360802	86361136	42
chr10	transcription_start_site	+	111708178	111708178	268345	Kcnc2	potassium voltage gated channel, Shaw-related subfamily, member 2	NM_001025581	AW047325	0	1.6965	2.2831	0	3.1693	3.4857	0	0	2.5912	0	3.6039	3.875	111708219	111708973	41
chr18	transcription_start_site	+	24363941	24363941	14423	Galnt1	UDP-N-acetyl-alpha-D-galactosamine:polypeptide N-acetylgalactosaminyltransferase 1	NM_013814	-	1.66745	1.1916	2.185	2.2262	2.64345	3.2752	2.5349	0	2.6132	2.6709	3.27675	3.9717	24363981	24364751	40
chr19	transcription_start_site	-	12576486	12576486	207521	Dtx4	deltex 4 homolog (Drosophila)	NM_172442	AI449438	1.557	0	1.814	1.5444	2.3855	1.6005	2.3349	0	0	2.2742	2.5443	2.1204	12575722	12576446	40
chr16	transcription_start_site	-	58617091	58617091	328695	Gm813	predicted gene 813	NM_001033404	Gm1781	0	0	0	0	1.7543	0	0	0	0	0	2.5223	0	58616802	58617051	40
chr12	transcription_start_site	-	100139694	100139694	319670	Eml5	echinoderm microtubule associated protein like 5	NM_001081191	BC027154	1.4382	0	1.5846	1.6503	1.5592	1.9972	0	0	0	0	2.2566	2.6518	100139521	100139655	39
chr5	transcription_start_site	+	31543290	31543290	192292	Nrbp1	nuclear receptor binding protein 1	NM_147201	B230344L17Rik	0	0	0	1.6865	2.0929	1.4305	0	0	0	2.3304	2.5079	0	31543328	31543677	38
chr16	transcription_start_site	+	91729615	91729615	16443	Itsn1	intersectin 1 (SH3 domain protein 1A)	NM_001110276	AA517634	1.786	0	2.1286	1.32105	2.226	2.1554	2.2419	0	3.046	2.2646	2.6092	2.6137	91729653	91730082	38
chr6	transcription_start_site	-	94650139	94650139	16206	Lrig1	leucine-rich repeats and immunoglobulin-like domains 1	NM_008377	D6Bwg0781e	0	0	2.114	1.73	1.947	2.6566	0	0	2.4086	2.1104	2.1284	2.8267	94649447	94650101	38
chr15	transcription_start_site	+	102301062	102301062	18521	Pcbp2	poly(rC) binding protein 2	NM_001103165	AW412548	1.2394	0	1.3544	1.2007	1.82805	1.81095	0	0	0	0	3.0314	3.0306	102301100	102301526	38
chr7	transcription_start_site	+	70589657	70589657	170711	Otud7a	OTU domain containing 7A	NM_130880	AJ430384	0	0	1.4783	0	1.9948	1.5367	0	0	0	0	2.5612	0	70589693	70589932	36
chr17	transcription_start_site	+	28046284	28046284	224650	Anks1	ankyrin repeat and SAM domain containing 1	NM_181413	Anks1a	1.4547	0	1.2807	0	1.5201	0	0	0	0	0	2.0585	0	28046320	28046469	36
chr15	transcription_start_site	-	96291274	96291274	72193	Srsf2ip	serine/arginine-rich splicing factor 2, interacting protein	NM_028148	1110061H03Rik	1.5228	0	1.8172	2.2364	1.6981	2.6018	0	0	0	2.5603	3.183	3.1196	96290884	96291243	31
chr16	transcription_start_site	+	11984205	11984205	72555	Shisa9	shisa homolog 9 (Xenopus laevis)	NM_028277	2700045P11Rik	0	0	0	0	2.1272	1.722	0	0	0	0	2.4033	0	11984233	11984889	28
chr8	transcription_start_site	-	96536540	96536540	23802	Amfr	autocrine motility factor receptor	NM_011787	gp78	1.8093	1.3299	2.0042	2.0193	2.7742	2.5355	2.4697	0	2.3677	2.6973	3.6668	3.3753	96535956	96536519	21
chr18	transcription_start_site	+	46901570	46901570	11777	Ap3s1	adaptor-related protein complex 3, sigma 1 subunit	NM_009681	MGC117528	1.3065	0	1.63	1.5896	2.3979	1.625	0	0	0	0	2.9914	2.1458	46901589	46901943	19
chr8	transcription_start_site	-	87211734	87211734	66830	Nacc1	nucleus accumbens associated 1, BEN and BTB (POZ) domain containing	NM_025788	2010001H03Rik	0	1.368	1.3907	1.6463	3.3693	2.7407	0	0	0	0	3.968	3.3171	87211016	87211715	19
chr10	transcription_start_site	-	120416386	120416386	380664	Lemd3	LEM domain containing 3	NM_001081193	AI316861	2.1745	0	1.5148	1.3537	2.5743	1.8454	2.3881	0	0	0	3.3719	2.0176	120415935	120416369	17
chr18	transcription_start_site	+	32322742	32322742	26405	Map3k2	mitogen-activated protein kinase kinase kinase 2	NM_011946	9630061B06Rik	0	0	0	1.5443	2.1668	1.9887	0	0	0	0	2.7716	2.6829	32322759	32323028	17
chr3	transcription_start_site	+	95462642	95462642	17210	Mcl1	myeloid cell leukemia sequence 1	NM_008562	AW556805	2.2548	0	1.7614	1.5889	4.3328	2.3859	2.7293	0	2.4443	0	4.6984	2.7741	95462659	95463413	17
chr1	transcription_start_site	-	180267915	180267915	51810	Hnrnpu	heterogeneous nuclear ribonucleoprotein U	NM_016805	AA408410	1.6027	1.2299	2.00695	2.0629	2.7601	3.559	2.1865	0	2.5581	2.429	4.7416	3.8687	180266554	180267899	16
chr9	transcription_start_site	-	71959626	71959626	21406	Tcf12	transcription factor 12	NM_011544	A130037E08Rik	1.60535	0	1.3702	0	1.85785	1.6394	2.0917	0	0	0	2.2775	0	71958962	71959611	15
chr2	transcription_start_site	-	60719165	60719509	56878	Rbms1	RNA binding motif, single stranded interacting protein 1	NM_001141931	2600014B10Rik	1.4997	0	1.5692	0	2.2244	1.5194	0	0	0	0	2.7112	0	60719495	60719495	14
chr19	transcription_start_site	+	29596771	29596771	226089	C030046E11Rik	RIKEN cDNA C030046E11 gene	NM_001081319	C130057E09Rik	0	0	0	0	2.9954	0	0	0	0	0	3.299	0	29596785	29597714	14
chr6	transcription_start_site	+	37820810	37820810	21848	Trim24	tripartite motif-containing 24	NM_145076	A130082H20Rik	1.4694	0	1.3914	1.615	3.3224	2.8614	0	0	0	0	3.744	3.4061	37820824	37821571	14
chr6	transcription_start_site	-	52210874	52210874	15398	Hoxa13	homeobox A13	NM_008264	Hd	1.6098	1.4874	1.5628	1.582	2.7173	2.6429	0	0	0	0	3.5623	3.2321	52210288	52210862	12
chr5	transcription_start_site	-	20387942	20387942	68770	Phtf2	putative homeodomain transcription factor 2	NM_172992	1110054G21Rik	1.5231	0	1.8397	1.2387	2.8096	2.0412	0	0	2.2114	0	3.3042	2.4224	20387466	20387930	12
chr4	transcription_start_site	-	3865552	3865552	56711	Plag1	pleiomorphic adenoma gene 1	NM_019969	-	1.7671	0	1.4329	0	1.7364	1.6055	0	0	0	0	2.4333	0	3865380	3865541	11
chr10	transcription_start_site	+	39089604	39089604	14360	Fyn	Fyn proto-oncogene	NM_008054	AI448320	1.5583	1.2242	1.32805	1.5658	3.0981	2.2323	0	0	0	0	3.2792	2.7608	39089613	39090347	9
chr5	transcription_start_site	+	35731765	35731765	15371	Hmx1	H6 homeobox 1	NM_010445	Nkx5-3	0	0	1.4789	0	2.7608	2.0712	0	0	0	0	3.2457	2.3792	35731773	35732447	8
chr7	transcription_start_site	+	134920902	134920902	233904	Setd1a	SET domain containing 1A	NM_178029	BC010250	0	0	0	0	3.0597	1.6596	0	0	0	0	3.244	2.2703	134920910	134921672	8
chr6	transcription_start_site	+	54987994	54987994	353172	Gars	glycyl-tRNA synthetase	NM_180678	Nmf249	1.111	0	0	0	2.7424	0	0	0	0	0	3.0859	0	54987997	54988536	3
chr5	transcription_start_site	-	24032666	24032666	231044	Gbx1	gastrulation brain homeobox 1	NM_015739	Gbx-1	1.6363	0	1.6411	1.5317	1.9526	2.6439	2.0765	0	2.1777	2.6555	2.6799	2.8284	24032028	24032663	3
chr3	transcription_start_site	+	105261733	105261733	56543	Kcnd3	potassium voltage-gated channel, Shal-related family, member 3	NM_001039347	AW045978	2.5611	1.1027	1.81285	1.6984	2.5893	1.9135	2.7832	0	2.3752	2.3139	3.0652	3.2054	105259796	105262470	0
chr7	transcription_start_site	-	88974317	88974317	83962	Btbd1	BTB (POZ) domain containing 1	NM_146193	1190005H08Rik	1.5593	1.416	2.1446	1.5696	3.5166	2.5611	0	0	2.446	2.631	3.7233	2.8438	88973580	88975242	0
chr6	transcription_start_site	-	124867949	124867949	69202	Ptms	parathymosin	NM_026988	2610009E16Rik	2.1639	1.0794	3.608	2.2765	2.5638	4.1875	2.71255	0	4.1922	2.8467	3.6414	4.2848	124867233	124868704	0
chr10	transcription_start_site	-	7675921	7675921	68652	Tab2	TGF-beta activated kinase 1/MAP3K7 binding protein 2	NM_138667	1110030N06Rik	1.4414	0	1.2446	1.4916	3.8194	2.7337	0	0	0	0	4.4012	3.2714	7675367	7676542	0
chr9	transcription_start_site	+	103904873	103904873	74025	Nphp3	nephronophthisis 3 (adolescent)	NM_172460	3632410F03Rik	3.0772	1.5246	2.1881	2.49665	3.6963	3.2351	3.6865	0	3.0107	3.68625	4.27	3.3532	103904272	103905336	0
chr2	transcription_start_site	-	32568304	32568304	107951	Cdk9	cyclin-dependent kinase 9 (CDC2-related kinase)	NM_130860	PITALRE	0	0	0	1.4243	2.1112	2.3313	0	0	0	0	2.3309	2.7723	32567870	32568759	0
chr3	transcription_start_site	+	105255247	105255247	56543	Kcnd3	potassium voltage-gated channel, Shal-related family, member 3	NM_001039347	AW045978	2.5611	1.1027	1.81285	1.6984	2.5893	1.9135	2.7832	0	2.3752	2.3139	3.0652	3.2054	105254814	105255668	0
chr8	transcription_start_site	+	36650851	36650851	52065	Mfhas1	malignant fibrous histiocytoma amplified sequence 1	NM_001081279	2310066G09Rik	1.5239	1.2475	1.43655	1.7931	2.2683	1.965	0	0	0	2.0988	3.0015	2.51935	36650312	36651256	0
chr15	transcription_start_site	+	32107043	32107043	57254	Tas2r119	taste receptor, type 2, member 119	NM_020503	T2r19	0	0	0	0	2.0569	0	0	0	0	0	2.2089	0	32106583	32107432	0
chr12	transcription_start_site	+	78340007	78340007	53618	Fut8	fucosyltransferase 8	NM_016893	-	1.9468	1.6749	1.9238	1.8343	3.2021	2.6354	2.7606	0	2.5672	2.1512	3.8984	2.9682	78339535	78340385	0
chr17	transcription_start_site	+	15842253	15842253	12648	Chd1	chromodomain helicase DNA binding protein 1	NM_007690	4930525N21Rik	2.1441	1.1407	2.1786	1.6655	2.8908	2.2734	2.9408	0	2.5769	0	3.0745	2.5586	15841843	15842606	0
chr14	transcription_start_site	-	19071506	19071506	353187	Nr1d2	nuclear receptor subfamily 1, group D, member 2	NM_011584	RVR	1.0057	0	1.6793	1.8696	2.4913	2.6742	0	0	2.4554	2.2776	3.1949	3.2355	19071162	19071911	0
chr4	transcription_start_site	+	47366176	47366176	21812	Tgfbr1	transforming growth factor, beta receptor I	NM_009370	ALK5	0	1.3842	1.162	0	2.8929	2.1082	0	0	0	0	3.3809	2.5979	47365687	47366516	0
chrX	transcription_start_site	-	49033654	49033654	50786	Hs6st2	heparan sulfate 6-O-sulfotransferase 2	NM_015819	6OST2	2.0765	0	1.0575	1.2552	2.4144	2.5861	2.2287	0	0	0	2.8885	2.8035	49033322	49034382	0
chr4	transcription_start_site	+	43419445	43419445	100213	Rusc2	RUN and SH3 domain containing 2	NM_001037709	AI840675	3.5987	0	2.87345	3.1117	1.46197	2.54685	4.2132	0	3.4471	3.8471	2.5955	3.0594	43416508	43419762	0
chr8	transcription_start_site	-	94325273	94325273	16373	Irx3	Iroquois related homeobox 3 (Drosophila)	NM_008393	AI894186	1.2064	0	1.5273	2.3917	2.2368	2.02225	0	0	0	2.7918	3.1174	2.9166	94324989	94325853	0
chr7	transcription_start_site	-	26004878	26004878	67379	Dedd2	death effector domain-containing DNA binding protein 2	NM_207677	2410050E11Rik	0	0	0	1.1942	1.68455	1.1835	0	0	0	0	2.9235	0	26004616	26005371	0
chr4	transcription_start_site	+	137773045	137773045	15441	Hp1bp3	heterochromatin protein 1, binding protein 3	NM_001122897	Hp1bp74	0	0	1.4047	1.52595	2.13765	1.95395	0	0	0	0	2.62005	2.24405	137772434	137773298	0
chr16	transcription_start_site	+	93712151	93712151	70028	Dopey2	dopey family member 2	NM_026700	0610038M01Rik	1.3397	1.3801	2.6721	2.6203	3.6817	4.0647	0	0	3.1797	3.0006	3.9858	4.3891	93711664	93712394	0
chr6	transcription_start_site	-	134742646	134742646	70686	Dusp16	dual specificity phosphatase 16	NM_130447	3830417M17Rik	1.6706	0	1.3688	1.9578	1.7019	1.57375	0	0	0	2.46265	2.0661	2.0575	134742410	134743079	0
chr8	transcription_start_site	-	122364479	122364479	72042	Cotl1	coactosin-like 1 (Dictyostelium)	NM_028071	1810074P22Rik	2.6134	0	2.1603	2.1814	2.0421	2.3904	3.6334	0	2.3196	2.5869	2.9994	2.7794	122364245	122364900	0
chr13	transcription_start_site	+	31717647	31717647	14238	Foxf2	forkhead box F2	NM_010225	FREAC2	0	0	1.4038	1.6152	2.5706	1.7219	0	0	0	0	2.9058	0	31717266	31717880	0
chr8	transcription_start_site	-	80960551	80960551	18997	Pou4f2	POU domain, class 4, transcription factor 2	NM_138944	Brn-3.2	0	1.0714	2.1103	1.4265	2.4243	3.2239	0	0	3.1267	0	3.3057	3.5892	80960325	80960863	0
chr11	transcription_start_site	+	53164334	53164334	93736	Aff4	AF4/FMR2 family, member 4	NM_033565	AF5Q31	2.1609	1.4927	1.7615	2.0021	2.9978	2.5284	2.6536	0	2.3194	2.3838	3.7194	2.9661	53163982	53164556	0
chr10	transcription_start_site	-	116018567	116018567	72068	Cnot2	CCR4-NOT transcription complex, subunit 2	NM_028082	2600016M12Rik	1.9664	0	1.554	1.1349	1.9094	1.42725	2.2702	0	0	0	2.7706	2.7184	116018345	116018890	0
chr1	transcription_start_site	-	80337005	80337005	26554	Cul3	cullin 3	NM_016716	AI467304	2.1225	0	2.4617	2.0273	2.691	3.1757	3.0222	0	3.1252	2.5417	3.2972	3.8038	80336783	80337649	0
chr1	transcription_start_site	+	94728262	94728262	14733	Gpc1	glypican 1	NM_016696	AI462976	1.274	0	1.5873	1.4946	1.9384	2.0181	0	0	0	0	2.3306	2.4134	94728039	94728479	0
chr1	transcription_start_site	-	66991630	66991630	17901	Myl1	myosin, light polypeptide 1	NM_001113387	AI325107	1.5555	0	1.4002	0	2.6072	0	0	0	0	0	3.2222	0	66991413	66991853	0
chr13	transcription_start_site	-	49063197	49063197	218236	Fam120a	family with sequence similarity 120, member A	NM_001033268	C9orf10	1.8578	1.3123	1.85785	1.9485	4.1168	2.56355	2.6239	0	2.8271	3.1783	4.6637	4.3214	49062980	49063924	0
chr5	transcription_start_site	-	20561615	20561615	19248	Ptpn12	protein tyrosine phosphatase, non-receptor type 12	NM_011203	P19-PTP	0	0	0	0	2.0219	1.5716	0	0	0	0	2.8852	0	20561398	20561847	0
chr3	transcription_start_site	+	88969004	88969004	12748	Clk2	CDC-like kinase 2	NM_007712	AU041688	0	0	0	0	2.2887	1.2956	0	0	0	0	2.89	0	88968773	88969219	0
chr3	transcription_start_site	-	100489396	100489396	17156	Man1a2	mannosidase, alpha, class 1A, member 2	NM_010763	AI428775	2.3522	0	2.6595	2.8029	3.399	2.8327	3.0228	0	2.9019	3.6043	4.1536	3.2864	100489181	100489925	0
chr7	transcription_start_site	+	88138569	88138569	233410	Zfp592	zinc finger protein 592	NM_178707	8430405N24	1.8446	0	1.9549	1.757	2.6484	1.8119	2.0345	0	2.3953	2.1543	3.4341	3.4328	88138315	88138784	0
chr2	transcription_start_site	-	3339920	3339920	104362	Meig1	meiosis expressed gene 1	NM_008579	Meg1	0	0	1.1521	0	2.4336	0	0	0	0	0	2.9345	0	3339710	3340352	0
chr17	transcription_start_site	+	4995073	4995073	239985	Arid1b	AT rich interactive domain 1B (SWI-like)	NM_001085355	8030481M12	1.64335	0	1.3977	1.5619	1.7933	2.3184	2.0074	0	0	0	1.96	2.6865	4994488	4995282	0
chr14	transcription_start_site	-	35315732	35315732	12166	Bmpr1a	bone morphogenetic protein receptor, type 1A	NM_009758	1110037I22Rik	1.86535	1.11185	1.6089	1.76325	2.54485	2.03075	2.5082	0	2.9661	2.6013	3.14205	3.564	35315525	35316076	0
chr5	transcription_start_site	-	66089095	66089095	71521	Pds5a	PDS5, regulator of cohesion maintenance, homolog A (S. cerevisiae)	NM_001081321	9030416H16Rik	2.13	0	2.1433	2.3112	2.2594	3.1253	2.3519	0	2.4601	2.7561	4.2503	3.7532	66088888	66089572	0
chr5	transcription_start_site	+	102194148	102194148	74596	Cds1	CDP-diacylglycerol synthase 1	NM_173370	4833409J18Rik	0	0	1.5066	1.1751	2.678	1.6523	0	0	0	0	3.1557	2.0069	102193906	102194340	0
chr5	transcription_start_site	+	89316284	89316284	54403	Slc4a4	solute carrier family 4 (anion exchanger), member 4	NM_001136260	AI835705	0	0	1.3231	1.4974	2.9161	2.7204	0	0	0	2.1511	3.3562	3.1113	89315805	89316469	0
chr2	transcription_start_site	-	101637864	101637864	72446	Prr5l	proline rich 5 like	NM_175181	2600010E01Rik	0	0	0	0	1.9419	0	0	0	0	0	2.7645	0	101637685	101638134	0
chr4	transcription_start_site	+	141349526	141349526	12371	Casp9	caspase 9	NM_015733	AI115399	2.6307	0	2.7356	1.55065	2.9924	2.1707	3.0849	0	3.0684	0	3.4499	2.73135	141349147	141349696	0
chr1	transcription_start_site	+	117581713	117581713	636808	Cntnap5a	contactin associated protein-like 5A	NM_001077425	Caspr5-1	1.7789	0	2.0094	1.3018	2.1155	1.9745	2.488	0	3.022	0	2.2803	2.3793	117581319	117581883	0
chr3	transcription_start_site	-	146162717	146162717	70951	Spata1	spermatogenesis associated 1	NM_027617	4921536I21Rik	0	0	1.4435	2.0262	2.6416	2.4875	0	0	0	2.5455	3.7373	3.2721	146162547	146162912	0
chr14	transcription_start_site	+	121310415	121310415	70572	Ipo5	importin 5	NM_023579	1110011C18Rik	1.2219	1.0136	1.25	1.7384	1.98465	2.4372	0	0	0	3.0371	3.3119	3.2482	121310229	121310579	0
chr12	transcription_start_site	+	112278008	112278008	217864	Rcor1	REST corepressor 1	NM_198023	5730409O11	1.918	0	1.7549	1.7185	1.71755	1.83155	2.2583	0	0	2.3143	2.5855	2.2254	112277700	112278165	0
chr7	transcription_start_site	+	37483136	37483136	243931	Tshz3	teashirt zinc finger family member 3	NM_172298	A630038G13Rik	0	1.2034	1.4694	1.3916	2.291	2.5816	0	0	0	0	3.2984	2.9384	37482605	37483289	0
chr8	transcription_start_site	+	11758329	11758329	54126	Arhgef7	Rho guanine nucleotide exchange factor (GEF7)	NM_001113518	Cool	0	0	0	0	1.9487	2.1009	0	0	0	0	2.3455	2.4181	11758114	11758468	0
chr9	transcription_start_site	+	30838228	30838228	235132	Zbtb44	zinc finger and BTB domain containing 44	NM_172765	6030404E16Rik	2.0683	0	1.7504	1.35057	2.43	1.71105	2.3409	0	0	0	3.2428	0	30838038	30838367	0
chr15	transcription_start_site	+	25343946	25343946	432939	Gm5468	predicted gene 5468	NR_027376	100040583	0	0	1.3154	1.5187	3.0743	2.7545	0	0	0	0	3.5588	3.8927	25343175	25344084	0
chr16	transcription_start_site	+	43510420	43510420	56490	Zbtb20	zinc finger and BTB domain containing 20	NM_019778	1300017A20Rik	2.7194	0	1.915	1.4495	2.2105	1.2212	3.5899	0	2.8826	0	2.2884	2.1945	43508983	43510558	0
chr12	transcription_start_site	-	82881994	82881994	338372	Map3k9	mitogen-activated protein kinase kinase kinase 9	NM_177395	E130314H24Rik	1.28725	0	2.1696	1.452	2.4053	2.05735	0	0	2.5709	2.1597	2.8573	2.8839	82881858	82882222	0
chr19	transcription_start_site	+	29326317	29326317	16452	Jak2	Janus kinase 2	NM_008413	AI504024	1.645	1.3956	1.7563	1.6215	2.7041	1.9538	0	0	0	0	3.6781	2.2773	29326004	29326453	0
chr19	transcription_start_site	+	21852831	21852831	83921	Tmem2	transmembrane protein 2	NM_001033759	3110012M15Rik	1.0723	0	1.0355	1.571	2.1976	2.1802	0	0	0	0	2.5028	2.4432	21852499	21852963	0
chr12	transcription_start_site	-	102956712	102956712	74413	Tc2n	tandem C2 domains, nuclear	NM_001082976	4933406D09Rik	0	0	0	1.8339	2.0642	2.0439	0	0	0	2.0639	2.7301	2.4499	102956586	102956840	0
chr7	transcription_start_site	+	72789783	72789783	272396	Tarsl2	threonyl-tRNA synthetase-like 2	NM_172310	A530046H20Rik	1.8231	0	1.7473	1.8677	2.5367	2.0901	2.1287	0	2.6036	2.6412	3.0623	3.2243	72789559	72789908	0
chr1	transcription_start_site	-	60099931	60099931	70375	Ica1l	islet cell autoantigen 1-like	NM_027407	1700030B17Rik	1.2168	0	1.0595	0	2.7641	1.9503	0	0	0	0	3.4693	2.3608	60099807	60100251	0
chr15	transcription_start_site	+	100446092	100446092	23994	Dazap2	DAZ associated protein 2	NM_011873	AI314727	0	0	1.9866	1.3547	3.1461	2.4768	0	0	2.6618	0	3.6203	3.1775	100445668	100446215	0
chrX	transcription_start_site	-	101017327	101017327	20502	Slc16a2	solute carrier family 16 (monocarboxylic acid transporters), member 2	NM_009197	AW105741	1.349	0	2.6602	1.41415	2.0168	3.2751	0	0	2.8509	0	2.6981	3.7723	101017205	101017555	0
chr2	transcription_start_site	-	80421122	80421122	50884	Nckap1	NCK-associated protein 1	NM_016965	C79304	2.0309	1.1358	1.8196	1.7156	2.3147	2.0166	2.7161	0	2.4345	2.5216	3.1627	2.8709	80421001	80421335	0
chr10	transcription_start_site	-	110447064	110447064	320150	Zdhhc17	zinc finger, DHHC domain containing 17	NM_172554	A230053P19Rik	1.5763	0	1.2612	1.60405	2.1304	1.6881	0	0	0	2.5363	2.705	2.5185	110446943	110447397	0
chr6	transcription_start_site	+	113647492	113647492	381801	Tatdn2	TatD DNase domain containing 2	NM_001033463	AI646012	1.7543	0	1.4618	2.0143	2.1619	2.0353	0	0	0	2.7624	2.4505	2.3704	113647078	113647612	0
chr11	transcription_start_site	-	104303605	104303605	76719	1700081L11Rik	RIKEN cDNA 1700081L11 gene	NM_001081045	9430041J06Rik	0	0	0	0	2.5287	1.614	0	0	0	0	2.938	0	104303486	104303915	0
chr19	transcription_start_site	-	60302600	60302600	76539	D19Ertd737e	DNA segment, Chr 19, ERATO Doi 737, expressed	NM_029648	2310065H12Rik	1.5475	0	1.7231	2.1031	2.593	2.4383	0	0	0	2.38	3.1265	3.1132	60302481	60303057	0
chr5	transcription_start_site	-	44617845	44617845	231225	Tapt1	transmembrane anterior posterior transformation 1	NM_173764	4932414K18Rik	1.3052	0	1.2485	1.9265	2.3671	1.9977	0	0	0	0	3.415	2.7641	44617727	44617976	0
chr1	transcription_start_site	-	162281702	162281702	29809	Rabgap1l	RAB GTPase activating protein 1-like	NM_013862	5830411O09Rik	0	0	0	0	1.392	0	0	0	0	0	2.2423	0	162281585	162282189	0
chr2	transcription_start_site	-	65076683	65076683	319876	Cobll1	Cobl-like 1	NM_027225	1810047P18Rik	1.0073	0	1.465	1.7561	2.2205	2.6419	0	0	0	0	3.3048	3.1892	65076568	65076892	0
chr3	transcription_start_site	+	146162799	146162799	14707	Gng5	guanine nucleotide binding protein (G protein), gamma 5	NM_010318	G(y)5	0	0	1.4435	2.0262	2.6416	2.4875	0	0	0	2.5455	3.7373	3.2721	146162547	146162912	0
chr13	transcription_start_site	-	63666828	63666828	19206	Ptch1	patched homolog 1	NM_008957	A230106A15Rik	1.0418	0	1.1809	1.5295	2.3787	2.6323	0	0	0	2.5231	2.7722	3.017	63666724	63667273	0
chr5	transcription_start_site	-	125659584	125659584	20602	Ncor2	nuclear receptor co-repressor 2	NM_011424	N-CoR	1.1763	0	0	1.4989	2.1077	1.9147	0	0	0	0	2.6121	2.3983	125659481	125659710	0
chr7	transcription_start_site	+	107756276	107756276	19346	Rab6	RAB6, member RAS oncogene family	NM_024287	2610028L11Rik	0	0	0	1.1825	1.6792	1.3056	0	0	0	0	2.0435	0	107756133	107756377	0
chr16	transcription_start_site	+	77014313	77014313	30940	Usp25	ubiquitin specific peptidase 25	NM_013918	-	1.253	0	1.1659	2.273	2.4201	3.0458	0	0	0	2.7625	2.7853	3.5724	77013973	77014412	0
chr7	transcription_start_site	+	75097142	75097142	16001	Igf1r	insulin-like growth factor I receptor	NM_010513	A330103N21Rik	0	0	1.6291	1.7387	2.4913	2.6077	0	0	2.2547	2.2024	3.5305	3.0317	75096488	75097239	0
chr13	transcription_start_site	+	58503628	58503628	74386	Rmi1	RMI1, RecQ mediated genome instability 1, homolog (S. cerevisiae)	NM_028904	4932432N11Rik	0	0	0	1.0583	1.918	2.0736	0	0	0	0	2.5487	2.7637	58502987	58503723	0
chr12	transcription_start_site	+	16901783	16901783	19878	Rock2	Rho-associated coiled-coil containing protein kinase 2	NM_009072	B230113H15Rik	1.4823	0	1.4229	2.1236	1.95315	2.2169	0	0	0	2.8949	2.9456	2.8868	16901510	16901871	0
chr1	transcription_start_site	-	186823428	186823428	226778	Mark1	MAP/microtubule affinity-regulating kinase 1	NM_145515	AW491150	1.3921	0	1.3884	1.2951	1.6386	1.6685	0	0	0	0	2.1705	2.2168	186823345	186823699	0
chr18	transcription_start_site	+	36440815	36440815	19290	Pura	purine rich element binding protein A	NM_008989	CAGER-1	0	0	0	1.5904	1.7879	1.6173	0	0	0	0	2.4572	0	36440727	36440896	0
chr8	transcription_start_site	-	11008430	11008430	384783	Irs2	insulin receptor substrate 2	NM_001081212	Irs-2	0	0	1.1724	1.3956	1.9048	1.7603	0	0	0	0	2.3653	2.1169	11008360	11008904	0
chr17	transcription_start_site	-	32421068	32421068	57261	Brd4	bromodomain containing 4	NM_198094	Brd5	1.6802	1.5898	1.4806	1.7259	3.8001	2.3824	2.1345	0	0	0	4.4167	3.1785	32421001	32421640	0
chr1	transcription_start_site	-	44159233	44159233	75623	1700029F09Rik	RIKEN cDNA 1700029F09 gene	NM_029368	3110030D08Rik	1.6175	0	1.6838	1.7186	2.1463	1.6681	0	0	0	2.1666	2.6192	2.0616	44159167	44159869	0
chr3	transcription_start_site	+	157197360	157197360	53861	Zranb2	zinc finger, RAN-binding domain containing 2	NM_017381	AI227013	0	0	0	0	1.8415	1.1968	0	0	0	0	2.317	0	157197277	157197426	0
chr13	transcription_start_site	-	46822956	46822956	218210	Nup153	nucleoporin 153	NM_175749	B130015D15Rik	0	0	0	0	1.7771	1.2364	0	0	0	0	2.1663	0	46822892	46823131	0
chr15	transcription_start_site	+	58720852	58720852	75841	Rnf139	ring finger protein 139	NM_175226	4930555P18Rik	1.3422	0	1.3679	1.4822	2.167	2.0244	0	0	0	0	2.7043	2.9575	58720454	58720903	0
chr10	transcription_start_site	+	107599455	107599455	17931	Ppp1r12a	protein phosphatase 1, regulatory (inhibitor) subunit 12A	NM_027892	1200015F06Rik	2.1832	0	1.6589	1.13275	2.3413	1.7359	2.4021	0	0	0	2.6542	2.2687	107599146	107599504	0
chr6	transcription_start_site	+	149357407	149357407	12121	Bicd1	bicaudal D homolog 1 (Drosophila)	NM_001112796	B830009D06Rik	1.1502	0	0	0	1.7027	1.5026	0	0	0	0	2.2722	0	149357311	149357450	0
chr3	transcription_start_site	+	33699116	33699116	67120	Ttc14	tetratricopeptide repeat domain 14	NM_025978	2700016E08Rik	0	0	0	0	1.6889	0	0	0	0	0	2.2465	0	33699024	33699158	0
chr2	transcription_start_site	+	156022382	156022382	228829	Phf20	PHD finger protein 20	NM_172674	6820402O20Rik	0	0	0	0	2.2137	1.8221	0	0	0	0	2.73	2.2456	156021872	156022421	0
chr16	transcription_start_site	-	14159367	14159367	223989	4921513D23Rik	RIKEN cDNA 4921513D23 gene	NM_001081154	BC031575	0	0	1.2852	0	1.60325	2.7983	0	0	0	0	2.4647	3.2833	14159329	14159583	0
chr4	transcription_start_site	-	19636140	19636140	107568	Wwp1	WW domain containing E3 ubiquitin protein ligase 1	NM_177327	8030445B08Rik	1.761	0	1.9385	1.4361	1.57825	1.3907	2.161	0	2.4831	0	2.431	0	19636103	19636374	0
chr15	transcription_start_site	+	101004555	101004555	11479	Acvr1b	activin A receptor, type 1B	NM_007395	6820432J04	1.27805	0	1.6484	1.29335	1.86105	1.4638	0	0	0	0	2.6042	0	101004431	101004590	0
chr2	transcription_start_site	+	3201559	3201559	18108	Nmt2	N-myristoyltransferase 2	NM_008708	A930001K02Rik	0	0	0	1.5296	1.7504	1.6165	0	0	0	0	2.4792	0	3201445	3201594	0
chr11	transcription_start_site	+	3190459	3190459	56218	Patz1	POZ (BTB) and AT hook containing zinc finger 1	NM_019574	8430401L15Rik	0	0	0	0	1.5929	1.5367	0	0	0	0	1.819	0	3189602	3190492	0
chr2	transcription_start_site	-	26300736	26300736	227648	Sec16a	SEC16 homolog A (S. cerevisiae)	NM_153125	AU024582	0	0	0	1.0022	2.0698	2.1908	0	0	0	0	2.4665	2.6569	26300706	26300870	0
chr17	transcription_start_site	+	29627989	29627989	18712	Pim1	proviral integration site 1	NM_008842	Pim-1	1.4127	0	1.2907	1.5448	3.4681	1.4871	0	0	0	0	3.9555	0	29626954	29628018	0
chr11	transcription_start_site	-	109472703	109472703	52639	Wipi1	WD repeat domain, phosphoinositide interacting 1	NM_145940	4930533H01Rik	1.1112	0	1.4209	2.4672	2.03425	2.7816	0	0	0	2.9315	3.5485	3.4718	109472674	109473233	0
chr19	transcription_start_site	+	37282310	37282310	69104	March5	membrane-associated ring finger (C3HC4) 5	NM_027314	1810015H18Rik	0	0	1.4107	0	2.5201	1.9805	0	0	0	0	3.1282	2.4744	37281781	37282335	0
chr11	transcription_start_site	-	96690816	96690816	18023	Nfe2l1	nuclear factor, erythroid derived 2,-like 1	NM_001130450	AA408798	1.3478	0	1.6015	0	1.7705	1.2232	0	0	0	0	2.0604	0	96690791	96691125	0
chr12	transcription_start_site	-	70782839	70782839	20663	Sos2	son of sevenless homolog 2 (Drosophila)	NM_001135559	-	2.0732	0	2.3592	1.523	2.1708	2.1407	3.4401	0	2.7698	0	2.7508	2.4478	70782815	70783069	0
chr2	transcription_start_site	+	81893814	81893814	241514	Zfp804a	zinc finger protein 804A	NM_175513	C630007C17Rik	0	0	0	1.1052	1.5554	1.1814	0	0	0	0	2.0085	0	81893702	81893836	0
chr2	transcription_start_site	+	49307005	49307005	227867	Epc2	enhancer of polycomb homolog 2 (Drosophila)	NM_172663	5830499L14	0	0	1.1486	1.6292	1.9551	1.7446	0	0	0	0	2.4254	0	49306847	49307026	0
chr11	transcription_start_site	-	21270882	21270882	216558	Ugp2	UDP-glucose pyrophosphorylase 2	NM_139297	MGC38262	0	0	0	2.0846	2.4108	2.4973	0	0	0	0	3.0459	3.2304	21270861	21271215	0
chr12	transcription_start_site	-	112615570	112615570	217866	Cdc42bpb	CDC42 binding protein kinase beta	NM_183016	MRCKb	1.4185	1.3406	1.418	1.314	2.5973	1.7148	0	0	0	0	3.2237	2.5599	112615553	112616002	0
chr8	transcription_start_site	-	126957836	126957836	209966	Pgbd5	piggyBac transposable element derived 5	NM_171824	2900019M05Rik	1.5495	1.5685	1.59735	1.8313	3.0865	2.1181	2.2463	0	2.377	2.3056	3.9212	3.1584	126957819	126958368	0
chr17	transcription_start_site	-	56724006	56724006	224902	Safb2	scaffold attachment factor B2	NM_001029979	AA389433	0	0	0	1.5089	2.3112	1.6467	0	0	0	0	2.8064	2.2033	56723990	56724260	0
chr8	transcription_start_site	-	89996491	89996491	12404	Cbln1	cerebellin 1 precursor protein	NM_019626	AI323299	1.405	0	0	0	2.5019	1.912	0	0	0	0	2.9486	0	89996475	89996814	0
chr7	transcription_start_site	-	146037950	146037950	69546	Mapk1ip1	mitogen-activated protein kinase 1 interacting protein 1	NM_001045483	2310009E07Rik	0	0	1.5886	1.9746	2.6235	2.7553	0	0	0	2.4645	3.1543	3.2458	146037935	146038598	0
chr11	transcription_start_site	+	70658426	70658426	54189	Rabep1	rabaptin, RAB GTPase binding effector protein 1	NM_019400	AA409789	0	0	0	0	1.6489	1.2189	0	0	0	0	2.1147	0	70658312	70658441	0
chr17	transcription_start_site	+	75578221	75578221	268977	Ltbp1	latent transforming growth factor beta binding protein 1	NM_019919	9430031G15Rik	1.40695	0	1.4	1.61585	1.9807	1.4724	0	0	0	2.3294	2.3939	2.3706	75576811	75578235	0
chr5	transcription_start_site	-	106887185	106887185	104382	Barhl2	BarH-like 2 (Drosophila)	NM_001005477	E130309B19Rik	0	0	0	0	1.9286	1.07	0	0	0	0	2.1935	0	106887171	106887640	0
chr9	transcription_start_site	+	114239252	114239252	12046	Bcl2a1c	B-cell leukemia/lymphoma 2 related protein A1c	NM_007535	A1-c	0	0	0	0	2.6671	0	0	0	0	0	3.1872	0	114238732	114239266	0
chr8	transcription_start_site	+	63472016	63472016	18004	Nek1	NIMA (never in mitosis gene a)-related expressed kinase 1	NM_175089	D8Ertd790e	2.693	0	2.3229	1.6431	2.15455	2.3036	2.7712	0	2.5482	2.35515	2.9541	3.19165	63471506	63472030	0
chr18	transcription_start_site	+	84257549	84257549	225791	Zadh2	zinc binding alcohol dehydrogenase, domain containing 2	NM_146090	C530046K17Rik	3.1964	0	3.0248	1.5209	3.08785	2.36205	3.4866	0	3.28	0	3.47235	3.6918	84257090	84257559	0
chr1	transcription_start_site	-	145549814	145549814	214498	Cdc73	cell division cycle 73, Paf1/RNA polymerase II complex component, homolog (S. cerevisiae)	NM_145991	8430414L16Rik	0	0	0	1.0692	2.3638	1.4414	0	0	0	0	3.3122	0	145549804	145550053	0
chr1	transcription_start_site	-	39777834	39777834	619289	Rfx8	regulatory factor X 8	NM_001145660	4933400N17Rik	0	1.5332	0	0	3.2647	3.6868	0	0	0	0	3.4976	3.8816	39777825	39778705	0
chr14	transcription_start_site	-	35123689	35123689	75698	Fam35a	family with sequence similarity 35, member A	NM_029389	3110001K24Rik	2.0295	0	1.7301	2.1306	2.5094	2.3102	0	0	0	2.8368	3.1338	2.8058	35123681	35124250	0
chr19	transcription_start_site	-	37281783	37281783	208922	Cpeb3	cytoplasmic polyadenylation element binding protein 3	NM_198300	4831444O18Rik	2.545	0	2.1527	1.5222	2.5201	2.34225	2.9067	0	3.6998	0	3.1282	3.17155	37281781	37282335	0
chr5	transcription_start_site	+	21151801	21151801	67211	Armc10	armadillo repeat containing 10	NM_026034	2810037C14Rik	0	0	0	0	2.213	0	0	0	0	0	3.0945	0	21151056	21151801	0
chr14	transcription_start_site	+	119337153	119337153	100037258	Dnajc3	DnaJ (Hsp40) homolog, subfamily C, member 3	NM_008929	AA408985	2.22495	0	2.2094	1.9579	1.70005	1.62985	2.929	0	2.9851	2.4841	2.7519	2.3176	119337153	119337312	0
chr9	transcription_start_site	+	95460235	95460235	75552	Paqr9	progestin and adipoQ receptor family member IX	NM_198414	1700020G04Rik	2.4699	0	2.3927	2.43845	1.7822	2.678	2.8842	0	3.3594	2.8108	2.7183	4.0959	95459956	95460235	0
chr9	transcription_start_site	+	45714651	45714651	18554	Pcsk7	proprotein convertase subtilisin/kexin type 7	NM_008794	AA959856	1.4581	0	1.6396	1.3144	1.5845	1.49115	0	0	0	0	2.1674	2.174	45714650	45714999	0
chr12	transcription_start_site	+	111976158	111976158	69641	Wdr20a	WD repeat domain 20A	NM_027149	2310040A13Rik	0	0	0	0	2.3129	1.7425	0	0	0	0	3.0066	0	111976156	111976616	0
chr8	transcription_start_site	+	114060741	114060741	170737	Znrf1	zinc and ring finger 1	NM_133206	B830022L21Rik	1.60345	0	1.5526	0	1.5548	1.4854	0	0	0	0	2.2978	0	114060735	114060883	0
chr9	transcription_start_site	+	25060168	25060168	235072	Sept7	septin 7	NM_009859	Cdc10	0	0	0	1.0909	2.3402	1.6127	0	0	0	0	2.805	0	25060160	25060609	0
chr10	transcription_start_site	+	23640211	23640211	111174	Taar1	trace amine-associated receptor 1	NM_053205	Tar1	2.8206	1.54425	2.3101	1.99655	2.9787	1.971	2.8206	0	3.3651	2.6557	3.6373	3.1453	23640203	23640962	0
chr13	transcription_start_site	+	98011124	98011124	13803	Enc1	ectodermal-neural cortex 1	NM_007930	Nrpb	0	0	0	0	1.566	1.1536	0	0	0	0	2.1111	0	98011115	98011284	0
chr15	transcription_start_site	-	79518302	79518302	74158	Josd1	Josephin domain containing 1	NM_028792	1300006C06Rik	1.2266	0	1.5237	1.0285	1.8729	1.43555	0	0	0	0	2.9061	0	79518062	79518311	0
chr14	transcription_start_site	+	22319075	22319075	54169	Myst4	MYST histone acetyltransferase monocytic leukemia 4	NM_017479	AI507552	0	0	1.9997	2.6943	2.9357	3.0155	0	0	0	0	3.0466	3.2754	22319066	22320616	0
chr2	transcription_start_site	-	104656853	104656853	99003	Qser1	glutamine and serine rich 1	NM_001123327	4732486I23Rik	0	0	0	0	2.1007	1.1565	0	0	0	0	2.4665	0	104656438	104656862	0
chr8	transcription_start_site	-	35040313	35040313	19663	Rbpms	RNA binding protein gene with multiple splicing	NM_001042674	2010300K22Rik	1.649	0	1.49125	0	2.2573	1.8457	0	0	0	0	2.5481	2.4833	35039873	35040322	0
chr10	transcription_start_site	-	9620838	9620838	78808	Stxbp5	syntaxin binding protein 5 (tomosyn)	NM_001081344	0710001E20Rik	0	0	0	1.6482	1.9824	1.5339	0	0	0	2.1014	2.4932	0	9620523	9620847	0
chr9	transcription_start_site	-	70504981	70504981	235461	Fam63b	family with sequence similarity 63, member B	NM_172772	AI465301	1.99005	0	2.0713	1.3064	2.7274	1.6522	2.4211	0	2.3208	0	3.0413	0	70504342	70504991	0
chr3	transcription_start_site	-	104024329	104024329	99470	Magi3	membrane associated guanylate kinase, WW and PDZ domain containing 3	NM_001159354	4732496O19Rik	1.2925	0	1.1594	1.6507	2.1579	1.8534	0	0	0	0	2.4926	2.4677	104023790	104024339	0
chr5	transcription_start_site	+	122161617	122161617	20239	Atxn2	ataxin 2	NM_009125	9630045M23Rik	2.2846	1.5377	2.4863	2.8052	3.2087	2.9504	2.732	0	2.9524	3.3569	3.9582	3.6401	122161606	122162341	0
chr8	transcription_start_site	-	113861803	113861803	74568	Mlkl	mixed lineage kinase domain-like	NM_029005	9130019I15Rik	0	0	0	0	1.507	0	0	0	0	0	2.4871	0	113861685	113861814	0
chr16	transcription_start_site	+	64851910	64851910	106143	Cggbp1	CGG triplet repeat binding protein 1	NM_178647	AA960172	0	0	1.3298	1.2971	1.5645	1.6766	0	0	0	0	2.7035	0	64851898	64852249	0
chr8	transcription_start_site	-	113917721	113917721	338521	Fa2h	fatty acid 2-hydroxylase	NM_178086	FAAH	0	0	1.413	1.9985	3.9174	3.3642	0	0	0	2.3099	4.177	3.5875	113916984	113917733	0
chr4	transcription_start_site	-	83132294	83132294	101739	Psip1	PC4 and SFRS1 interacting protein 1	NM_133948	AA408851	1.1928	0	1.4326	1.3763	2.6166	1.6444	0	0	0	0	2.8844	0	83131672	83132306	0
chr4	transcription_start_site	-	141094512	141094512	56381	Spen	SPEN homolog, transcriptional regulator (Drosophila)	NM_019763	Mint	2.068	0	2.0592	2.4616	3.0199	2.306	2.6013	0	2.6031	3.0363	3.3051	2.9237	141093591	141094525	0
chr2	transcription_start_site	-	60719495	60719495	56878	Rbms1	RNA binding motif, single stranded interacting protein 1	NM_020296	2600014B10Rik	2.1513	0	1.5519	1.14625	1.3724	1.566	2.6024	0	2.3675	0	2.4848	0	60719165	60719509	0
chrX	transcription_start_site	-	7709564	7709564	73447	Wdr13	WD repeat domain 13	NM_026137	1700060B08Rik	0	1.2515	1.17997	1.648	2.6107	1.5856	0	0	0	0	2.9838	0	7708934	7709578	0
chr12	transcription_start_site	-	114067600	114067600	71963	Cdca4	cell division cycle associated 4	NM_028023	2410018C03Rik	0	0	0	0	1.5377	1.3535	0	0	0	0	2.1789	0	114067485	114067614	0
chr12	transcription_start_site	+	81891545	81891545	217684	4933426M11Rik	RIKEN cDNA 4933426M11 gene	NM_178682	mKIAA0247	1.8023	1.2609	2.1004	1.58675	3.7934	2.33945	2.38315	0	3.2174	2.4493	4.0486	2.79445	81891530	81892261	0
chr8	transcription_start_site	-	8690537	8690537	234023	Arglu1	arginine and glutamate rich 1	NM_176849	9430010O03Rik	1.0249	0	1.1064	1.3932	2.5656	1.6574	0	0	0	0	3.0941	2.3296	8690013	8690552	0
chr6	transcription_start_site	-	23789300	23789300	320405	Cadps2	Ca2+-dependent activator protein for secretion 2	NM_153163	A230044C21Rik	0	0	1.2567	2.2565	1.8374	2.3494	0	0	0	2.7549	2.3729	2.8301	23789083	23789317	0
chr10	transcription_start_site	-	66748029	66748029	641340	Nrbf2	nuclear receptor binding factor 2	NM_001036293	NRBF-2	1.1474	0	0	1.706	2.3839	1.7834	0	0	0	2.7303	2.9445	2.6682	66747602	66748046	0
chr6	transcription_start_site	+	120616438	120616438	330409	Cecr2	cat eye syndrome chromosome region, candidate 2 homolog (human)	NM_001128151	2610101O16Rik	0	0	1.1168	1.2414	2.0282	1.5367	0	0	0	0	2.575	0	120616418	120617167	0
chr19	transcription_start_site	+	45092624	45092624	226154	Lzts2	leucine zipper, putative tumor suppressor 2	NM_001130526	BC014695	0	0	0	0	1.77453	1.6832	0	0	0	0	2.8085	2.4742	45092604	45092833	0
chr12	transcription_start_site	-	70994150	70994150	399510	Map4k5	mitogen-activated protein kinase kinase kinase kinase 5	NM_201519	4432415E19Rik	1.24465	0	1.08045	2.115	2.2061	2.8198	0	0	0	2.759	4.0061	3.3347	70993636	70994170	0
chr12	transcription_start_site	-	51750210	51750210	18760	Prkd1	protein kinase D1	NM_008858	PKD	1.4225	0	1.14595	1.2954	1.75435	1.5231	0	0	0	0	2.7529	0	51749775	51750230	0
chr10	transcription_start_site	-	79447075	79447075	216157	ORF61	open reading frame 61	NM_001003949	AC087114.7gm12	2.4644	1.29825	3.4325	2.8757	2.3896	3.6136	2.6895	0	4.0814	3.3663	3.5174	3.93	79446357	79447096	0
chr12	transcription_start_site	-	112951468	112951468	70369	Bag5	BCL2-associated athanogene 5	NM_027404	1600025G07Rik	1.356	0	1.4539	0	1.8563	1.5399	0	0	0	0	3.0778	0	112951122	112951491	0
chr1	transcription_start_site	-	31006600	31006600	19243	Ptp4a1	protein tyrosine phosphatase 4a1	NM_011200	AA415290	0	0	1.2236	1.5882	2.905	1.9358	0	0	0	0	3.4058	2.3385	31005876	31006623	0
chr16	transcription_start_site	-	56717467	56717467	21787	Tfg	Trk-fused gene	NM_019678	AI173908	1.03005	0	1.2371	2.8614	3.6662	3.2729	0	0	0	3.1365	3.9075	3.5092	56716741	56717495	0
chr9	transcription_start_site	-	54349433	54349433	235380	Dmxl2	Dmx-like 2	NM_172771	6330586A12	1.64565	0	1.6697	1.5052	2.034	1.7144	0	0	2.4368	0	2.7899	2.18795	54349309	54349463	0
chr5	transcription_start_site	-	124804637	124804637	13445	Cdk2ap1	CDK2 (cyclin-dependent kinase 2)-associated protein 1	NM_013812	Apc10	1.9536	1.0769	2.0424	1.4964	3.091	1.66505	3.1629	0	3.3286	0	4.1711	2.648	124804114	124804668	0
chr5	transcription_start_site	-	17866231	17866231	14677	Gnai1	guanine nucleotide binding protein (G protein), alpha inhibiting 1	NM_010305	AU046200	0	0	0	1.4755	1.81395	1.3617	0	0	0	0	2.807	0	17865793	17866262	0
chr7	transcription_start_site	-	149246939	149246939	101513	2700078K21Rik	RIKEN cDNA 2700078K21 gene	NM_028308	1110017M21Rik	0	0	0	0	2.3177	1.2094	0	0	0	0	2.8118	0	149246507	149246971	0
chr17	transcription_start_site	+	83750270	83750270	78798	Eml4	echinoderm microtubule associated protein like 4	NM_001114361	4930443C24Rik	0	0	1.2818	1.5943	1.8162	1.6364	0	0	0	2.0411	2.1284	2.1612	83750238	83750497	0
chr3	transcription_start_site	-	116365468	116365468	15247	Hiat1	hippocampus abundant gene transcript 1	NM_008246	MGC144858	2.0414	1.2782	1.7288	1.23795	2.6242	1.5071	2.4758	0	0	0	3.1859	0	116365031	116365500	0
chr7	transcription_start_site	-	128850767	128850767	76179	Usp31	ubiquitin specific peptidase 31	NM_001033173	6330567E21Rik	0	1.3298	1.4916	0	2.8299	1.529	0	0	0	0	3.4167	0	128850231	128850799	0
chrX	transcription_start_site	-	91368746	91368746	22764	Zfx	zinc finger protein X-linked	NM_011768	Zfx5	2.45135	1.4891	2.3154	2.16045	4.7839	2.8576	3.23885	0	2.49525	3.7532	5.0034	4.4216	91367449	91368778	0
chr3	transcription_start_site	-	127540410	127540410	211556	Ap1ar	adaptor-related protein complex 1 associated regulatory protein	NM_145964	AA407621	0	0	0	1.7269	2.1798	1.4965	0	0	0	0	2.7587	0	127540294	127540443	0
chr15	transcription_start_site	+	26238826	26238826	211147	March11	membrane-associated ring finger (C3HC4) 11	NM_177597	9630025C22	1.5597	0	1.3186	0	1.4398	1.6969	2.1992	0	0	0	2.7185	2.3318	26238793	26239066	0
chr5	transcription_start_site	-	44173388	44173388	242960	Fbxl5	F-box and leucine-rich repeat protein 5	NM_001159963	Fbl4	0	0	1.3917	1.293	2.0508	1.2501	0	0	0	0	2.6359	0	44173253	44173422	0
chr14	transcription_start_site	-	34260344	34260344	26419	Mapk8	mitogen-activated protein kinase 8	NM_016700	AI849689	0	0	0	1.1021	2.4821	1.4043	0	0	0	0	3.0169	0	34259926	34260378	0
chr14	transcription_start_site	-	104867216	104867216	18996	Pou4f1	POU domain, class 4, transcription factor 1	NM_011143	Brn-3	1.739	0	1.9386	2.0786	3.1163	3.051	2.2871	0	2.4677	2.6713	3.7186	3.4502	104866611	104867251	0
chr4	transcription_start_site	+	131429553	131429553	57317	Srsf4	serine/arginine-rich splicing factor 4	NM_020587	5730499P16Rik	0	0	1.3556	0	2.1309	1.7177	0	0	0	0	2.8637	0	131429518	131429853	0
chr11	transcription_start_site	+	21138891	21138891	245944	Vps54	vacuolar protein sorting 54 (yeast)	NM_139061	5330404P15Rik	0	1.3833	1.7779	1.2166	2.8018	2.2223	0	0	0	0	3.4886	3.0038	21138856	21139518	0
chr11	transcription_start_site	-	69734843	69734843	276770	Eif5a	eukaryotic translation initiation factor 5A	NM_181582	AA410058	0	0	2.6739	1.4098	3.2227	3.5565	0	0	2.7973	0	3.3766	3.7856	69734030	69734881	0
chr2	transcription_start_site	+	74520449	74520449	15431	Hoxd11	homeobox D11	NM_008273	E230017H14Rik	0	0	1.1881	1.1483	2.9468	3.7282	0	0	0	0	3.6017	2.489	74520411	74521145	0
chr15	transcription_start_site	+	41279027	41279027	170719	Oxr1	oxidation resistance 1	NM_001130163	2210416C20Rik	0	0	1.2127	1.4159	1.5619	2.0401	0	0	0	0	2.7785	2.525	41278988	41279632	0
chr6	transcription_start_site	-	119798168	119798168	111173	Erc1	ELKS/RAB6-interacting/CAST family member 1	NM_178085	4930404L01Rik	0	0	1.5945	2.0706	1.9613	1.67485	0	0	0	3.0548	2.2776	3.1051	119797964	119798208	0
chr11	transcription_start_site	+	86940578	86940578	68729	Trim37	tripartite motif-containing 37	NM_197987	1110032A10Rik	0	0	0	1.5871	2.6277	1.9814	0	0	0	0	3.0062	2.2736	86940538	86941092	0
chr17	transcription_start_site	-	86087594	86087594	20472	Six2	sine oculis-related homeobox 2 homolog (Drosophila)	NM_011380	-	1.6804	0	1.8207	1.1222	1.3983	1.2772	2.1408	0	0	0	2.1787	0	86087502	86087636	0
chr2	transcription_start_site	+	179906292	179906292	56436	Adrm1	adhesion regulating molecule 1	NM_019822	1110063P18Rik	0	0	0	1.542	1.54423	1.6648	0	0	0	0	2.4299	2.2035	179906247	179906586	0
chr19	transcription_start_site	+	57435498	57435498	226252	Fam160b1	family with sequence similarity 160, member B1	NM_145505	AI450540	1.0909	0	0	1.2373	1.51445	1.5536	0	0	0	0	2.3279	0	57435452	57435811	0
chr17	transcription_start_site	+	5841379	5841379	66616	Snx9	sorting nexin 9	NM_025664	2700073N08Rik	1.9139	0	2.1251	1.7638	1.8694	2.3887	0	0	2.7878	0	2.3819	2.8062	5841330	5841689	0
chr7	transcription_start_site	-	71083743	71083743	50794	Klf13	Kruppel-like factor 13	NM_021366	0610043C13Rik	1.8325	0	1.7876	1.7308	2.00675	1.9352	2.1199	0	2.0302	2.5796	3.0769	2.6199	71082859	71083793	0
chr2	transcription_start_site	+	28061208	28061208	56177	Olfm1	olfactomedin 1	NM_019498	AMY	1.4584	0	1.4108	2.3823	2.0477	2.12795	0	0	0	2.6775	2.8983	2.9986	28061157	28061821	0
chr17	transcription_start_site	+	24607417	24607417	67078	Pgp	phosphoglycolate phosphatase	NM_025954	1700012G19Rik	0	0	0	1.2792	2.2356	1.3867	0	0	0	0	2.6671	0	24607366	24607810	0
chr1	transcription_start_site	-	153347953	153347953	19821	Rnf2	ring finger protein 2	NM_011277	AI326319	1.4273	0	1.3877	1.42875	1.7867	1.798	0	0	0	0	3.0614	2.4975	153347476	153348005	0
chr7	transcription_start_site	+	134985321	134985321	20909	Stx4a	syntaxin 4A (placental)	NM_009294	Stx4	1.1894	0	1.119	0	2.4068	1.43135	0	0	0	0	3.6368	0	134985263	134986012	0
chr2	transcription_start_site	+	158235588	158235588	228850	Ralgapb	Ral GTPase activating protein, beta subunit (non-catalytic)	NM_177658	9330195P16	0	0	0	1.1263	1.7851	1.5862	0	0	0	0	2.5814	0	158235529	158235987	0
chr1	transcription_start_site	-	84835879	84835879	14897	Trip12	thyroid hormone receptor interactor 12	NM_133975	1110036I07Rik	1.56805	0	2.08065	2.0055	3.2125	2.56615	2.4964	0	3.7197	2.8469	3.7508	4.1482	84834770	84835938	0
chr4	transcription_start_site	+	98590500	98590500	230484	Usp1	ubiquitin specific peptidase 1	NM_146144	MGC25559	1.2074	0	1.3858	1.7082	2.4669	2.2694	0	0	0	2.0603	2.8525	2.6631	98590441	98591110	0
chr5	transcription_start_site	+	3928185	3928185	100986	Akap9	A kinase (PRKA) anchor protein (yotiao) 9	NM_194462	5730481H23Rik	1.1817	0	2.0679	2.144	1.816	2.4682	0	0	2.5658	2.38	2.4717	3.4599	3928125	3928299	0
chrX	transcription_start_site	+	47036680	47036680	236784	Olfr1320	olfactory receptor 1320	NM_207240	GA_x6K02T2Q64A-11736563-11737522	0	0	0	0	1.7408	0	0	0	0	0	2.0601	0	47036620	47036869	0
chr5	transcription_start_site	+	28643728	28643728	381626	Rbm33	RNA binding motif protein 33	NM_028234	3200001K10Rik	1.3333	0	1.5959	1.7211	1.81225	1.838	0	0	0	0	2.762	0	28643666	28643795	0
chrX	transcription_start_site	+	112018620	112018620	237009	Ube2dnl	ubiquitin-conjugating enzyme E2D N-terminal like	NR_003645	EG237009	2.01935	0	2.015	1.5143	1.937	2.1815	2.9689	0	3.5526	2.3667	2.0863	2.7229	112018556	112019548	0
chr7	transcription_start_site	-	52125158	52125158	84113	Ptov1	prostate tumor over expressed gene 1	NM_133949	1110030G05Rik	1.5698	1.3024	1.7674	0	2.4374	1.5318	0	0	0	0	3.0272	2.0566	52124784	52125223	0
chr1	transcription_start_site	-	31006555	31006555	433406	Gm13363	protein tyrosine phosphatase 4a1-like	NR_002688	OTTMUSG00000011595	0	0	1.2236	1.5882	2.905	1.9358	0	0	0	0	3.4058	2.3385	31005876	31006623	0
chr7	transcription_start_site	-	91300403	91300403	70178	Fam108c	family with sequence similarity 108, member C	NM_133722	2210412D01Rik	1.0565	0	1.4552	1.3564	2.3513	1.75115	0	0	2.3753	0	2.8799	2.134	91300123	91300472	0
chr16	transcription_start_site	-	96304035	96304035	93871	Brwd1	bromodomain and WD repeat domain containing 1	NM_145125	5330419I02Rik	1.7516	0	3.0964	1.1346	1.728	2.7142	2.1664	0	3.4679	0	2.1825	2.9984	96303860	96304109	0
chr8	transcription_start_site	+	47556395	47556395	14081	Acsl1	acyl-CoA synthetase long-chain family member 1	NM_007981	Acas	0	0	2.1029	1.4944	2.1436	2.5574	0	0	2.8044	0	2.7766	3.0879	47556321	47556690	0
chr7	transcription_start_site	-	72301414	72301414	70638	Fam189a1	family with sequence similarity 189, member A1	NM_183087	5730507A09Rik	1.538	1.4115	1.958	1.7191	3.0988	2.6138	0	0	2.4912	2.1553	3.2719	3.0183	72300519	72301488	0
chr15	transcription_start_site	+	100299524	100299524	68614	Letmd1	LETM1 domain containing 1	NM_134093	1110019O13Rik	2.1272	0	1.89825	1.6543	1.9692	1.8386	2.3707	0	2.3692	0	2.2191	2.21855	100299449	100299913	0
chr2	transcription_start_site	+	129024508	129024508	20515	Slc20a1	solute carrier family 20, member 1	NM_001159593	AI607883	0	0	0	0	1.8399	2.0046	0	0	0	0	2.5372	0	129024431	129024680	0
chr2	transcription_start_site	-	169956720	169956720	228913	Zfp217	zinc finger protein 217	NM_001033299	4933431C08Rik	1.9381	1.424	1.7976	2.0993	2.7022	1.9887	0	0	2.1975	2.8792	3.2949	2.8119	169956264	169956799	0
chr1	transcription_start_site	+	166179185	166179185	116914	Slc19a2	solute carrier family 19 (thiamine transporter), member 2	NM_054087	AV276020	1.2019	0	1.4653	0	1.9539	1.7588	0	0	0	0	2.3164	0	166179104	166179350	0
chr10	transcription_start_site	+	127529838	127529838	116848	Baz2a	bromodomain adjacent to zinc finger domain, 2A	NM_054078	AA415431	0	0	0	0	2.2649	0	0	0	0	0	2.8546	0	127529756	127530105	0
chr13	transcription_start_site	+	55794484	55794484	78521	B230219D22Rik	RIKEN cDNA B230219D22 gene	NM_181278	AA119856	1.6099	1.1574	1.1866	1.2743	2.6461	1.9575	0	0	0	0	2.9836	2.2567	55794398	55794931	0
chr16	transcription_start_site	-	76373294	76373294	268903	Nrip1	nuclear receptor interacting protein 1	NM_173440	6030458L20Rik	2.89745	1.3664	2.5259	2.0355	3.30725	2.6705	3.2062	0	2.83135	2.6134	3.68155	3.1031	76372530	76373384	0
chr10	transcription_start_site	+	43198945	43198945	331623	Bend3	BEN domain containing 3	NM_199028	mKIAA1553	1.67905	0	1.4837	1.4155	2.9297	2.0599	2.2067	0	0	0	3.2396	2.5411	43198841	43199910	0
chr7	transcription_start_site	+	104230260	104230260	14389	Gab2	growth factor receptor bound protein 2-associated protein 2	NM_010248	AI463667	1.6443	0	1.7683	1.5364	1.9962	1.6987	2.1209	0	2.3291	0	2.6486	2.3799	104230155	104230604	0
chr12	transcription_start_site	+	4924158	4924158	320817	Atad2b	ATPase family, AAA domain containing 2B	NM_001099628	1110014E10Rik	1.93095	1.1164	1.9069	1.8815	3.6723	1.95495	2.62515	0	2.61305	2.42105	3.9091	2.9352	4924050	4924919	0
chr13	transcription_start_site	+	28234352	28234352	28078	Prl5a1	prolactin family 5, subfamily a, member 1	NM_023746	1600013P04Rik	1.0753	0	0	1.1268	2.4907	1.3083	0	0	0	0	2.9388	0	28234244	28234612	0
chr2	transcription_start_site	+	32218753	32218753	68379	Ciz1	CDKN1A interacting zinc finger protein 1	NM_028412	0610038H21Rik	1.4621	0	1.4162	1.2299	2.0597	1.4493	0	0	0	0	2.9559	0	32218644	32218993	0
chr1	transcription_start_site	-	36996372	36996372	56030	Tmem131	transmembrane protein 131	NM_018872	2610524E03Rik	1.0851	0	0	1.4126	2.8184	2.5169	0	0	0	0	3.4523	3.1705	36995932	36996481	0
chr10	transcription_start_site	-	66559605	66559605	28193	Reep3	receptor accessory protein 3	NM_178606	AI265725	1.0601	0	1.6225	0	2.6234	2.05455	0	0	2.3764	0	3.0363	3.1454	66559266	66559715	0
chr14	transcription_start_site	+	33015156	33015156	26430	Parg	poly (ADP-ribose) glycohydrolase	NM_011960	AI413217	2.3687	0	2.49955	1.719	1.7394	2.0703	0	0	0	0	2.2033	0	33015045	33015289	0
chr4	transcription_start_site	-	76240203	76240203	19266	Ptprd	protein tyrosine phosphatase, receptor type, D	NM_011211	1110002J03Rik	1.94475	0	2.8687	1.2826	1.9095	1.7769	2.9704	0	2.9893	0	2.2295	2.2312	76239866	76240315	0
chr16	transcription_start_site	-	46497080	46497080	58998	Pvrl3	poliovirus receptor-related 3	NM_021497	2610301B19Rik	0	1.0376	1.2355	1.7002	2.8356	1.86045	0	0	0	2.0592	3.165	2.6808	46496443	46497192	0
chr1	transcription_start_site	-	98894137	98894137	67854	Slco6b1	solute carrier organic anion transporter family, member 6b1	NM_001039475	1700022M03Rik	1.6801	0	1.4068	1.3386	1.9223	1.6538	0	0	2.1264	0	2.5776	0	98894020	98894249	0
chr13	transcription_start_site	-	99696339	99696339	238799	Tnpo1	transportin 1	NM_178716	AU021749	0	0	0	1.7767	2.8548	2.0161	0	0	0	0	3.5558	2.5556	99696012	99696451	0
chr9	transcription_start_site	+	59504414	59504414	18746	Pkm2	pyruvate kinase, muscle	NM_011099	AA414905	0	0	0	0	2.7563	2.4339	0	0	0	0	3.4048	3.1533	59504300	59505029	0
chr1	transcription_start_site	+	57028312	57028312	329160	9130024F11Rik	RIKEN cDNA 9130024F11 gene	NR_024325	B530002L08	1.6072	0	0	1.2076	2.7518	2.2863	0	0	0	0	3.5161	2.7964	57028197	57029126	0
chr7	transcription_start_site	-	129125207	129125207	233824	Cog7	component of oligomeric golgi complex 7	NM_001033318	5630400E24Rik	1.707	0	1.4715	1.0587	2.0276	1.28345	0	0	0	0	2.4042	0	129124778	129125322	0
chr5	transcription_start_site	-	123350359	123350359	30841	Kdm2b	lysine (K)-specific demethylase 2B	NM_013910	Cxxc2	2.21635	1.26695	1.9089	2.20245	2.5343	2.564	2.63875	0	2.3659	2.9608	2.99295	3.05425	123349507	123350476	0
chr11	transcription_start_site	-	4494818	4494818	74302	Mtmr3	myotubularin related protein 3	NM_028860	1700092A20Rik	1.3603	0	0	0	2.5119	2.1239	0	0	0	0	2.9874	2.4623	4494291	4494935	0
chr17	transcription_start_site	-	79135900	79135900	268980	Strn	striatin, calmodulin binding protein	NM_011500	AU022939	0	0	0	0	2.0143	1.4328	0	0	0	0	2.569	0	79135682	79136017	0
chr11	transcription_start_site	-	120442916	120442916	192662	Arhgdia	Rho GDP dissociation inhibitor (GDI) alpha	NM_133796	5330430M07Rik	1.5086	0	2.2308	1.4089	1.8617	1.6643	0	0	2.4565	0	2.1721	0	120442680	120443034	0
chr17	transcription_start_site	-	40931037	40931037	22024	Crisp2	cysteine-rich secretory protein 2	NM_009420	CRISP-2	1.4466	0	1.19255	1.9296	1.8075	2.0837	0	0	0	2.2711	2.2022	2.5522	40930901	40931155	0
chr4	transcription_start_site	-	56878083	56878083	54366	Ctnnal1	catenin (cadherin associated protein), alpha-like 1	NM_018761	ACRP	0	0	0	1.4072	2.4027	2.0887	0	0	0	0	3.308	3.0049	56877653	56878202	0
chr14	transcription_start_site	+	76245137	76245137	22070	Tpt1	tumor protein, translationally-controlled 1	NM_009429	TCTP	0	0	0	1.6133	2.7244	2.5664	0	0	0	2.1663	3.3867	3.2366	76245018	76245572	0
chr17	transcription_start_site	-	84031235	84031235	225030	Kcng3	potassium voltage-gated channel, subfamily G, member 3	NM_153512	KV6.3	1.1771	1.3525	1.2585	1.3518	3.2432	1.99135	0	0	0	0	3.6867	2.8826	84030518	84031357	0
chr11	transcription_start_site	-	102680473	102680473	14615	Gjc1	gap junction protein, gamma 1	NM_001159382	C130009G16Rik	1.6268	1.6127	2.1126	1.7457	2.9404	2.8126	0	0	2.7311	0	3.3408	3.1761	102679837	102680595	0
chr9	transcription_start_site	-	44689357	44689357	214162	Mll1	myeloid/lymphoid or mixed-lineage leukemia 1	NM_001081049	6430520K01	0	0	1.05965	1.2111	2.0771	2.5585	0	0	0	0	2.8452	2.7093	44688629	44689482	0
chr1	transcription_start_site	+	162836541	162836541	381305	Rc3h1	RING CCCH (C3H) domains 1	NM_001024952	5730557L09Rik	1.6995	0	1.4576	1.4027	3.0406	2.1726	0	0	0	2.0475	3.2427	2.6282	162836416	162837258	0
chr5	transcription_start_site	-	67009910	67009910	11787	Apbb2	amyloid beta (A4) precursor protein-binding, family B, member 2	NM_009686	2310007D03Rik	1.3889	0	1.4607	1.924	1.62965	2.0458	0	0	0	2.4251	2.5384	2.7176	67009600	67010039	0
chrX	transcription_start_site	-	54591906	54591906	73341	Arhgef6	Rac/Cdc42 guanine nucleotide exchange factor (GEF) 6	NM_152801	1600028C08Rik	1.6613	0	1.3496	1.4987	1.4372	1.1299	0	0	0	0	2.2533	0	54591667	54592037	0
chr9	transcription_start_site	-	121766649	121766649	100042265	Gm9790	predicted gene 9790	NM_001112668	ENSMUSG00000044330	0	0	0	0	2.6204	1.2477	0	0	0	0	2.9122	0	121766128	121766780	0
chr12	transcription_start_site	+	117519694	117519694	52635	Esyt2	extended synaptotagmin-like protein 2	NM_028731	2410017M09Rik	0	0	0	2.1151	2.0305	1.6389	0	0	0	2.6467	2.3694	0	117519562	117519916	0
chr13	transcription_start_site	-	48966252	48966252	18676	Phf2	PHD finger protein 2	NM_011078	GRC5	2.2674	1.1824	2.3199	1.6802	2.89	2.4587	2.6711	0	2.82	2.5738	4.2128	3.3392	48965849	48966384	0
chr5	transcription_start_site	+	141717487	141717487	330222	Sdk1	sidekick homolog 1 (chicken)	NM_177879	5.33044e+16	1.8388	1.0667	2.2766	1.745	1.98615	2.0234	0	0	2.8773	0	3.238	2.5913	141717355	141717809	0
chr16	transcription_start_site	-	91688973	91688973	60364	Donson	downstream neighbor of SON	NM_021720	1110025J21Rik	1.3806	0	1.3788	1.3351	1.70585	1.6495	0	0	0	0	2.2878	0	91688737	91689106	0
chr4	transcription_start_site	-	142802612	142802612	110593	Prdm2	PR domain containing 2, with ZNF domain	NM_001081355	4833427P12Rik	1.1622	0	0	0	1.6879	0	0	0	0	0	2.7685	0	142802402	142802751	0
chrX	transcription_start_site	+	8849909	8849909	22439	Xk	Kell blood group precursor (McLeod phenotype) homolog	NM_023500	1810038K19Rik	1.2631	1.0554	1.34135	1.4754	3.0098	1.76265	0	0	2.2344	0	3.5374	2.6886	8849770	8850404	0
chr15	transcription_start_site	-	79635139	79635139	73340	Nptxr	neuronal pentraxin receptor	NM_030689	1200009K17Rik	1.8955	1.3303	2.0344	1.9309	3.9199	2.5379	2.3366	0	2.4886	2.2938	4.173	3.1305	79634217	79635281	0
chr5	transcription_start_site	+	15440508	15440508	12293	Cacna2d1	calcium channel, voltage-dependent, alpha2/delta subunit 1	NM_001110844	Cacna2	0	0	1.1272	0	2.5918	1.6918	0	0	0	0	3.2418	2.4618	15440360	15441019	0
chr1	transcription_start_site	-	159342726	159342726	226525	Rasal2	RAS protein activator like 2	NM_177644	6530401P13	1.1811	1.3197	1.6198	2.5711	3.3577	2.9201	0	0	0	2.8828	3.5255	3.92	159341920	159342874	0
chr14	transcription_start_site	+	122874605	122874605	22772	Zic2	zinc finger protein of the cerebellum 2	NM_009574	HPE5	0	0	0	1.3192	1.94815	2.3319	0	0	0	0	2.8933	3.0289	122874457	122875301	0
chr2	transcription_start_site	+	6243802	6243802	98910	Usp6nl	USP6 N-terminal like	NM_001080548	AI316785	1.8799	0	1.8104	0	2.04205	1.765	0	0	0	0	2.78145	0	6243652	6244116	0
chr10	transcription_start_site	+	7401006	7401006	16798	Lats1	large tumor suppressor	NM_010690	AW208599	1.372	0	1.3924	1.784	2.9595	2.3033	0	0	0	0	3.3915	2.9781	7400853	7401497	0
chr12	transcription_start_site	+	17551678	17551678	18263	Odc1	ornithine decarboxylase, structural 1	NM_013614	MGC103389	0	0	0	1.4705	2.7618	1.674	0	0	0	0	3.3361	2.0137	17551525	17552092	0
chr7	transcription_start_site	-	144506128	144506128	13593	Ebf3	early B-cell factor 3	NM_001113414	3110018A08Rik	1.58135	0	1.6938	1.76145	2.9424	2.2205	2.6666	0	0	3.0531	3.4554	2.6581	144505436	144506282	0
chr8	transcription_start_site	+	27229851	27229851	77733	Rnf170	ring finger protein 170	NM_029965	6720407G21Rik	1.6371	0	1.9118	1.7383	2.6385	1.9649	0	0	2.1673	2.2111	3.2804	2.6371	27229695	27230159	0
chr8	transcription_start_site	+	108160437	108160437	13018	Ctcf	CCCTC-binding factor	NM_181322	AW108038	1.3215	0	1.6981	1.41015	1.8714	1.76735	0	0	0	0	2.7656	2.6112	108160281	108160626	0
chr18	transcription_start_site	-	80904870	80904870	18018	Nfatc1	nuclear factor of activated T-cells, cytoplasmic, calcineurin-dependent 1	NM_198429	2210017P03Rik	0	0	0	0	1.7326	2.5565	0	0	0	0	2.1696	3.0331	80904445	80905029	0
chr2	transcription_start_site	+	131317678	131317678	228608	Smox	spermine oxidase	NM_145533	B130066H01Rik	1.7215	1.232	1.0188	1.4335	2.4313	1.4263	2.1271	0	0	2.2437	3.0084	2.2038	131317519	131318069	0
chr1	transcription_start_site	-	31006462	31006462	627166	Gm15801	protein tyrosine phosphatase 4a1 pseudogene	NR_002686	OTTMUSG00000026290	0	0	1.2236	1.5882	2.905	1.9358	0	0	0	0	3.4058	2.3385	31005876	31006623	0
chr12	transcription_start_site	+	109572590	109572590	13116	Cyp46a1	cytochrome P450, family 46, subfamily a, polypeptide 1	NM_010010	Cyp46	0	0	0	1.21335	2.2228	1.5366	0	0	0	0	2.5316	0	109572419	109572964	0
chr7	transcription_start_site	+	97278741	97278741	233489	Picalm	phosphatidylinositol binding clathrin assembly protein	NM_146194	CALM	1.7183	0	2.0729	1.8787	2.1541	2.6425	0	0	2.4839	2.2822	2.7442	2.9604	97278568	97279054	0
chr6	transcription_start_site	-	93863684	93863684	14924	Magi1	membrane associated guanylate kinase, WW and PDZ domain containing 1	NM_001029850	AIP3	0	0	1.1992	0	2.1599	1.8061	0	0	0	0	2.4664	0	93862827	93863866	0
chr11	transcription_start_site	+	109512262	109512262	19084	Prkar1a	protein kinase, cAMP dependent regulatory, type I, alpha	NM_021880	1300018C22Rik	0	1.2621	1.5598	1.2427	3.2046	1.8077	0	0	0	0	3.3735	2.3122	109512077	109513045	0
chr6	transcription_start_site	+	47404322	47404322	26965	Cul1	cullin 1	NM_012042	-	0	0	1.3735	1.5779	3.0467	2.7723	0	0	0	0	3.5842	3.2532	47404134	47404888	0
chr19	transcription_start_site	-	59420270	59420270	107368	Pdzd8	PDZ domain containing 8	NM_001033222	A630041P07Rik	1.4141	1.0081	1.7975	1.6121	2.2617	2.524	0	0	2.2969	2.4013	3.6549	2.847	59419604	59420465	0
chr3	transcription_start_site	-	138738163	138738163	229877	Rap1gds1	RAP1, GTP-GDP dissociation stimulator 1	NM_001040690	BC011279	2.0914	1.3461	2.09575	1.9871	3.0805	2.4972	2.52195	0	2.5884	0	3.5519	3.163	138737645	138738374	0
chr11	transcription_start_site	-	84953457	84953457	237898	Usp32	ubiquitin specific peptidase 32	NM_001029934	2900074J03Rik	0	0	1.4512	1.7443	2.4395	2.275	0	0	0	0	3.1729	2.959	84953218	84953669	0
chr18	transcription_start_site	+	64500017	64500017	225631	Onecut2	one cut domain, family member 2	NM_194268	C730009D12	0	0	1.558	0.8895	2.171	2.654	0	0	0	0	2.3683	3.2152	64499804	64500443	0
chr13	transcription_start_site	-	17896931	17896931	69562	Cdk13	cyclin-dependent kinase 13	NM_001081058	2310015O17Rik	1.4822	1.1898	1.9476	1.816	4.1397	2.9732	0	0	2.2668	2.8997	4.4104	3.3138	17895178	17897147	0
chrX	transcription_start_site	-	12339099	12339099	26896	Med14	mediator complex subunit 14	NM_001048208	9930001L01Rik	1.3365	0	0	2.3126	2.6105	2.0188	0	0	0	2.7892	3.2526	3.1331	12338880	12339316	0
chr3	transcription_start_site	-	57651459	57651459	18645	Pfn2	profilin 2	NM_019410	Pfn	1.5987	0	1.7779	1.5261	2.529	2.0946	2.0461	0	2.2461	0	3.2721	3.0537	57651239	57651678	0
chr6	transcription_start_site	+	54766909	54766909	387524	Znrf2	zinc and ring finger 2	NM_199143	1190002C14Rik	1.7663	1.1335	1.38275	1.5988	2.52825	2.4362	2.6902	0	0	2.0688	3.8398	2.9997	54766687	54767546	0
chr11	transcription_start_site	-	116442761	116442761	217342	Ube2o	ubiquitin-conjugating enzyme E2O	NM_173755	9630022H21	1.0733	0	1.2394	0	2.6103	2.3291	0	0	0	0	3.012	2.9202	116442238	116442987	0
chrX	transcription_start_site	+	98449866	98449866	54601	Foxo4	forkhead box O4	NM_018789	Afxh	1.6205	1.0407	1.97935	1.4291	2.3046	1.8857	2.7193	0	2.27	2.0282	3.7208	3.3706	98449638	98450382	0
chr11	transcription_start_site	+	77029926	77029926	237860	Ssh2	slingshot homolog 2 (Drosophila)	NM_177710	BB104748	0	1.2733	0	1.757	3.0292	2.5963	0	0	0	0	3.5401	2.9858	77029698	77030488	0
chr4	transcription_start_site	+	59639092	59639092	230259	E130308A19Rik	RIKEN cDNA E130308A19 gene	NM_153158	MGC47072	1.5673	1.203	1.8071	2.7648	3.0383	2.8185	0	0	0	3.4919	3.5156	3.4703	59638862	59639508	0
chr14	transcription_start_site	+	35123912	35123912	14661	Glud1	glutamate dehydrogenase 1	NM_008133	AI118167	2.0295	0	1.7301	2.1306	2.5094	2.3102	0	0	0	2.8368	3.1338	2.8058	35123681	35124250	0
chr18	transcription_start_site	-	6136096	6136096	75415	Arhgap12	Rho GTPase activating protein 12	NM_001039692	2810011M08Rik	0	0	0	0	2.5287	1.6469	0	0	0	0	3.3835	2.4126	6135859	6136328	0
chr4	transcription_start_site	+	46357065	46357065	110805	Foxe1	forkhead box E1	NM_183298	Titf2	0	0	0	0	2.4565	1.2205	0	0	0	0	2.6773	0	46356832	46358096	0
chr4	transcription_start_site	-	32689357	32689357	14610	Gja10	gap junction protein, alpha 10	NM_010289	Cx-57	0	0	0	0	2.6486	0	0	0	0	0	3.0512	0	32688725	32689593	0
chr4	transcription_start_site	+	124334888	124334888	18991	Pou3f1	POU domain, class 3, transcription factor 1	NM_011141	2012-10-06	2.494	1.7619	2.4257	2.2403	3.3254	2.3616	2.9921	0	3.0027	2.5382	3.9447	2.7694	124334648	124335890	0
chr11	transcription_start_site	-	62270834	62270834	20185	Ncor1	nuclear receptor co-repressor 1	NM_011308	5730405M06Rik	0	0	0	1.0334	2.7848	1.8524	0	0	0	0	3.2497	0	62270549	62271079	0
chr9	transcription_start_site	+	44412974	44412974	13209	Ddx6	DEAD (Asp-Glu-Ala-Asp) box polypeptide 6	NM_001110826	1110001P04Rik	1.0768	1.0471	1.59095	1.44855	2.7271	2.6602	0	0	2.121	0	3.2552	3.2436	44412728	44413507	0
chr4	transcription_start_site	+	106584074	106584074	72475	Ssbp3	single-stranded DNA binding protein 3	NM_023672	2610021L12Rik	1.31085	1.19005	1.4216	1.24333	3.2278	2.0432	0	0	0	0	3.7789	3.2834	106583826	106584785	0
chr9	transcription_start_site	+	110435100	110435100	235626	Setd2	SET domain containing 2	NM_001081340	4921524K10Rik	1.057	0	1.3725	2.0141	3.0601	2.2042	0	0	0	2.6356	3.3481	2.5929	110434848	110435808	0
chr10	transcription_start_site	-	84647799	84647799	12952	Cry1	cryptochrome 1 (photolyase-like)	NM_007771	AU020726	1.596	1.3369	1.8364	1.8419	2.9679	2.139	0	0	0	2.5766	3.286	2.7221	84647103	84648057	0
chr9	transcription_start_site	-	58884248	58884248	18007	Neo1	neogenin	NM_008684	2610028H22Rik	1.556	0	2.2703	1.4753	2.3133	2.08	2.7096	0	3.0135	0	2.9437	3.0692	58883957	58884506	0
chrX	transcription_start_site	-	165758275	165758275	15159	Hccs	holocytochrome c synthetase	NM_008222	-	1.5712	0	1.6995	1.87185	1.68233	2.4623	2.3103	0	2.5956	2.3741	3.0451	2.8218	165757989	165758538	0
chr17	transcription_start_site	-	63230666	63230666	13640	Efna5	ephrin A5	NM_010109	AL-1	0	0	0	0	3.1186	1.4813	0	0	0	0	3.9109	0	63230369	63230933	0
chr6	transcription_start_site	-	39156772	39156772	338523	Jhdm1d	jumonji C domain-containing histone demethylase 1 homolog D (S. cerevisiae)	NM_001033430	A630082K20Rik	1.3087	1.28305	1.65725	1.6667	2.4953	2.7747	0	0	0	0	3.2471	2.8708	39156175	39157039	0
chr18	transcription_start_site	+	75979831	75979831	207259	Zbtb7c	zinc finger and BTB domain containing 7C	NM_145356	B230208J24Rik	1.2416	0	1.1073	1.62255	3.2192	2.1895	0	0	0	2.3504	3.6998	2.5655	75979555	75980199	0
chr18	transcription_start_site	+	7869194	7869194	225131	Wac	WW domain containing adaptor with coiled-coil	NM_153085	1110067P07Rik	0	0	0	0	2.2817	1.5692	0	0	0	0	2.7891	2.1312	7868918	7869552	0
chr4	transcription_start_site	-	59562158	59562158	230257	Rod1	ROD1 regulator of differentiation 1 (S. pombe)	NM_178164	5830471K22Rik	1.37935	0	1.3781	1.1438	2.314	1.6203	0	0	0	0	3.0797	0	59561779	59562438	0
chr10	transcription_start_site	+	74523640	74523640	110279	Bcr	breakpoint cluster region	NM_001081412	5133400C09Rik	2.2371	0	2.6496	2.43755	2.0291	2.64465	3.8307	0	3.9369	3.0083	3.4278	3.2331	74523346	74523986	0
chr6	transcription_start_site	-	72849973	72849973	74287	Kcmf1	potassium channel modulatory factor 1	NM_019715	1700094M07Rik	1.8042	1.2793	2.10545	2.2909	3.5346	2.6981	3.1237	0	3.1295	2.3945	3.8037	3.2897	72848797	72850280	0
chr10	transcription_start_site	-	80040041	80040041	118445	Klf16	Kruppel-like factor 16	NM_078477	AI843742	0	0	0	1.3998	2.4644	1.8036	0	0	0	0	2.8192	2.1797	80039723	80040352	0
chr14	transcription_start_site	-	98568762	98568762	13134	Dach1	dachshund 1 (Drosophila)	NM_007826	AI182278	0	1.3043	1.8915	1.7352	2.7116	3.2466	0	0	2.3775	0	3.0189	4.0157	98568340	98569082	0
chr1	transcription_start_site	-	177622721	177622721	13603	Opn3	opsin 3	NM_010098	ERO	1.9413	1.3262	2.5125	2.2226	3.8711	2.9164	2.2794	0	3.1234	2.5222	4.0807	3.2274	177621992	177623051	0
chr1	transcription_start_site	-	95651415	95651415	67026	Thap4	THAP domain containing 4	NM_025920	2010320B01Rik	1.8779	1.4738	1.8474	2.3304	3.1279	2.5411	0	0	0	2.8363	3.6006	2.9044	95651077	95651746	0
chr5	transcription_start_site	+	145306755	145306755	53324	Nptx2	neuronal pentraxin 2	NM_016789	Narp	1.7896	0	1.4489	1.8337	2.8547	2.1947	0	0	0	2.3654	3.3837	2.9906	145306422	145307186	0
chr10	transcription_start_site	+	122115817	122115817	319468	Ppm1h	protein phosphatase 1H (PP2C domain containing)	NM_001110218	A430075L18Rik	1.3742	1.0441	1.2527	1.4676	1.95515	2.2164	0	0	0	0	3.0299	2.6858	122115483	122116347	0
chr5	transcription_start_site	-	76733573	76733573	12753	Clock	circadian locomoter output cycles kaput	NM_007715	5330400M04Rik	1.12115	0	1.1272	1.5157	3.2576	2.0631	0	0	0	0	3.9983	2.6089	76733038	76733907	0
chr4	transcription_start_site	+	129662407	129662407	230775	Bai2	brain-specific angiogenesis inhibitor 2	NM_173071	-	1.3342	1.24895	3.006	2.7123	4.3802	4.1145	0	0	3.3113	3.0332	4.7185	4.2869	129662069	129663696	0
chr11	transcription_start_site	-	66339628	66339628	380702	Shisa6	shisa homolog 6 (Xenopus laevis)	NM_001034874	Gm879	2.5493	1.3136	2.3086	1.9017	3.0673	2.51	3.0211	0	3.0877	0	3.6606	2.824	66339244	66339978	0
chr5	transcription_start_site	-	90795211	90795211	81702	Ankrd17	ankyrin repeat domain 17	NM_030886	4933425K22Rik	0	1.5464	1.3438	1.5025	3.9202	2.8202	0	0	0	0	4.2374	3.3515	90794140	90795569	0
chr5	transcription_start_site	-	53604691	53604691	231238	Sel1l3	sel-1 suppressor of lin-12-like 3 (C. elegans)	NM_172710	2310045A20Rik	0	0	0	1.0359	2.2783	2.1867	0	0	0	0	2.6805	2.5071	53604253	53605063	0
chr11	transcription_start_site	+	69749400	69749400	53422	Ybx2	Y box protein 2	NM_016875	MGC118270	0	0	1.1863	2.283	2.6116	2.8097	0	0	0	2.7047	3.1033	3.9217	69749022	69749887	0
chr2	transcription_start_site	-	70663537	70663537	228012	Tlk1	tousled-like kinase 1	NM_172664	4930545J15Rik	2.5441	1.8744	2.4871	1.6633	4.2223	2.7601	2.9336	0	3.1937	0	4.4816	3.4769	70662799	70663920	0
chr9	transcription_start_site	+	58671318	58671318	330953	Hcn4	hyperpolarization-activated, cyclic nucleotide-gated K+ 4	NM_001081192	Bcng3	1.5345	1.0992	2.0869	2.3544	3.692	3.0814	2.2047	0	2.6426	2.8449	4.0903	3.7259	58670931	58672077	0
chr13	transcription_start_site	-	58229917	58229917	77134	Hnrnpa0	heterogeneous nuclear ribonucleoprotein A0	NM_029872	1110055B05Rik	1.8988	1.2888	1.3487	1.4968	3.0067	1.942	2.6679	0	0	0	3.1581	2.20855	58228636	58230304	0
chr6	transcription_start_site	-	28211601	28211601	627049	Zfp800	zinc finger protein 800	NM_001081678	AA407452	2.075	0	2.034	2.2881	2.7385	2.2851	2.6162	0	2.3221	2.5172	3.5994	2.6212	28211070	28212035	0
chrX	transcription_start_site	+	149932774	149932774	54609	Ubqln2	ubiquilin 2	NM_018798	Chap1	1.5722	0	1.7515	2.183	2.6853	2.1583	2.1584	0	2.1747	2.7769	3.091	2.833	149932314	149933239	0
chr9	transcription_start_site	-	94438500	94438500	68861	1190002N15Rik	RIKEN cDNA 1190002N15 gene	NM_001033145	GoPro49	1.3379	0	1.5643	1.9588	3.2864	1.9819	0	0	0	2.3419	3.4041	2.4697	94437530	94438994	0
chr7	transcription_start_site	-	112352855	112352855	259072	Olfr686	olfactory receptor 686	NM_147069	MOR35-1	1.3772	1.421	1.2293	1.3046	3.3124	1.4906	0	0	0	0	3.47	0	112352140	112353396	0
chr5	transcription_start_site	-	96591009	96591009	231464	Cnot6l	CCR4-NOT transcription complex, subunit 6-like	NM_144910	4932442K20Rik	0	0	1.3971	1.2833	3.0135	2.5619	0	0	2.3831	0	3.2079	3.0894	96590160	96591615	0
chr17	transcription_start_site	-	10512226	10512226	19317	Qk	quaking	NM_001159516	1110003F05Rik	2.6337	1.3284	2.6386	1.9019	2.8769	3.2538	2.9226	0	2.9778	2.4888	2.9878	3.7036	10511451	10512838	0
chr12	transcription_start_site	+	110031520	110031520	22632	Yy1	YY1 transcription factor	NM_009537	AW488674	0	0	1.5939	1.9726	2.5124	2.3854	0	0	0	2.2264	3.0675	3.6864	110030883	110032519	0
chr5	transcription_start_site	+	43625197	43625197	231207	Cpeb2	cytoplasmic polyadenylation element binding protein 2	NM_175937	A630055H10Rik	1.8497	1.4289	1.6971	2.0954	3.5566	2.9755	2.1667	0	2.3655	3.0169	3.7655	3.9926	43624486	43626431	0
chr19	transcription_start_site	-	60019267	60019267	74998	Rab11fip2	RAB11 family interacting protein 2 (class I)	NM_001033172	4930470G04Rik	1.8626	0	0	1.5394	2.1821	1.5486	0	0	0	0	2.8038	0	60019268	60019417	-1
chr18	transcription_start_site	-	10181790	10181790	19877	Rock1	Rho-associated coiled-coil containing protein kinase 1	NM_009071	1110055K06Rik	0	0	0	0	2.5086	0	0	0	0	0	2.7907	0	10181796	10181925	-6
chr19	transcription_start_site	+	38129578	38129578	74107	Cep55	centrosomal protein 55	NM_028760	1200008O12Rik	1.7096	0	1.76105	1.3953	2.7184	2.7499	0	0	0	0	3.4342	3.2649	38129122	38129571	-7
chr12	transcription_start_site	+	73862590	73862590	19042	Ppm1a	protein phosphatase 1A, magnesium dependent, alpha isoform	NM_008910	2310003C21Rik	0	0	1.0921	1.2878	2.0723	1.7832	0	0	0	0	2.5253	0	73862352	73862579	-11
chr9	transcription_start_site	+	20447761	20447761	66177	Ubl5	ubiquitin-like 5	NM_025401	1110030M22Rik	0	0	1.4846	1.655	1.4077	2.0882	0	0	2.5604	2.2622	2.316	2.5733	20447412	20447750	-11
chr7	transcription_start_site	+	127245939	127245939	233806	Tmem159	transmembrane protein 159	NM_145586	8430420C20Rik	0	0	0	0	2.1924	0	0	0	0	0	3.0288	0	127245672	127245926	-13
chr1	transcription_start_site	-	3661579	3661579	497097	Xkr4	X Kell blood group precursor related family member 4	NM_001011874	AY534250	1.35325	0	1.31865	1.6569	1.7965	1.7566	0	0	0	0	2.1137	2.9238	3661593	3661737	-14
chr2	transcription_start_site	+	53051144	53051144	65103	Arl6ip6	ADP-ribosylation factor-like 6 interacting protein 6	NM_022989	2310057C01Rik	0	0	1.3941	0	1.9796	1.2249	0	0	0	0	2.4101	0	53050961	53051130	-14
chr1	transcription_start_site	-	57028178	57028178	212712	Satb2	special AT-rich sequence binding protein 2	NM_139146	mKIAA1034	0	0	0	0	2.7518	2.2863	0	0	0	0	3.5161	2.7964	57028197	57029126	-19
chr3	transcription_start_site	-	89197125	89197125	22724	Zbtb7b	zinc finger and BTB domain containing 7B	NM_009565	MGC102577	0	0	1.5291	1.8864	2.7871	2.3756	0	0	0	2.3371	3.3514	3.1212	89197146	89197619	-21
chr1	transcription_start_site	+	16095962	16095962	98711	Rdh10	retinol dehydrogenase 10 (all-trans)	NM_133832	3110069K09Rik	1.1751	0	0	1.563	2.5326	1.9074	0	0	0	0	3.8365	3.0382	16095280	16095934	-28
chr17	transcription_start_site	-	51971958	51971958	20230	Satb1	special AT-rich sequence binding protein 1	NM_009122	2610306G12Rik	0	0	0	1.7482	2.1861	2.0975	0	0	0	0	3.0614	2.6013	51971989	51972249	-31
chr9_random	transcription_start_site	+	372078	372078	66396	Ccdc82	coiled-coil domain containing 82	NM_025534	2310043N13Rik	0	0	1.45465	0	1.9946	1.7044	0	0	0	0	2.4472	2.3452	371814	372043	-35
chrX	transcription_start_site	+	54465319	54465319	21947	Cd40lg	CD40 ligand	NM_011616	CD154	2.6915	0	2.5083	1.1263	1.8231	1.5601	3.1924	0	3.028	0	2.2613	0	54465150	54465284	-35
chr5	transcription_start_site	+	148000271	148000271	14842	Gsx1	GS homeobox 1	NM_008178	Gsh-1	0	0	0	0	1.5899	0	0	0	0	0	2.1768	0	147999984	148000233	-38
chr12	transcription_start_site	+	36652279	36652279	403205	Agr3	anterior gradient homolog 3 (Xenopus laevis)	NM_207531	BCMP11	1.9248	0	1.746	1.6913	1.69055	1.13805	2.7245	0	0	0	2.5907	0	36652092	36652236	-43
chr9	transcription_start_site	-	59334181	59334181	23806	Arih1	ariadne ubiquitin-conjugating enzyme E2 binding protein homolog 1 (Drosophila)	NM_019927	AU021774	0	0	0	1.6904	1.9898	2.3512	0	0	0	0	2.5391	3.0618	59334241	59334415	-60
chr1	transcription_start_site	-	132994120	132994120	17164	Mapkapk2	MAP kinase-activated protein kinase 2	NM_008551	AA960234	0	0	1.1564	0	1.5849	1.3835	0	0	0	0	2.3008	0	132994182	132994446	-62
chr11	transcription_start_site	-	101286647	101286647	73635	1700113I22Rik	RIKEN cDNA 1700113I22 gene	NM_026865	1110069E20Rik	0	0	0	0	2.41965	1.5354	0	0	0	0	2.5735	2.2305	101286710	101287360	-63
chr12	transcription_start_site	+	66137320	66137320	328110	Prpf39	PRP39 pre-mRNA processing factor 39 homolog (yeast)	NM_177806	FLJ11128	0	0	0	1.8257	2.1737	1.7229	0	0	0	2.2418	2.78765	2.3185	66136376	66137243	-77
chr2	transcription_start_site	-	28771942	28771942	54422	Barhl1	BarH-like 1 (Drosophila)	NM_019446	Dres115	1.6524	0	0	1.9259	2.044	1.8227	0	0	0	2.6871	2.6809	2.1173	28772021	28772558	-79
chr18	transcription_start_site	-	81183317	81183317	20689	Sall3	sal-like 3 (Drosophila)	NM_178280	B130022O04Rik	1.7946	0	1.7591	1.499	1.7962	1.807	2.0011	0	0	0	2.4503	0	81183397	81184046	-80
chr3	transcription_start_site	-	88754204	88754204	65111	Dap3	death associated protein 3	NM_022994	4921514D13Rik	0	0	0	1.2564	1.9807	1.84	0	0	0	0	2.8922	2.0448	88754284	88754438	-80
chr2	transcription_start_site	-	73224455	73224455	68526	Gpr155	G protein-coupled receptor 155	NM_001080707	1110017O10Rik	1.3455	0	1.3808	0	1.7441	1.2042	0	0	0	0	2.2436	0	73224536	73224965	-81
chr3	transcription_start_site	+	122627314	122627314	67704	1810037I17Rik	RIKEN cDNA 1810037I17 gene	NM_024461	5730414I01Rik	0	0	0	0	2.102	2.6433	0	0	0	0	2.33	3.319	122626779	122627233	-81
chr11	transcription_start_site	-	50024292	50024292	18412	Sqstm1	sequestosome 1	NM_011018	A170	0	0	1.535	0	1.6469	1.3521	0	0	0	0	2.4621	0	50024373	50024507	-81
chr19	transcription_start_site	-	5771401	5771401	78891	Scyl1	SCY1-like 1 (S. cerevisiae)	NM_023912	2810011O19Rik	0	0	0	0	1.7735	1.8953	0	0	0	0	2.0606	2.2163	5771483	5771636	-82
chr4	transcription_start_site	-	114659833	114659833	66588	Cmpk1	cytidine monophosphate (UMP-CMP) kinase 1	NM_025647	0610011D08Rik	0	0	0	0	1.8426	0	0	0	0	0	2.2146	0	114659915	114660154	-82
chr3	transcription_start_site	-	157694718	157694718	69207	Srsf11	serine/arginine-rich splicing factor 11	NM_001093753	0610009J05Rik	0	0	1.3098	1.1704	2.1561	1.7187	0	0	0	0	2.6604	0	157694800	157694949	-82
chr7	transcription_start_site	-	91754260	91754260	14085	Fah	fumarylacetoacetate hydrolase	NM_010176	-	1.7361	0	3.1886	2.4291	2.8369	3.8356	0	0	3.5666	3.1485	3.3448	4.2295	91754343	91754772	-83
chr16	transcription_start_site	+	44173509	44173509	207806	Gm608	predicted gene 608	NM_001029889	5530400K22Rik	0	0	0	1.4188	2.0899	0	0	0	0	0	2.8226	0	44173280	44173426	-83
chr13	transcription_start_site	-	17786573	17786573	192136	5033411D12Rik	RIKEN cDNA 5033411D12 gene	NM_138654	D17907	0	0	1.46	0	2.1772	2.3148	0	0	0	0	2.3334	2.5691	17786657	17787091	-84
chr10	transcription_start_site	-	122513081	122513081	67074	Mon2	MON2 homolog (yeast)	NM_153395	2610528O22Rik	1.4536	0	1.2897	1.322	2.2758	1.4479	0	0	0	0	2.7965	0	122513167	122513636	-86
chr8	transcription_start_site	-	41596658	41596658	18983	Cnot7	CCR4-NOT transcription complex, subunit 7	NM_011135	AU022737	2.4768	0	2.1001	2.0231	3.0033	2.285	0	0	0	2.6198	3.4318	3.1701	41596750	41597499	-92
chr4	transcription_start_site	+	101320387	101320387	230514	Leprot	leptin receptor overlapping transcript	NM_175036	LEPR	0	0	1.948	1.2671	1.8807	2.3103	0	0	2.5233	0	2.8916	2.9312	101319951	101320290	-97
chr7	transcription_start_site	-	104727925	104727925	66273	1810020D17Rik	RIKEN cDNA 1810020D17 gene	NM_183251	1810037D19Rik	0	0	0	0	2.5277	1.3508	0	0	0	0	2.7551	0	104728029	104728269	-104
chr6	transcription_start_site	+	7795332	7795332	94192	C1galt1	core 1 synthase, glycoprotein-N-acetylgalactosamine 3-beta-galactosyltransferase, 1	NM_052993	2210410E06Rik	2.7661	0	2.1043	2.2092	1.65975	2.7241	3.3141	0	2.5627	2.6435	2.6942	3.2374	7794768	7795213	-119
chr4	transcription_start_site	+	154460685	154460685	76866	Morn1	MORN repeat containing 1	NM_001081100	2900057D20Rik	2.934	0	4.1252	1.87	1.9598	2.217	3.3635	0	4.1252	2.7402	2.5523	3.5723	154460314	154460553	-132
chr8	transcription_start_site	+	13288012	13288012	234076	Tmco3	transmembrane and coiled-coil domains 3	NM_172282	B230339H12Rik	0	0	1.1408	1.1841	1.8355	1.7666	0	0	0	0	2.2259	2.6401	13287749	13287878	-134
chr7	transcription_start_site	+	116847250	116847250	57373	D930014E17Rik	RIKEN cDNA D930014E17 gene	NM_020616	Akip1	1.4823	0	1.3541	0	1.69585	0	0	0	0	0	2.4572	0	116846750	116847114	-136
chr7	transcription_start_site	+	104728405	104728405	233532	Rsf1	remodeling and spacing factor 1	NM_001081267	4832420A03Rik	0	0	0	0	2.5277	1.3508	0	0	0	0	2.7551	0	104728029	104728269	-136
chr11	transcription_start_site	+	57917654	57917654	69125	Cnot8	CCR4-NOT transcription complex, subunit 8	NM_026949	1500015I04Rik	0	0	0	2.2968	3.0642	2.6823	0	0	0	2.8724	3.6667	3.1826	57916746	57917515	-139
chr1	transcription_start_site	-	193961669	193961669	214742	Rcor3	REST corepressor 3	NM_144814	4921514E24Rik	0	0	0	1.4174	1.5005	1.6848	0	0	0	0	2.4038	2.0782	193961809	193962004	-140
chr8	transcription_start_site	+	112229987	112229987	75871	Zfp821	zinc finger protein 821	NM_029468	4930566A11Rik	0	0	0	0	2.7083	1.4091	0	0	0	0	3.1181	0	112229393	112229842	-145
chr13	transcription_start_site	+	17787246	17787246	66308	2810021B07Rik	RIKEN cDNA 2810021B07 gene	NM_025479	C330007M08Rik	0	0	1.46	0	2.1772	2.3148	0	0	0	0	2.3334	2.5691	17786657	17787091	-155
chr4	transcription_start_site	+	149656024	149656024	68703	Rere	arginine glutamic acid dipeptide (RE) repeats	NM_001085492	1110033A15Rik	0	0	0	0	1.7597	0	0	0	0	0	2.0732	0	149655724	149655868	-156
chr5	transcription_start_site	+	25035835	25035835	73571	1700096K18Rik	RIKEN cDNA 1700096K18 gene	NR_027388	-	0	0	0	1.1946	1.608	0	0	0	0	0	2.0447	0	25035513	25035672	-163
chr3	transcription_start_site	-	8667038	8667038	15213	Hey1	hairy/enhancer-of-split related with YRPW motif 1	NM_010423	AI316788	1.3746	0	1.5912	1.3059	1.51635	1.5818	0	0	0	0	2.3679	0	8667203	8667347	-165
chr10	transcription_start_site	-	70062023	70062023	70911	Phyhipl	phytanoyl-CoA hydroxylase interacting protein-like	NM_178621	4921522K17Rik	1.3726	1.3866	1.785	2.2408	2.7013	2.2713	0	0	0	3.302	3.5752	3.5327	70062189	70062757	-166
chr1	transcription_start_site	+	64737918	64737918	227210	Ccnyl1	cyclin Y-like 1	NM_001097644	9630037P07Rik	2.07335	0	1.94515	1.4823	1.8649	1.7683	3.2262	0	3.3293	0	2.6099	2.3527	64737589	64737748	-170
chr11	transcription_start_site	-	102807775	102807775	23829	C1ql1	complement component 1, q subcomponent-like 1	NM_011795	C1qrf	1.614	0	1.7029	1.3552	2.0703	1.7325	2.0632	0	2.2743	0	2.7068	0	102807958	102808197	-183
chr15	transcription_start_site	-	57723973	57723973	67819	Derl1	Der1-like domain family, member 1	NM_024207	1110021N07Rik	1.27295	0	1.1927	1.13095	1.84355	1.0138	0	0	0	0	2.5599	0	57724156	57724299	-183
chr2	transcription_start_site	+	10294208	10294208	353282	Sfmbt2	Scm-like with four mbt domains 2	NM_177386	D2Wsu23e	0	0	0	1.1689	1.8872	1.5819	0	0	0	0	2.4544	0	10293894	10294025	-183
chr1	transcription_start_site	-	194861892	194861892	329324	Syt14	synaptotagmin XIV	NM_181546	B230320I09Rik	0	0	1.4639	1.1029	1.9618	1.5531	0	0	0	0	2.4046	2.2083	194862076	194862425	-184
chr15	transcription_start_site	+	102797295	102797295	209448	Hoxc10	homeobox C10	NM_010462	AI506621	0	0	0	0	1.67835	1.6361	0	0	0	0	2.8672	0	102796939	102797108	-187
chr11	transcription_start_site	+	62462165	62462165	216829	Mmgt2	membrane magnesium transporter 2	NM_175002	AI852046	1.3299	0	1.237	1.3599	1.6376	1.6887	0	0	0	0	2.0541	2.1513	62461827	62461971	-194
chr9	transcription_start_site	-	8134294	8134294	234915	AK129341	cDNA sequence AK129341	NM_001045524	KIAA1377	2.1022	0	2.3413	2.4184	1.7191	2.2186	2.3974	0	2.6082	2.6792	2.0923	2.8345	8134502	8134836	-208
chr5	transcription_start_site	+	125343074	125343074	269704	Zfp664	zinc finger protein 664	NM_001081750	AW060232	2.1961	0	2.1373	2.5046	2.2945	2.3209	2.6591	0	2.8475	2.8781	3.0072	2.8964	125342237	125342866	-208
chr2	transcription_start_site	+	128524732	128524732	17289	Mertk	c-mer proto-oncogene tyrosine kinase	NM_008587	Eyk	0	0	1.2389	0	2.5681	2.4765	0	0	0	0	3.1162	2.9602	128524251	128524520	-212
chr4	transcription_start_site	+	24900565	24900565	81006	Gpr63	G protein-coupled receptor 63	NM_030733	PSP24beta	2.0342	0	1.7764	0	2.0602	0	2.3146	0	0	0	2.0602	0	24900205	24900337	-228
chr12	transcription_start_site	-	77469986	77469986	109929	Zbtb25	zinc finger and BTB domain containing 25	NM_028356	2810462M08Rik	2.044	0	2.4152	1.827	1.63	1.8464	2.4466	0	2.8565	0	2.7786	3.0342	77470216	77470770	-230
chr12	transcription_start_site	-	73171978	73171978	238252	Gpr135	G protein-coupled receptor 135	NM_181752	PAFR	0	1.3405	0	1.7546	2.6765	1.3	0	0	0	2.1391	3.0489	0	73172213	73173070	-235
chr11	transcription_start_site	+	80114577	80114577	246104	Rhbdl3	rhomboid, veinlet-like 3 (Drosophila)	NM_139228	AI847581	0	0	0	0	1.7607	0.885	0	0	0	0	2.5085	0	80114078	80114329	-248
chr2	transcription_start_site	+	6273781	6273781	98910	Usp6nl	USP6 N-terminal like	NM_001080548	AI316785	1.8799	0	1.8104	0	2.04205	1.765	0	0	0	0	2.78145	0	6273287	6273528	-253
chr14	transcription_start_site	+	49686169	49686169	74385	Mudeng	MU-2/AP1M2 domain containing, death-inducing	NM_144535	4932432K03Rik	0	0	0	0	2.1658	1.1486	0	0	0	0	2.5071	0	49685658	49685909	-260
chr3	transcription_start_site	+	58219610	58219610	72033	Tsc22d2	TSC22 domain family, member 2	NM_001081229	1810043J12Rik	1.6121	1.4799	1.1356	1.4095	3.1847	2.3248	0	0	0	0	3.7825	2.6621	58218821	58219350	-260
chr2	transcription_start_site	-	58419239	58419239	11477	Acvr1	activin A receptor, type 1	NM_001110205	ALK2	1.5711	0	1.5109	1.0675	1.7313	1.699	0	0	0	0	2.016	2.9024	58419500	58419694	-261
chr16	transcription_start_site	-	98072834	98072834	114604	Prdm15	PR domain containing 15	NM_144789	C21orf83	1.0895	1.0093	1.7482	2.261	2.6511	3.1761	0	0	2.1839	2.7839	3.2825	3.6214	98073095	98073744	-261
chr6	transcription_start_site	-	119987797	119987797	232341	Wnk1	WNK lysine deficient protein kinase 1	NM_198703	6430573H23Rik	1.5064	0	1.2421	0	2.1914	1.51	0	0	0	0	2.6527	0	119988080	119988209	-283
chr7	transcription_start_site	+	6316014	6316014	330463	Zfp78	zinc finger protein 78	NM_177888	A330079D15	2.5276	1.1721	3.0779	2.2507	2.472	3.5003	3.0793	0	3.702	2.5839	3.3499	4.0171	6315296	6315730	-284
chr16	transcription_start_site	-	5050003	5050003	74022	Glyr1	glyoxylate reductase 1 homolog (Arabidopsis)	NM_001079814	2810419J22Rik	0	0	0	0	2.0172	0	0	0	0	0	2.4764	0	5050313	5050457	-310
chr7	transcription_start_site	+	130114077	130114077	19647	Rbbp6	retinoblastoma binding protein 6	NM_175023	4933422O15Rik	1.0835	0	1.0652	0	1.6156	1.3629	0	0	0	0	2.0649	0	130113495	130113759	-318
chr4	transcription_start_site	+	147534776	147534776	230904	Fbxo2	F-box protein 2	NM_176848	FBG1	1.8026	1.21505	1.5514	2.2251	2.4984	2.9059	2.0937	0	2.1558	2.5413	3.27255	3.1512	147533912	147534456	-320
chr2	transcription_start_site	+	32143772	32143772	99412	Golga2	golgi autoantigen, golgin subfamily a, 2	NM_133852	AW555139	0	0	0	1.7909	1.7286	1.4755	0	0	0	2.2322	2.6314	0	32143287	32143421	-351
chr4	transcription_start_site	-	133743000	133743000	70012	Ccdc21	coiled-coil domain containing 21	NM_144527	2410030J07Rik	1.016	0	1.2946	1.1362	1.8166	1.5576	0	0	0	0	2.1002	0	133743361	133743965	-361
chr7	transcription_start_site	+	100023806	100023806	72461	Prcp	prolylcarboxypeptidase (angiotensinase C)	NM_028243	2510048K03Rik	1.2376	0	1.2363	0	2.28785	0	0	0	0	0	2.60245	0	100023201	100023445	-361
chr11	transcription_start_site	+	102051012	102051012	68401	G6pc3	glucose 6 phosphatase, catalytic, 3	NM_175935	0710001K01Rik	1.4901	0	0	1.2727	1.75445	1.6427	0	0	0	0	2.3611	0	102050501	102050651	-361
chr1	transcription_start_site	-	66981940	66981940	17901	Myl1	myosin, light polypeptide 1	NM_001113387	AI325107	1.5555	0	1.4002	0	2.6072	0	0	0	0	0	3.2222	0	66982309	66982869	-369
chr15	transcription_start_site	+	41621060	41621060	170719	Oxr1	oxidation resistance 1	NM_001130163	2210416C20Rik	0	0	1.2127	1.4159	1.5619	2.0401	0	0	0	0	2.7785	2.525	41620425	41620689	-371
chr8	transcription_start_site	+	88364900	88364900	102093	Phkb	phosphorylase kinase beta	NM_199446	AI463271	0	0	0	0	1.9422	0	0	0	0	0	2.5949	0	88364385	88364519	-381
chr18	transcription_start_site	+	36919892	36919892	67936	Wdr55	WD repeat domain 55	NM_026464	2410080P20Rik	1.3211	0	1.696	1.3066	1.61965	1.5344	0	0	2.11	0	2.1603	0	36918836	36919508	-384
chr3	transcription_start_site	+	144233390	144233390	93684	Sep15	selenoprotein	NM_053102	9430015P09Rik	1.7082	0	2.0396	2.0706	2.7787	2.2753	2.313	0	2.3013	2.4069	3.5423	2.8914	144232041	144233000	-390
chr8	transcription_start_site	-	75876455	75876455	16795	Large	like-glycosyltransferase	NM_010687	BPFD#36	0	0	0	1.3972	2.4541	1.848	0	0	0	0	2.9131	2.4072	75876864	75877213	-409
chr18	transcription_start_site	+	70632198	70632198	170461	Stard6	StAR-related lipid transfer (START) domain containing 6	NM_029019	1700011K09Rik	0	0	0	0	2.0944	1.8137	0	0	0	0	2.8687	2.1331	70631539	70631788	-410
chr16	transcription_start_site	-	22857642	22857642	70573	Tbccd1	TBCC domain containing 1	NM_001081368	5730478M09Rik	0	0	1.3843	0	2.6552	0	0	0	0	0	3.2377	0	22858055	22858324	-413
chr14	transcription_start_site	-	55196253	55196253	16475	Jub	ajuba	NM_010590	-	1.1291	0	1.4344	1.726	1.7836	1.866	0	0	0	0	2.1421	2.5295	55196673	55196922	-420
chr5	transcription_start_site	-	72895779	72895779	53419	Corin	corin	NM_001122756	AV273130	1.7529	0	1.8604	1.2988	2.4057	1.5458	2.3234	0	2.5912	0	2.9737	0	72896211	72896760	-432
chr17	transcription_start_site	+	80526810	80526810	319625	Galm	galactose mutarotase	NM_176963	A530057M15Rik	2.5376	1.52185	2.36755	1.7906	2.7912	2.13295	3.22875	0	2.73545	2.2274	3.0894	2.47295	80525810	80526349	-461
chr19	transcription_start_site	-	59533125	59533125	329078	Emx2os	empty spiracles homolog 2 (Drosophila) opposite strand	NR_002863	-	0	0	0	0	1.9699	1.3497	0	0	0	0	2.3837	0	59533592	59534026	-467
chr8	transcription_start_site	+	56040195	56040195	234267	Gpm6a	glycoprotein m6a	NM_153581	Gpm6	2.6021	0	2.3952	1.9208	1.9447	1.8386	3.1491	0	2.8344	2.5114	2.1937	0	56039461	56039720	-475
chr6	transcription_start_site	-	89166073	89166073	330379	Gm839	predicted gene 839	NM_201356	-	1.5466	0	1.1922	1.3265	1.4914	1.3013	2.2914	0	2.147	0	2.2637	0	89166552	89167098	-479
chr12	transcription_start_site	+	77471252	77471252	268564	Zbtb1	zinc finger and BTB domain containing 1	NM_178744	9430077A12	2.044	0	2.4152	1.827	1.63	1.8464	2.4466	0	2.8565	0	2.7786	3.0342	77470216	77470770	-482
chr1	transcription_start_site	+	84836429	84836429	66153	Fbxo36	F-box protein 36	NM_025386	0610008D19Rik	1.866	0	2.4295	2.0055	3.2125	3.6469	2.4964	0	3.7197	2.8469	3.7508	4.1482	84834770	84835938	-491
chr4	transcription_start_site	+	3866060	3866060	66433	Chchd7	coiled-coil-helix-coiled-coil-helix domain containing 7	NM_181391	1810049H20Rik	0	0	0	0	1.7364	1.6055	0	0	0	0	2.4333	0	3865380	3865541	-519
chr16	transcription_start_site	-	20716709	20716709	12724	Clcn2	chloride channel 2	NM_009900	AL118368	1.2011	0	1.0338	0	1.7971	1.472	0	0	0	0	2.2074	0	20717256	20717495	-547
chr8	transcription_start_site	+	42011586	42011586	68797	Pdgfrl	platelet-derived growth factor receptor-like	NM_026840	1110039P19Rik	2.228	0	2.2051	1.8058	2.6564	2.0436	2.7089	0	2.5183	2.2481	2.8211	2.3028	42010151	42011033	-553
chr2	transcription_start_site	-	20889348	20889348	71435	Arhgap21	Rho GTPase activating protein 21	NM_001128084	5530401C11Rik	1.4039	0	1.6873	1.963	2.3967	1.7699	0	0	0	0	3.4676	2.6526	20889951	20890291	-603
chr7	transcription_start_site	-	135441645	135441645	233913	BC017158	cDNA sequence BC017158	NM_145590	MGC28903	1.3495	0	1.4281	1.0467	1.7466	1.5668	0	0	0	0	2.3206	0	135442252	135442593	-607
chr13	transcription_start_site	-	58503877	58503877	15387	Hnrnpk	heterogeneous nuclear ribonucleoprotein K	NM_025279	Hnrpk	0	0	0	1.0583	1.918	2.0736	0	0	0	0	2.5487	2.7637	58504485	58504634	-608
chr11	transcription_start_site	-	99092331	99092331	57376	Smarce1	SWI/SNF related, matrix associated, actin dependent regulator of chromatin, subfamily e, member 1	NM_020618	2810417B20Rik	2.5305	0	2.9574	1.919	2.0993	1.677	3.3925	0	3.5664	0	2.42415	2.3447	99092940	99093513	-609
chr7	transcription_start_site	-	31450013	31450013	71909	Haus5	HAUS augmin-like complex, subunit 5	NM_027999	2310022K01Rik	0	0	1.8201	0	1.9633	1.7414	0	0	0	0	2.7804	2.3136	31450629	31450773	-616
chr2	transcription_start_site	+	124978335	124978335	20495	Slc12a1	solute carrier family 12, member 1	NM_183354	AI788571	2.413	1.2749	2.6523	2.5662	2.5886	2.986	2.82	0	2.8877	2.719	3.1983	3.2626	124976746	124977705	-630
chr13	transcription_start_site	-	40825812	40825812	21418	Tcfap2a	transcription factor AP-2, alpha	NM_001122948	AP-2	0	0	1.2465	0	2.0737	1.4741	0	0	0	0	2.5408	2.4732	40826485	40826624	-673
chr14	transcription_start_site	+	65568881	65568881	210925	Ints9	integrator complex subunit 9	NM_153414	BC028953	0	0	0	0	2.5784	0	0	0	0	0	2.8955	0	65567368	65568204	-677
chr14	transcription_start_site	-	27353226	27353226	83997	Slmap	sarcolemma associated protein	NM_032008	D330001L02Rik	1.1698	0	1.6055	1.2015	2.0185	1.2672	0	0	2.3686	0	2.8222	0	27353910	27354059	-684
chr10	transcription_start_site	+	62487259	62487259	67307	3110049J23Rik	RIKEN cDNA 3110049J23 gene	NM_026085	Mawbp	0	0	0	0	2.0373	1.859	0	0	0	0	2.4376	2.7009	62486399	62486573	-686
chr2	transcription_start_site	+	125498835	125498835	58521	Eid1	EP300 interacting inhibitor of differentiation 1	NM_025613	2610002K20Rik	1.6262	0	1.6523	1.8453	1.704	2.158	2.2591	0	2.5084	2.1198	2.3195	2.3601	125497996	125498142	-693
chr2	transcription_start_site	-	132403984	132403984	74182	Gpcpd1	glycerophosphocholine phosphodiesterase GDE1 homolog (S. cerevisiae)	NM_028802	2310004G06Rik	1.8141	1.41575	1.4595	1.3685	2.5984	1.4219	2.2923	0	0	0	2.9762	0	132404685	132406493	-701
chr3	transcription_start_site	-	107261816	107261816	99738	Kcnc4	potassium voltage gated channel, Shaw-related subfamily, member 4	NM_145922	AI850292	0	0	0	1.6013	2.7348	1.8853	0	0	0	0	2.9735	2.2745	107262517	107263591	-701
chr9	transcription_start_site	+	20820403	20820403	15894	Icam1	intercellular adhesion molecule 1	NM_010493	CD54	1.0792	0	1.0952	0	1.788	0	0	0	0	0	2.4444	0	20819443	20819692	-711
chr17	transcription_start_site	+	27993451	27993451	224648	Uhrf1bp1	UHRF1 (ICBP90) binding protein 1	NM_001080769	1110020K19Rik	0	0	0	0	1.3289	1.1051	0	0	0	0	2.0177	0	27992576	27992724	-727
chr10	transcription_start_site	-	32609721	32609721	432450	Nkain2	Na+/K+ transporting ATPase interacting 2	NM_001013411	6330571D19Rik	0	0	1.106	1.0152	2.0513	1.2732	0	0	0	0	2.4877	0	32610454	32611218	-733
chr2	transcription_start_site	-	53050221	53050221	56194	Prpf40a	PRP40 pre-mRNA processing factor 40 homolog A (yeast)	NM_018785	2810012K09Rik	0	0	0	0	1.9796	1.3599	0	0	0	0	2.4101	0	53050961	53051130	-740
chr6	transcription_start_site	+	124520447	124520447	667277	C1rb	complement component 1, r subcomponent B	NM_001113356	Gm8551	2.7032	0	2.3765	1.6465	1.94385	2.0472	2.7592	0	2.487	2.3377	2.34	2.71985	124519339	124519693	-754
chr13	transcription_start_site	-	14155668	14155668	14593	Ggps1	geranylgeranyl diphosphate synthase 1	NM_010282	1810026C22Rik	1.2314	0	0	0	2.2923	1.6135	0	0	0	0	2.7881	0	14156434	14156788	-766
chr10	transcription_start_site	-	31165727	31165727	21987	Tpd52l1	tumor protein D52-like 1	NM_009413	D53	1.5034	0	0	0	2.0283	1.1246	0	0	0	0	2.5242	0	31166503	31166649	-776
chr9	transcription_start_site	+	102620133	102620133	56332	Amotl2	angiomotin-like 2	NM_019764	AW549739	1.8183	0	1.9307	1.9266	1.4194	2.1288	2.1717	0	2.3788	2.574	2.0864	2.2912	102619187	102619346	-787
chr1	transcription_start_site	-	16094488	16094488	19989	Rpl7	ribosomal protein L7	NM_011291	MGC102113	1.1751	0	0	1.563	3.3475	2.5068	0	0	0	0	3.8365	3.0382	16095280	16095934	-792
chr3	transcription_start_site	+	81736537	81736537	229445	Ctso	cathepsin O	NM_177662	A330105D01Rik	2.0734	0	1.3631	1.2944	1.8594	1.0655	2.6985	0	0	0	2.562	0	81735598	81735741	-796
chr10	transcription_start_site	-	40602949	40602949	71713	Cdc40	cell division cycle 40 homolog (yeast)	NM_027879	1200003H23Rik	2.2027	0	1.5526	1.49805	1.85755	1.45795	3.1493	0	2.1614	0	2.7687	0	40603757	40604017	-808
chr11	transcription_start_site	+	3795283	3795283	75219	Dusp18	dual specificity phosphatase 18	NM_173745	4930527G07Rik	2.39297	0	2.1825	2.21415	1.8722	2.2794	4.6016	0	2.9062	0	2.1942	2.2895	3794226	3794475	-808
chr16	transcription_start_site	-	91728844	91728844	66609	Cryzl1	crystallin, zeta (quinone reductase)-like 1	NM_133679	2210407J23Rik	0	0	2.1286	1.32105	2.226	2.1554	0	0	0	0	2.6092	0	91729653	91730082	-809
chr5	transcription_start_site	-	133018213	133018213	319974	Auts2	autism susceptibility candidate 2	NM_177047	2700063G02Rik	0	0	1.4821	1.8273	2.3921	2.9938	0	0	0	0	2.7612	3.4904	133019037	133019585	-824
chr16	transcription_start_site	-	67621153	67621153	239857	Cadm2	cell adhesion molecule 2	NM_178721	2900078E11Rik	0	0	0	1.29	2.4426	1.82235	0	0	0	0	2.79055	2.4846	67622003	67622540	-850
chr1	transcription_start_site	+	130140757	130140757	67812	Ubxn4	UBX domain protein 4	NM_026390	1300013G12Rik	2.8572	0	2.229	1.5453	1.9046	1.6921	3.4224	0	2.5472	0	2.2402	2.6685	130139635	130139900	-857
chr15	transcription_start_site	-	10643295	10643295	75646	Rai14	retinoic acid induced 14	NM_030690	1700008J19Rik	2.6611	0	2.7554	2.0959	2.332	3.2718	3.0158	0	3.2999	2.2591	3.8669	3.3891	10644157	10644306	-862
chr4	transcription_start_site	-	63681760	63681760	21923	Tnc	tenascin C	NM_011607	AI528729	0	0	0	0	2.0712	0	0	0	0	0	2.5957	0	63682623	63682901	-863
chr7	transcription_start_site	+	16986544	16986544	330474	Zc3h4	zinc finger CCCH-type containing 4	NM_198631	Bwq1	0	0	1.17025	0	2.5981	2.1049	0	0	0	0	2.8918	2.5695	16984322	16985678	-866
chr11	transcription_start_site	+	96055674	96055674	15408	Hoxb13	homeobox B13	NM_008267	-	0	0	0	0	1.7535	0	0	0	0	0	2.2165	0	96054566	96054804	-870
chr11	transcription_start_site	+	62271961	62271961	327942	Pigl	phosphatidylinositol glycan anchor biosynthesis, class L	NM_001039536	Gm737	0	0	0	1.0334	2.7848	1.8524	0	0	0	0	3.2497	0	62270549	62271079	-882
chr5	transcription_start_site	+	74931506	74931506	66899	Fip1l1	FIP1 like 1 (S. cerevisiae)	NM_001159573	1300019H17Rik	1.169	0	1.3399	0	1.7936	0	0	0	0	0	2.374	0	74930371	74930621	-885
chr1	transcription_start_site	+	141351349	141351349	12316	Aspm	asp (abnormal spindle)-like, microcephaly associated (Drosophila)	NM_009791	Calmbp1	1.74995	0	2.01245	0	1.7487	1.7	2.3724	0	2.7756	0	2.6714	0	141350309	141350461	-888
chr13	transcription_start_site	-	91947301	91947301	69085	Zcchc9	zinc finger, CCHC domain containing 9	NM_145453	1810019C21Rik	0	0	0	1.9981	1.74	1.926	0	0	0	2.4493	2.1387	2.3361	91948189	91948371	-888
chr11	transcription_start_site	+	51103421	51103421	237759	Col23a1	collagen, type XXIII, alpha 1	NM_153393	2810458L13Rik	0	0	0	1.42875	1.86155	1.28165	0	0	0	0	2.6991	0	51101462	51102531	-890
chr18	transcription_start_site	+	52625346	52625346	67222	Srfbp1	serum response factor binding protein 1	NM_026040	2810036K01Rik	1.4842	0	1.3807	0	2.1093	1.0744	0	0	0	0	2.7772	0	52624189	52624454	-892
chr16	transcription_start_site	-	44139132	44139132	11964	Atp6v1a	ATPase, H+ transporting, lysosomal V1 subunit A	NM_007508	AI647066	0	0	1.6997	2.4948	2.3641	3.2469	0	0	0	3.1004	2.9076	3.7788	44140031	44140578	-899
chr19	transcription_start_site	-	8893784	8893784	70387	Ttc9c	tetratricopeptide repeat domain 9C	NM_027412	2210019E14Rik	0	0	0	1.4621	1.7675	1.3533	0	0	0	0	2.0725	0	8894684	8895053	-900
chr15	transcription_start_site	+	54403039	54403039	105853	Mal2	mal, T-cell differentiation protein 2	NM_178920	AI461653	0	0	0	1.1917	1.5656	1.0532	0	0	0	0	2.0664	0	54401855	54402114	-925
chr9	transcription_start_site	-	95412415	95412415	67958	2610101N10Rik	RIKEN cDNA 2610101N10 gene	NM_001114977	AU023006	0	0	1.0285	1.6706	1.9165	1.7177	0	0	0	0	2.381	2.2956	95413342	95413600	-927
chr8	transcription_start_site	+	62984920	62984920	23923	Aadat	aminoadipate aminotransferase	NM_011834	AI875679	0	0	0	0	2.3739	0	0	0	0	0	2.6328	0	62983112	62983971	-949
chr9	transcription_start_site	+	65756816	65756816	214897	Csnk1g1	casein kinase 1, gamma 1	NM_173185	9130020E21Rik	1.1451	0	1.748	1.2354	1.4262	1.7877	0	0	2.534	0	2.5943	2.1184	65755620	65755866	-950
chr13	transcription_start_site	+	94827750	94827750	218454	Lhfpl2	lipoma HMGIC fusion partner-like 2	NM_172589	6030465B15	2.6017	0	1.6729	2.0529	2.0083	1.7781	2.8884	0	0	2.6338	2.278	2.479	94825556	94826800	-950
chr9	transcription_start_site	+	111020638	111020638	71268	Lrrfip2	leucine rich repeat (in FLII) interacting protein 2	NM_027742	5133400F20Rik	1.8452	0	2.1254	1.6508	1.2351	1.85795	2.2129	0	2.7319	0	2.3814	2.6731	111019551	111019681	-957
chr5	transcription_start_site	-	44173388	44173388	242960	Fbxl5	F-box and leucine-rich repeat protein 5	NM_001159963	Fbl4	0	0	1.3917	1.293	2.0508	1.2501	0	0	0	0	2.6359	0	44174348	44174845	-960
chr10	transcription_start_site	+	74779687	74779687	11540	Adora2a	adenosine A2a receptor	NM_009630	A2AAR	0	0	0	0	2.1194	1.2142	0	0	0	0	2.38395	0	74778576	74778725	-962
chr11	transcription_start_site	+	82594636	82594636	16882	Lig3	ligase III, DNA, ATP-dependent	NM_010716	D11Wsu78e	0	0	1.3814	1.4106	2.1022	1.5421	0	0	0	0	2.46925	0	82593138	82593674	-962
chr15	transcription_start_site	-	11925762	11925762	20024	Sub1	SUB1 homolog (S. cerevisiae)	NM_011294	AI842364	0	0	0	0	2.01615	1.7044	0	0	0	0	2.36005	2.2398	11926728	11926867	-966
chr9_random	transcription_start_site	-	370841	370841	77532	Jrkl	jerky homolog-like (mouse)	NM_001033181	C030035D04Rik	0	0	1.45465	0	1.9946	1.7044	0	0	0	0	2.4472	2.3452	371814	372043	-973
chr3	transcription_start_site	+	98945012	98945012	70560	Wars2	tryptophanyl tRNA synthetase 2 (mitochondrial)	NM_027462	5730427B17Rik	0	0	0	0	1.7167	0	0	0	0	0	2.2689	0	98943894	98944037	-975
chr15	transcription_start_site	-	102076783	102076783	19411	Rarg	retinoic acid receptor, gamma	NM_001042727	AI385767	0	0	0	0	2.0502	1.54055	0	0	0	0	2.6812	0	102077763	102078097	-980
chr1	transcription_start_site	+	178744942	178744942	76816	Sdccag8	serologically defined colon cancer antigen 8	NM_029756	2700048G21Rik	0	0	0	0	1.5611	0	0	0	0	0	2.0039	0	178743808	178743956	-986
chr5	transcription_start_site	-	24107820	24107820	66993	Smarcd3	SWI/SNF related, matrix associated, actin dependent regulator of chromatin, subfamily d, member 3	NM_025891	1500001J14Rik	0	0	1.4761	0	2.7402	1.3264	0	0	0	0	3.5898	0	24108806	24109455	-986
chr19	transcription_start_site	+	53218486	53218486	27360	Add3	adducin 3 (gamma)	NM_013758	AI463285	0	0	0	0	1.9872	1.0996	0	0	0	0	2.2739	0	53217147	53217496	-990
chr9	transcription_start_site	-	51771638	51771638	14148	Fdx1	ferredoxin 1	NM_007996	-	1.7796	0	1.3969	1.0493	2.3858	1.2539	2.2935	0	2.1408	0	2.8816	0	51772628	51772998	-990
chr4	transcription_start_site	+	53024795	53024795	66536	Nipsnap3b	nipsnap homolog 3B (C. elegans)	NM_025623	2700063N13Rik	3.5952	0	3.3843	2.7983	1.8174	2.8717	4.3642	0	4.126	3.487	2.31375	3.2543	53023658	53023795	-1000
chr14	transcription_start_site	-	58353255	58353255	50523	Lats2	large tumor suppressor 2	NM_015771	4932411G09Rik	0	0	0	0	2.6303	1.4509	0	0	0	0	2.8034	0	58354263	58355003	-1008
chr2	transcription_start_site	+	3341402	3341402	227525	Dclre1c	DNA cross-link repair 1C, PSO2 homolog (S. cerevisiae)	NM_146114	9930121L06Rik	0	0	1.1521	0	2.4336	0	0	0	0	0	2.9345	0	3339710	3340352	-1050
chr7	transcription_start_site	+	26006469	26006469	210172	Zfp526	zinc finger protein 526	NM_175436	D030024H03Rik	0	0	0	1.1942	1.68455	1.1835	0	0	0	0	2.9235	0	26004616	26005371	-1098
chr18	transcription_start_site	+	53624199	53624199	225518	Prdm6	PR domain containing 6	NM_001033281	Gm92	0	0	0	0	1.46	2.6349	0	0	0	0	2.5822	3.0356	53622846	53623091	-1108
chr11	transcription_start_site	+	32247810	32247810	268396	Sh3pxd2b	SH3 and PX domains 2B	NM_177364	G431001E03Rik	1.3082	0	0	1.339	1.9937	0	0	0	0	0	2.4397	0	32246558	32246702	-1108
chr12	transcription_start_site	-	17006862	17006862	217430	Pqlc3	PQ loop repeat containing	NM_172574	C78076	1.758	0	2.1538	2.0523	1.8296	2.3018	0	0	2.8833	2.5652	2.2867	3.3574	17007972	17008721	-1110
chr8	transcription_start_site	+	23069185	23069185	97476	C86695	expressed sequence C86695	NM_001081662	-	1.5782	0	1.3556	1.0387	1.6372	1.2874	0	0	0	0	2.585	0	23067758	23068067	-1118
chr4	transcription_start_site	+	85699818	85699818	77739	Adamtsl1	ADAMTS-like 1	NM_029967	5930437A14Rik	1.5739	0	1.1173	1.2193	1.9843	1.1711	0	0	0	0	2.3241	0	85698440	85698689	-1129
chr11	transcription_start_site	+	102977638	102977638	192231	Hexim1	hexamethylene bis-acetamide inducible 1	NM_138753	7330426E13Rik	1.4953	0	1.7447	1.7017	2.6039	1.8825	0	0	2.2297	0	2.9817	2.4936	102975965	102976508	-1130
chr18	transcription_start_site	-	84255954	84255954	110796	Tshz1	teashirt zinc finger family member 1	NM_001081300	5730407I04Rik	3.1964	0	3.0248	1.5209	3.08785	2.36205	3.4866	0	3.28	0	3.47235	3.6918	84257090	84257559	-1136
chr1	transcription_start_site	-	158233479	158233479	214575	Tdrd5	tudor domain containing 5	NM_001134741	Gm103	0	0	1.149	1.3655	1.6916	1.83815	0	0	0	0	3.283	2.5183	158234615	158235167	-1136
chrX	transcription_start_site	+	39503877	39503877	20843	Stag2	stromal antigen 2	NM_021465	9230105L23Rik	1.217	0	1.46477	0	1.62295	1.6134	0	0	2.4087	0	2.1149	0	39502167	39502701	-1176
chr18	transcription_start_site	-	40379053	40379053	67180	Yipf5	Yip1 domain family, member 5	NM_023311	2610311I19Rik	1.6605	0	1.6405	0	1.9192	0	0	0	2.2664	0	2.2312	0	40380235	40380622	-1182
chr13	transcription_start_site	+	111185251	111185251	20620	Plk2	polo-like kinase 2 (Drosophila)	NM_152804	Snk	3.478	1.4525	2.9686	2.9978	2.848	2.9492	3.9723	0	3.3598	3.5702	3.73	3.3013	111183213	111184066	-1185
chr17	transcription_start_site	+	44215817	44215817	83965	Enpp5	ectonucleotide pyrophosphatase/phosphodiesterase 5	NM_032003	AW061004	0	0	0	0	1.7904	0	0	0	0	0	2.2564	0	44214482	44214631	-1186
chr8	transcription_start_site	+	70018846	70018846	17961	Nat2	N-acetyltransferase 2 (arylamine N-acetyltransferase)	NM_010874	AV377607	1.4314	0	0	1.0364	1.8481	0	0	0	0	0	2.2374	0	70017288	70017652	-1194
chr19	transcription_start_site	-	45824053	45824053	18150	Npm3	nucleoplasmin 3	NM_008723	Nub1	1.4431	0	1.6949	0	1.665	1.304	0	0	0	0	2.6949	0	45825254	45825596	-1201
chr3	transcription_start_site	+	87422672	87422672	213498	Arhgef11	Rho guanine nucleotide exchange factor (GEF) 11	NM_001003912	B930073M02	1.135	0	1.8202	1.0199	1.9104	1.6956	0	0	2.17635	0	2.2662	2.311	87421315	87421464	-1208
chr4	transcription_start_site	-	82151212	82151212	18028	Nfib	nuclear factor I/B	NM_001113209	6720429L07Rik	0	0	1.1442	0	1.7505	1.2187	0	0	0	0	2.189	0	82152422	82152571	-1210
chr18	transcription_start_site	+	21103125	21103125	67664	Rnf125	ring finger protein 125	NM_026301	4930553F04Rik	2.8787	0	3.2376	2.4725	1.6732	3.0075	3.2831	0	3.2932	2.7786	2.0243	3.50455	21101549	21101908	-1217
chr9	transcription_start_site	-	98855718	98855718	768252	Foxl2os	forkhead box L2 opposite strand transcript	NR_003248	ENSMUSG00000074122	0	0	0	0	1.8471	1.5401	0	0	0	0	2.6323	0	98856939	98857188	-1221
chr14	transcription_start_site	+	79987497	79987497	67955	Sugt1	SGT1, suppressor of G2 allele of SKP1 (S. cerevisiae)	NM_026474	2410174K12Rik	1.1923	0	1.4622	0	2.3993	1.3608	0	0	0	0	2.6882	0	79985787	79986233	-1264
chr5	transcription_start_site	-	90312431	90312431	330119	Adamts3	a disintegrin-like and metallopeptidase (reprolysin type) with thrombospondin type 1 motif, 3	NM_001081401	1100001H14Rik	1.66105	0	1.2757	2.2638	1.33	1.93725	2.5676	0	0	3.4035	2.7602	2.6434	90313698	90313847	-1267
chr17	transcription_start_site	+	17201076	17201076	449000	BC018101	cDNA sequence BC018101	NM_001005358	-	1.5531	0	1.2155	0	2.2218	0	0	0	0	0	2.4574	0	17199359	17199808	-1268
chr1	transcription_start_site	+	74283123	74283123	76709	Arpc2	actin related protein 2/3 complex, subunit 2	NM_029711	2210023N03Rik	1.1781	0	1.2878	0	1.4954	1.6885	0	0	0	0	2.129	2.2943	74281613	74281837	-1286
chr1	transcription_start_site	-	192850069	192850069	226844	Mfsd7b	major facilitator superfamily domain containing 7B	NM_001081259	9630055N22Rik	0	0	0	0	1.57	0	0	0	0	0	2.0792	0	192851355	192851514	-1286
chr2	transcription_start_site	+	69627793	69627793	73373	Phospho2	phosphatase, orphan 2	NM_028521	1700048E23Rik	1.5251	0	1.1827	0	1.6845	0	0	0	0	0	2.2341	0	69625933	69626507	-1286
chrX	transcription_start_site	+	68303430	68303430	333639	Mamld1	mastermind-like domain containing 1	NM_001081354	G630014P10Rik	1.757	0	1.6135	1.4593	2.0886	2.0063	0	0	0	0	2.2454	3.3138	68301795	68302134	-1296
chr17	transcription_start_site	-	6987129	6987129	22350	Ezr	ezrin	NM_009510	AW146364	1.399	0	1.4949	0	1.4737	1.3481	0	0	0	0	2.1897	0	6988437	6988686	-1308
chr13	transcription_start_site	-	21545596	21545596	432731	Zfp187	zinc finger protein 187	NM_001013786	BC068174	1.0142	0	0	0	2.0131	1.2665	0	0	0	0	2.4814	0	21546912	21547066	-1316
chr3	transcription_start_site	+	142159897	142159897	229898	Gbp5	guanylate binding protein 5	NM_153564	5330409J06Rik	1.3518	0	1.1408	0	1.7131	1.4384	0	0	0	0	2.4922	0	142158196	142158550	-1347
chr2	transcription_start_site	+	170336729	170336729	109054	Pfdn4	prefoldin 4	NM_001110152	0610025M10Rik	1.6272	0	1.3321	1.3416	2.0633	1.1628	0	0	0	0	2.9127	0	170334972	170335366	-1363
chr17	transcription_start_site	-	44242757	44242757	224794	Enpp4	ectonucleotide pyrophosphatase/phosphodiesterase 4	NM_199016	4933413N07Rik	0	0	0	1.0321	1.6429	2.5179	0	0	0	0	2.9843	2.7422	44244125	44244666	-1368
chr18	transcription_start_site	-	70689975	70689975	26447	Poli	polymerase (DNA directed), iota	NM_011972	Rad30b	2.7339	0	1.9051	2.1955	1.5899	1.874	3.4993	0	2.6849	3.0124	2.0664	2.1863	70691348	70691496	-1373
chr15	transcription_start_site	-	102552500	102552500	67488	Calcoco1	calcium binding and coiled coil domain 1	NM_026192	1810009B06Rik	1.7342	0	2.1769	1.141	1.7519	1.712	0	0	2.2587	0	2.18	2.3402	102553879	102554144	-1379
chr12	transcription_start_site	-	40925902	40925902	380755	Gm889	predicted gene 889	NM_001033437	-	1.65015	1.42213	2.6181	1.4748	2.9467	1.99255	2.7198	0	2.8935	0	3.4162	3.1075	40927286	40928571	-1384
chr5	transcription_start_site	+	81450617	81450617	319387	Lphn3	latrophilin 3	NM_198702	5430402I23Rik	2.621	0	1.65165	1.9195	2.2827	2.2683	2.9963	0	2.4011	2.42895	2.82415	2.67247	81448950	81449230	-1387
chr18	transcription_start_site	-	80904870	80904870	18018	Nfatc1	nuclear factor of activated T-cells, cytoplasmic, calcineurin-dependent 1	NM_198429	2210017P03Rik	0	0	0	0	1.7326	2.5565	0	0	0	0	2.1696	3.0331	80906259	80907125	-1389
chr4	transcription_start_site	+	40090297	40090297	11428	Aco1	aconitase 1	NM_007386	AI256519	0	0	0	0	1.5908	0	0	0	0	0	2.3572	0	40088362	40088899	-1398
chr14	transcription_start_site	-	35315732	35315732	12166	Bmpr1a	bone morphogenetic protein receptor, type 1A	NM_009758	1110037I22Rik	1.86535	1.11185	1.6089	1.76325	2.54485	2.03075	2.5082	0	2.9661	2.6013	3.14205	3.564	35317135	35317990	-1403
chr4	transcription_start_site	-	75779380	75779380	19266	Ptprd	protein tyrosine phosphatase, receptor type, D	NM_011211	1110002J03Rik	1.94475	0	2.8687	1.2826	1.9095	1.7769	2.9704	0	2.9893	0	2.2295	2.2312	75780791	75782061	-1411
chr11	transcription_start_site	-	86171027	86171027	327987	Med13	mediator complex subunit 13	NM_001080931	1110067M05Rik	1.2612	0	1.2469	1.4019	1.5803	1.5089	0	0	0	0	2.1076	0	86172442	86172586	-1415
chr2	transcription_start_site	-	73730685	73730685	11909	Atf2	activating transcription factor 2	NM_009715	Atf-2	2.1765	0	1.8583	1.3153	2.1756	1.5319	2.5732	0	0	0	2.4111	0	73732127	73732801	-1442
chr12	transcription_start_site	+	113384418	113384418	668303	Kif26a	kinesin family member 26A	NM_001097621	KIAA1236	0	0	1.2707	0	2.8086	1.7645	0	0	0	0	3.3369	2.8907	113382422	113382976	-1442
chr9	transcription_start_site	+	7628230	7628230	30800	Mmp20	matrix metallopeptidase 20 (enamelysin)	NM_013903	-	1.2591	0	1.0306	1.0952	1.9832	0	0	0	0	0	2.8197	0	7626535	7626769	-1461
chr8	transcription_start_site	+	87213176	87213176	212528	Trmt1	TRM1 tRNA methyltransferase 1 homolog (S. cerevisiae)	NM_198020	6720406L13Rik	0	1.368	1.3907	1.6463	3.3693	2.7407	0	0	0	0	3.968	3.3171	87211016	87211715	-1461
chr10	transcription_start_site	+	107769244	107769244	114774	Pawr	PRKC, apoptosis, WT1, regulator	NM_054056	2310001G03Rik	2.162	0	2.4799	1.4531	2.7333	1.73175	2.9034	0	3.4622	2.1219	3.275	2.2304	107767212	107767781	-1463
chr8	transcription_start_site	+	18595172	18595172	244329	Mcph1	microcephaly, primary autosomal recessive 1	NM_173189	5430437K10Rik	1.4906	0	1.5974	0	1.6781	1.32495	0	0	2.3986	0	2.11585	0	18593540	18593704	-1468
chr7	transcription_start_site	-	35437860	35437860	233107	Kctd15	potassium channel tetramerisation domain containing 15	NM_146188	BC031749	0	1.2471	0	1.3768	2.7124	1.5269	0	0	0	0	3.0432	0	35439343	35440180	-1483
chr16	transcription_start_site	-	36785048	36785048	57738	Slc15a2	solute carrier family 15 (H+/peptide transporter), member 2	NM_021301	8430408C16Rik	2.1639	0	1.6468	1.8045	1.7059	1.3764	3.4034	0	2.7333	2.5762	2.6837	0	36786534	36786800	-1486
chr6	transcription_start_site	+	86799510	86799510	269774	Aak1	AP2 associated kinase 1	NM_001040106	5530400K14Rik	1.1767	0	1.1812	1.126	1.8922	1.2733	0	0	0	0	2.2883	0	86797855	86798014	-1496
chr5	transcription_start_site	+	12383555	12383555	108151	Sema3d	sema domain, immunoglobulin domain (Ig), short basic domain, secreted, (semaphorin) 3D	NM_028882	4631426B19Rik	1.6826	0	0	1.3868	1.9189	0	0	0	0	0	2.2351	0	12381615	12382052	-1503
chr15	transcription_start_site	+	98929914	98929914	72778	Dnajc22	DnaJ (Hsp40) homolog, subfamily C, member 22	NM_176835	2810451A06Rik	1.7482	0	1.54595	1.4955	2.1142	1.86485	2.1828	0	0	0	2.4371	2.998	98928255	98928404	-1510
chr14	transcription_start_site	-	55400723	55400723	50934	Slc7a8	solute carrier family 7 (cationic amino acid transporter, y+ system), member 8	NM_016972	AA408822	1.388	0	0	1.8712	1.7463	1.4927	0	0	0	2.5819	2.7859	0	55402235	55402767	-1512
chr4	transcription_start_site	-	147242656	147242656	28010	Miip	migration and invasion inhibitory protein	NM_001025365	AA553001	2.3288	0	2.4068	1.0143	2.164	2.044	2.6889	0	2.7615	0	2.7628	2.7275	147244179	147244640	-1523
chr11	transcription_start_site	+	28753204	28753204	216616	Efemp1	epidermal growth factor-containing fibulin-like extracellular matrix protein 1	NM_146015	MGC37612	2.2115	0	2.333	1.7442	2.0634	2.0634	2.5157	0	2.5407	2.4815	2.5172	2.6893	28751290	28751646	-1558
chr18	transcription_start_site	+	24113188	24113188	69256	Zfp397	zinc finger protein 397	NM_027007	2810411K16Rik	0	0	0	0	1.5786	1.5062	0	0	0	0	2.168	0	24111501	24111630	-1558
chr4	transcription_start_site	+	137773045	137773045	15441	Hp1bp3	heterochromatin protein 1, binding protein 3	NM_001122897	Hp1bp74	0	0	1.4047	1.52595	2.13765	1.95395	0	0	0	0	2.62005	2.24405	137770998	137771483	-1562
chr14	transcription_start_site	+	102129144	102129144	380928	Lmo7	LIM domain only 7	NM_201529	C78582	0	0	0	0	2.0564	0	0	0	0	0	2.5849	0	102127312	102127580	-1564
chr9	transcription_start_site	-	53916218	53916218	244882	Tnfaip8l3	tumor necrosis factor, alpha-induced protein 8-like 3	NM_001033535	9930029P06Rik	2.1104	0	1.8438	1.6243	1.7182	1.5613	2.5282	0	2.0977	0	2.1302	0	53917792	53917927	-1574
chrX	transcription_start_site	-	137135061	137135061	14605	Tsc22d3	TSC22 domain family, member 3	NM_001077364	DIP	2.17375	1.4144	2.3935	2.19425	2.77515	3.9626	3.12	0	4.0999	3.4548	3.52095	4.6843	137136645	137136789	-1584
chr5	transcription_start_site	-	148537564	148537564	14254	Flt1	FMS-like tyrosine kinase 1	NM_010228	AI323757	1.4455	0	0	1.945	1.77475	1.6917	0	0	0	2.523	2.4335	0	148539160	148539511	-1596
chr10	transcription_start_site	+	80085524	80085524	103236	Csnk1g2	casein kinase 1, gamma 2	NM_134002	2810429I12Rik	0	0	1.126	1.2489	2.41765	2.0939	0	0	0	0	2.82475	2.62185	80083589	80083923	-1601
chr2	transcription_start_site	-	60801261	60801261	56878	Rbms1	RNA binding motif, single stranded interacting protein 1	NM_020296	2600014B10Rik	2.1513	0	1.5519	1.14625	1.3724	1.566	2.6024	0	2.3675	0	2.4848	0	60802866	60803033	-1605
chr8	transcription_start_site	+	23868215	23868215	18791	Plat	plasminogen activator, tissue	NM_008872	AU020998	0	0	0	0	1.6942	0	0	0	0	0	2.1526	0	23866466	23866605	-1610
chr12	transcription_start_site	-	28027583	28027583	20666	Sox11	SRY-box containing gene 11	NM_009234	1110038H03Rik	2.0844	0	1.1872	1.7174	1.50485	1.565	2.3315	0	0	2.8387	2.14055	0	28029200	28029558	-1617
chr6	transcription_start_site	+	124959822	124959822	269800	Zfp384	zinc finger protein 384	NM_175557	BB163993	2.379	0	3.1284	1.69535	2.04395	2.3859	2.8242	0	3.502	2.5298	2.4459	3.6671	124957737	124958188	-1634
chr4	transcription_start_site	+	147534776	147534776	230904	Fbxo2	F-box protein 2	NM_176848	FBG1	1.8026	1.21505	1.5514	2.2251	2.4984	2.9059	2.0937	0	2.1558	2.5413	3.27255	3.1512	147532672	147533136	-1640
chr17	transcription_start_site	-	28044669	28044669	68776	Taf11	TAF11 RNA polymerase II, TATA box binding protein (TBP)-associated factor	NM_026836	1110038O14Rik	1.4547	0	1.2807	0	1.5201	0	0	0	0	0	2.0585	0	28046320	28046469	-1651
chr7	transcription_start_site	-	134488828	134488828	233890	Zfp768	zinc finger protein 768	NM_146202	BC026432	1.6777	0	1.6629	0	1.8747	2.1737	0	0	2.468	0	2.6578	2.70405	134490484	134490641	-1656
chr16	transcription_start_site	-	26526857	26526857	100043057	Tmem207	transmembrane protein 207	NM_001101640	Gm540	1.8581	0	1.7366	1.635	2.0201	1.2455	2.781	0	2.4544	0	2.553	0	26528520	26529173	-1663
chr2	transcription_start_site	-	157105285	157105285	629499	4922505G16Rik	RIKEN cDNA 4922505G16 gene	NM_001039557	-	0	0	0	1.6694	1.7015	1.3863	0	0	0	2.1695	2.6202	0	157106959	157107200	-1674
chr16	transcription_start_site	-	35364004	35364004	317717	Sec22a	SEC22 vesicle trafficking protein homologe A (S. cerevisiae)	NM_133704	1810005C06Rik	0	0	1.8916	1.3734	2.3669	1.6043	0	0	0	0	2.8981	0	35365684	35365822	-1680
chr18	transcription_start_site	+	24363941	24363941	14423	Galnt1	UDP-N-acetyl-alpha-D-galactosamine:polypeptide N-acetylgalactosaminyltransferase 1	NM_013814	-	1.66745	1.1916	2.185	2.2262	2.64345	3.2752	2.5349	0	2.6132	2.6709	3.27675	3.9717	24361994	24362252	-1689
chr12	transcription_start_site	-	76770524	76770524	72338	Wdr89	WD repeat domain 89	NM_028203	2600001A11Rik	0	0	0	0	1.6681	0	0	0	0	0	2.2278	0	76772218	76772362	-1694
chr19	transcription_start_site	+	12748696	12748696	258692	Olfr1442	olfactory receptor 1442	NM_146697	MOR202-9	0	0	1.3141	0	2.9191	1.1655	0	0	0	0	3.4573	0	12746546	12746994	-1702
chr6	transcription_start_site	+	42236683	42236683	12723	Clcn1	chloride channel 1	NM_013491	Clc-1	1.4961	0	1.7757	1.3523	2.1334	1.5875	0	0	2.2607	0	2.3981	0	42234346	42234976	-1707
chr2	transcription_start_site	+	121239637	121239637	14827	Pdia3	protein disulfide isomerase associated 3	NM_007952	58kDa	1.7341	0	1.9106	1.1817	1.8082	1.2296	0	0	2.2609	0	2.1944	0	121237782	121237926	-1711
chr4	transcription_start_site	-	153349190	153349190	13368	Dffb	DNA fragmentation factor, beta subunit	NM_007859	40kDa	0	0	0	0	1.6516	0	0	0	0	0	2.0503	0	153350908	153351037	-1718
chr9	transcription_start_site	+	64021193	64021193	67891	Rpl4	ribosomal protein L4	NM_024212	2010004J23Rik	0	0	0	0	2.1065	0	0	0	0	0	2.2288	0	64019103	64019459	-1734
chr11	transcription_start_site	+	115281463	115281463	70382	Kctd2	potassium channel tetramerisation domain containing 2	NM_183285	2310012I15Rik	0	1.3669	1.4162	0	2.7553	1.7687	0	0	0	0	3.5919	2.6333	115279103	115279727	-1736
chr4	transcription_start_site	-	91066675	91066675	15569	Elavl2	ELAV (embryonic lethal, abnormal vision, Drosophila)-like 2 (Hu antigen B)	NM_207685	Hub	1.8495	0	1.8882	1.25055	1.5357	1.4125	2.1527	0	2.8311	0	2.0128	0	91068431	91068570	-1756
chr11	transcription_start_site	+	90499497	90499497	69802	Cox11	COX11 homolog, cytochrome c oxidase assembly protein (yeast)	NM_199008	2010004I09Rik	1.3054	0	1.7305	1.1313	2.1422	1.7306	0	0	0	0	2.4309	0	90497491	90497740	-1757
chr11	transcription_start_site	-	82642532	82642532	67338	Rffl	ring finger and FYVE like domain containing protein	NM_026097	1700051E09Rik	0	0	1.0814	0	1.9614	1.2972	0	0	0	0	2.9673	0	82644309	82644543	-1777
chr5	transcription_start_site	-	23929348	23929348	12568	Cdk5	cyclin-dependent kinase 5	NM_007668	AW048668	0	1.4181	1.2127	0	3.0137	1.7459	0	0	0	0	3.606	2.2174	23931131	23931786	-1783
chr2	transcription_start_site	+	6243802	6243802	98910	Usp6nl	USP6 N-terminal like	NM_001080548	AI316785	1.8799	0	1.8104	0	2.04205	1.765	0	0	0	0	2.78145	0	6241848	6242004	-1798
chr10	transcription_start_site	+	40603339	40603339	83767	Wasf1	WASP family 1	NM_031877	AI195380	1.6491	0	1.6985	1.5822	1.8732	1.73115	0	0	2.2001	0	2.49655	2.0861	40601279	40601536	-1803
chr8	transcription_start_site	+	47637422	47637422	71876	Mlf1ip	myeloid leukemia factor 1 interacting protein	NM_027973	1700029A22Rik	0	0	1.1402	0	1.9073	0	0	0	0	0	2.677	0	47635264	47635614	-1808
chr15	transcription_start_site	-	64753858	64753858	11514	Adcy8	adenylate cyclase 8	NM_009623	AC8	1.3511	0	1.3994	1.5095	1.6908	1.4562	0	0	0	0	2.247	0	64755668	64756107	-1810
chr12	transcription_start_site	+	30219769	30219769	17933	Myt1l	myelin transcription factor 1-like	NM_001093776	2900046C06Rik	1.0793	0	1.0816	1.4055	1.4864	1.4122	0	0	0	0	2.1871	0	30217784	30217946	-1823
chr3	transcription_start_site	-	107957800	107957800	229714	Gpr61	G protein-coupled receptor 61	NM_175470	-	1.3992	0	1.3765	1.1481	1.8269	1.4876	0	0	0	0	2.5118	0	107959642	107960022	-1842
chr4	transcription_start_site	-	104782503	104782503	108079	Prkaa2	protein kinase, AMP-activated, alpha 2 catalytic subunit	NM_178143	2310008I11Rik	2.2204	1.3253	2.4733	1.5763	2.7781	1.635	2.8341	0	3.0058	0	3.3396	2.4479	104784354	104785004	-1851
chrX	transcription_start_site	-	35988286	35988286	59048	C1galt1c1	C1GALT1-specific chaperone 1	NM_021550	1500002I11Rik	2.678	0	2.889	1.6646	2.0939	2.3052	3.1324	0	3.2391	2.1848	2.239	2.6942	35990140	35990674	-1854
chrX	transcription_start_site	+	134106087	134106087	60367	Il1rapl2	interleukin 1 receptor accessory protein-like 2	NM_030688	-	0	0	0	0	1.754	0	0	0	0	0	2.6131	0	134104098	134104232	-1855
chr1	transcription_start_site	-	194597215	194597215	226861	Hhat	hedgehog acyltransferase	NM_144881	2810432O22Rik	0	0	0	0	1.8321	0	0	0	0	0	2.2155	0	194599081	194599352	-1866
chr12	transcription_start_site	+	66137320	66137320	328110	Prpf39	PRP39 pre-mRNA processing factor 39 homolog (yeast)	NM_177806	FLJ11128	0	0	0	1.8257	2.1737	1.7229	0	0	0	2.2418	2.78765	2.3185	66135284	66135430	-1890
chr5	transcription_start_site	-	123438542	123438542	30841	Kdm2b	lysine (K)-specific demethylase 2B	NM_013910	Cxxc2	2.21635	1.26695	1.9089	2.20245	2.5343	2.564	2.63875	0	2.3659	2.9608	2.99295	3.05425	123440435	123440905	-1893
chr7	transcription_start_site	+	56044372	56044372	243983	Zdhhc13	zinc finger, DHHC domain containing 13	NM_028031	2410004E01Rik	0	0	0	1.539	1.96355	0	0	0	0	0	2.8519	0	56042229	56042478	-1894
chr9	transcription_start_site	+	35367050	35367050	67049	Pus3	pseudouridine synthase 3	NM_023292	2610020J05Rik	0	0	1.4302	1.6784	2.3751	2.2182	0	0	0	0	3.0364	2.8534	35364613	35365152	-1898
chr2	transcription_start_site	-	114001075	114001075	11834	Aqr	aquarius	NM_009702	AW495846	0	0	1.4013	0	2.7791	1.7246	0	0	0	0	3.3045	0	114002985	114003554	-1910
chr8	transcription_start_site	+	112741888	112741888	234728	Ftsjd1	FtsJ methyltransferase domain containing 1	NM_146215	AU022703	1.4348	0	1.677	1.1775	1.5476	0	0	0	0	0	2.0215	0	112739686	112739951	-1937
chr9	transcription_start_site	-	62994787	62994787	207667	Skor1	SKI family transcriptional corepressor 1	NM_172446	AV273001	0	0	0	0	2.0154	1.6167	0	0	0	0	2.4852	0	62996751	62997208	-1964
chr17	transcription_start_site	+	43804373	43804373	56050	Cyp39a1	cytochrome P450, family 39, subfamily a, polypeptide 1	NM_018887	-	3.2361	1.3843	2.1827	2.466	2.9534	2.1721	3.4152	0	2.2779	2.7854	3.1255	2.3215	43801445	43802405	-1968
chr6	transcription_start_site	+	106719165	106719165	70047	Trnt1	tRNA nucleotidyl transferase, CCA-adding, 1	NM_027296	2410043H24Rik	1.68245	0	1.9037	1.9918	1.9983	3.2336	2.5361	0	2.7586	2.6402	2.3344	3.3708	106716534	106717191	-1974
chr18	transcription_start_site	+	56867466	56867466	16906	Lmnb1	lamin B1	NM_010721	-	0	0	0	1.678	1.78765	1.8512	0	0	0	0	2.5273	0	56865340	56865485	-1981
chr3	transcription_start_site	+	108059843	108059843	26442	Psma5	proteasome (prosome, macropain) subunit, alpha type 5	NM_011967	MGC102091	0	0	0	0	2.1213	0	0	0	0	0	2.4515	0	108057274	108057828	-2015
chr2	transcription_start_site	-	73224455	73224455	68526	Gpr155	G protein-coupled receptor 155	NM_001080707	1110017O10Rik	1.3455	0	1.3808	0	1.7441	1.2042	0	0	0	0	2.2436	0	73226489	73226618	-2034
chr11	transcription_start_site	+	78312787	78312787	22370	Vtn	vitronectin	NM_011707	AI256434	3.2398	1.2075	3.6446	3.6064	2.7746	2.60355	3.3933	0	3.7694	3.7242	3.2729	4.2072	78310030	78310747	-2040
chr8	transcription_start_site	+	13288012	13288012	234076	Tmco3	transmembrane and coiled-coil domains 3	NM_172282	B230339H12Rik	0	0	1.1408	1.1841	1.8355	1.7666	0	0	0	0	2.2259	2.6401	13285814	13285964	-2048
chr6	transcription_start_site	+	120616438	120616438	330409	Cecr2	cat eye syndrome chromosome region, candidate 2 homolog (human)	NM_001128151	2610101O16Rik	0	0	1.1168	1.2414	2.0282	1.5367	0	0	0	0	2.575	0	120614045	120614385	-2053
chr15	transcription_start_site	+	101004555	101004555	11479	Acvr1b	activin A receptor, type 1B	NM_007395	6820432J04	1.27805	0	1.6484	1.29335	1.86105	1.4638	0	0	0	0	2.6042	0	101002245	101002494	-2061
chr15	transcription_start_site	+	81702892	81702892	11429	Aco2	aconitase 2, mitochondrial	NM_080633	Aco-2	1.5054	1.4222	1.3722	1.7605	2.6146	1.4441	0	0	0	0	3.185	0	81700257	81700811	-2081
chr2	transcription_start_site	-	69180673	69180673	27413	Abcb11	ATP-binding cassette, sub-family B (MDR/TAP), member 11	NM_021022	ABC16	2.4133	0	2.1779	2.1402	2.2303	2.2921	2.7575	0	2.4177	2.577	2.5143	2.4204	69182756	69183190	-2083
chr6	transcription_start_site	-	87338929	87338929	68888	Gkn3	gastrokine 3	NM_026860	1190003M12Rik	1.56595	0	0	1.46285	1.9766	1.6629	2.0342	0	0	0	2.8268	2.1404	87341013	87341165	-2084
chr11	transcription_start_site	+	70783714	70783714	69723	Rpain	RPA interacting protein	NM_027186	2400006N03Rik	1.8422	0	2.0906	0	1.7243	0	2.937	0	2.5571	0	2.0043	0	70781279	70781626	-2088
chr15	transcription_start_site	-	5193682	5193682	19219	Ptger4	prostaglandin E receptor 4 (subtype EP4)	NM_001136079	EP4	1.8528	0	1.5822	1.3699	2.2959	1.4085	2.4385	0	0	0	2.6008	0	5195788	5196326	-2106
chr15	transcription_start_site	-	51823108	51823108	19357	Rad21	RAD21 homolog (S. pombe)	NM_009009	MGC150311	2.0402	0	2.1163	1.1541	1.6125	1.6287	2.5229	0	2.5811	0	2.104	0	51825219	51825395	-2111
chr4	transcription_start_site	-	98049956	98049956	94043	Tm2d1	TM2 domain containing 1	NM_053157	2310026L18Rik	1.2919	0	1.0738	0	1.8166	1.3765	0	0	0	0	2.0168	0	98052086	98052240	-2130
chr12	transcription_start_site	-	88607236	88607236	104799	Vipar	VPS33B interacting protein, apical-basolateral polarity regulator	NM_001142581	6720456H09Rik	0	0	1.3792	0	1.9988	0	0	0	0	0	2.2695	0	88609370	88609910	-2134
chr14	transcription_start_site	-	32454147	32454147	56794	Hacl1	2-hydroxyacyl-CoA lyase 1	NM_019975	1600020H07Rik	2.7901	0	2.1149	1.8118	1.7631	1.9481	2.8969	0	2.4735	2.613	2.6208	2.3389	32456301	32456492	-2154
chr12	transcription_start_site	+	56256090	56256090	665155	Srp54b	signal recognition particle 54B	NM_001100109	-	1.3954	1.4336	1.6021	1.123	2.9378	0	0	0	0	0	3.0797	0	56253137	56253901	-2189
chr9	transcription_start_site	+	83728295	83728295	22137	Ttk	Ttk protein kinase	NM_001110265	AL022661	2.8878	1.5028	3.3043	2.4956	2.8009	2.9541	3.3347	0	3.5954	3.0129	3.0711	3.1885	83725360	83726091	-2204
chr18	transcription_start_site	+	84257549	84257549	225791	Zadh2	zinc binding alcohol dehydrogenase, domain containing 2	NM_146090	C530046K17Rik	3.1964	0	3.0248	1.5209	3.08785	2.36205	3.4866	0	3.28	0	3.47235	3.6918	84254592	84255342	-2207
chr11	transcription_start_site	-	101846084	101846084	72349	Dusp3	dual specificity phosphatase 3 (vaccinia virus phosphatase VH1-related)	NM_028207	2210015O03Rik	3.0254	0	2.3993	3.0032	1.8982	2.9084	3.2472	0	2.5432	3.1986	2.2925	3.0895	101848294	101848723	-2210
chr9	transcription_start_site	-	86358523	86358523	70348	Ube2cbp	ubiquitin-conjugating enzyme E2C binding protein	NM_027394	2610018I03Rik	0	0	0	0	2.2267	1.1264	0	0	0	0	2.6517	0	86360802	86361136	-2279
chr2	transcription_start_site	+	85791221	85791221	257936	Olfr1028	olfactory receptor 1028	NM_001011774	MOR198-4	0	0	0	0	1.9799	0	0	0	0	0	2.3433	0	85788581	85788935	-2286
chr7	transcription_start_site	+	100023806	100023806	72461	Prcp	prolylcarboxypeptidase (angiotensinase C)	NM_028243	2510048K03Rik	1.2376	0	1.2363	0	2.28785	0	0	0	0	0	2.60245	0	100020932	100021515	-2291
chr5	transcription_start_site	+	23931049	23931049	20535	Slc4a2	solute carrier family 4 (anion exchanger), member 2	NM_009207	Ae2	0	1.4181	1.2127	0	3.0137	1.7459	0	0	0	0	3.606	2.2174	23928089	23928758	-2291
chr10	transcription_start_site	+	19341833	19341833	237310	Il22ra2	interleukin 22 receptor, alpha 2	NM_178258	CRF2-10	0	0	0	1.2283	1.57535	1.4253	0	0	0	0	2.4898	0	19339186	19339536	-2297
chr6	transcription_start_site	+	142563114	142563114	321015	5330439B14Rik	RIKEN cDNA 5330439B14 gene	NM_177314	-	1.6439	0	1.7506	1.3748	1.7768	1.472	2.1673	0	2.2388	0	2.4396	0	142560560	142560813	-2301
chr1	transcription_start_site	+	132613903	132613903	226418	Yod1	YOD1 OTU deubiquitinating enzyme 1 homologue (S. cerevisiae)	NM_178691	9930028C20Rik	2.069	1.5522	3.6086	0	3.1762	3.1997	2.7181	0	4.0867	0	3.3474	3.6424	132610963	132611597	-2306
chr18	transcription_start_site	-	39646899	39646899	14815	Nr3c1	nuclear receptor subfamily 3, group C, member 1	NM_008173	GR	1.2409	0	1.61885	0	2.2553	1.35895	0	0	0	0	2.6978	0	39649212	39649764	-2313
chr6	transcription_start_site	-	57929296	57929296	113865	Vmn1r25	vomeronasal 1 receptor 25	NM_053238	V1rc8	0	0	0	0	2.5346	1.378	0	0	0	0	2.7415	0	57931615	57932279	-2319
chrX	transcription_start_site	-	161418267	161418267	76763	Mospd2	motile sperm domain containing 2	NM_029730	2410013I23Rik	1.9764	0	1.4266	0	2.1304	1.1383	2.1374	0	0	0	2.7361	0	161420589	161421256	-2322
chr5	transcription_start_site	+	53981812	53981812	19664	Rbpj	recombination signal binding protein for immunoglobulin kappa J region	NM_001080927	AI843960	1.4233	0	2.0508	0.9911	2.36465	1.8619	0	0	2.197	0	2.6727	2.8126	53978705	53979486	-2326
chr7	transcription_start_site	-	125676827	125676827	12850	Coq7	demethyl-Q 7	NM_009940	clk-1	1.5486	0	2.0674	1.2677	1.8649	1.1714	0	0	2.5566	0	2.2392	0	125679180	125679542	-2353
chr10	transcription_start_site	-	51351264	51351264	210198	Gprc6a	G protein-coupled receptor, family C, group 6, member A	NM_153071	MGC124360	1.6644	0	1.6072	0	1.8096	1.0334	0	0	0	0	2.3079	0	51353640	51353879	-2376
chr18	transcription_start_site	-	33373470	33373470	170459	Stard4	StAR-related lipid transfer (START) domain containing 4	NM_133774	4632419C16Rik	1.9391	0	2.1473	1.6335	2.0848	1.6792	2.6123	0	2.5762	0	2.5631	0	33375846	33375990	-2376
chr6	transcription_start_site	-	54516376	54516376	69938	Scrn1	secernin 1	NM_027268	2810019K23Rik	1.8016	0	1.5477	1.2614	1.8174	0	2.3356	0	0	0	2.4414	0	54518753	54519310	-2377
chr8	transcription_start_site	+	90642657	90642657	382030	Tmem188	transmembrane protein 188	NM_029074	5033428A16Rik	1.4724	0	1.4459	0	1.44205	1.7866	0	0	0	0	2.1063	2.0907	90640121	90640271	-2386
chr17	transcription_start_site	-	41071500	41071500	83815	Cenpq	centromere protein Q	NM_031863	2610528M18Rik	0	0	0	0	1.7353	0	0	0	0	0	2.038	0	41073889	41074138	-2389
chr17	transcription_start_site	-	84031235	84031235	225030	Kcng3	potassium voltage-gated channel, subfamily G, member 3	NM_153512	KV6.3	1.1771	1.3525	1.2585	1.3518	3.2432	1.99135	0	0	0	0	3.6867	2.8826	84033628	84034168	-2393
chr1	transcription_start_site	+	82313153	82313153	76867	Rhbdd1	rhomboid domain containing 1	NM_029777	4930418P06Rik	2.1016	0	2.4115	0	2.4901	1.512	2.3717	0	2.5624	0	2.7789	0	82310308	82310754	-2399
chr9	transcription_start_site	+	18096710	18096710	66917	Chordc1	cysteine and histidine-rich domain (CHORD)-containing, zinc-binding protein 1	NM_025844	1110001O09Rik	0	0	1.1453	0	2.0519	0	0	0	0	0	2.3367	0	18093952	18094301	-2409
chr12	transcription_start_site	+	56256326	56256326	24067	Srp54a	signal recognition particle 54A	NM_011899	54kDa	1.3954	1.4336	1.6021	1.123	2.9378	0	0	0	0	0	3.0797	0	56253137	56253901	-2425
chr17	transcription_start_site	+	26389854	26389854	66978	Luc7l	Luc7 homolog (S. cerevisiae)-like	NM_025881	1810045C04Rik	1.4681	0	2.0478	1.461	1.8171	1.676	0	0	2.3537	0	2.3447	2.197	26387190	26387419	-2435
chr16	transcription_start_site	-	78576913	78576913	67102	D16Ertd472e	DNA segment, Chr 16, ERATO Doi 472, expressed	NM_025967	1700010I10Rik	1.272	0	1.0998	0	1.779	1.146	0	0	0	0	2.2067	0	78579351	78579600	-2438
chr11	transcription_start_site	+	98064618	98064618	69131	Cdk12	cyclin-dependent kinase 12	NM_001109628	1810022J16Rik	1.1194	0	1.638	1.5666	2.0319	1.6383	0	0	0	0	2.7817	0	98061933	98062167	-2451
chr3	transcription_start_site	-	35828996	35828996	114893	Dcun1d1	DCN1, defective in cullin neddylation 1, domain containing 1 (S. cerevisiae)	NM_033623	C85469	2.4711	1.0046	2.4249	2.3274	3.2256	2.4294	2.8275	0	2.9589	2.8411	3.4521	2.9579	35831457	35832121	-2461
chr5	transcription_start_site	-	123350359	123350359	30841	Kdm2b	lysine (K)-specific demethylase 2B	NM_013910	Cxxc2	2.21635	1.26695	1.9089	2.20245	2.5343	2.564	2.63875	0	2.3659	2.9608	2.99295	3.05425	123352842	123353301	-2483
chr3	transcription_start_site	+	105255247	105255247	56543	Kcnd3	potassium voltage-gated channel, Shal-related family, member 3	NM_001039347	AW045978	2.5611	1.1027	1.81285	1.6984	2.5893	1.9135	2.7832	0	2.3752	2.3139	3.0652	3.2054	105252406	105252760	-2487
chr5	transcription_start_site	+	43993160	43993160	109323	C1qtnf7	C1q and tumor necrosis factor related protein 7	NM_175425	5530401N20Rik	1.2295	0	0	0	1.57505	0	0	0	0	0	2.1903	0	43990509	43990670	-2490
chr18	transcription_start_site	+	70085212	70085212	381175	Ccdc68	coiled-coil domain containing 68	NM_201362	BC046343	2.513	0	1.7544	1.7269	1.5682	1.6621	2.8425	0	3.2958	2.1615	2.3852	2.3059	70082355	70082717	-2495
chr12	transcription_start_site	+	56331464	56331464	100101806	Srp54c	signal recognition particle 54C	NM_001100110	E330029E12Rik	1.4585	0	1.4733	1.0994	2.3477	1.009	0	0	0	0	2.6304	0	56328627	56328965	-2499
chr16	transcription_start_site	-	76373294	76373294	268903	Nrip1	nuclear receptor interacting protein 1	NM_173440	6030458L20Rik	2.89745	1.3664	2.5259	2.0355	3.30725	2.6705	3.2062	0	2.83135	2.6134	3.68155	3.1031	76375796	76376266	-2502
chr13	transcription_start_site	+	118009379	118009379	13723	Emb	embigin	NM_010330	AL022799	2.3083	0	1.4894	2.5248	1.5598	1.2565	2.4357	0	2.0173	2.6578	2.0535	0	118006665	118006867	-2512
chr5	transcription_start_site	-	138042268	138042268	68929	Mospd3	motile sperm domain containing 3	NM_030037	1190005J19Rik	1.2159	0	1.25435	1.3158	2.1696	1.3314	0	0	0	0	2.5682	0	138044790	138045111	-2522
chr5	transcription_start_site	-	53060940	53060940	211006	Sepsecs	Sep (O-phosphoserine) tRNA:Sec (selenocysteine) tRNA synthase	NM_172490	9130208G10	3.0956	0	2.3244	2.2711	1.6987	3.3169	3.7419	0	3.0859	2.7616	2.2501	3.4568	53063474	53063628	-2534
chr14	transcription_start_site	+	14503389	14503389	218739	Sntn	sentan, cilia apical structure protein	NM_177624	A430083B19Rik	1.8759	0	1.4129	1.3141	1.6832	1.5265	2.173	0	0	0	2.202	0	14500701	14500852	-2537
chr3	transcription_start_site	-	96024767	96024767	319176	Hist2h2ac	histone cluster 2, H2ac	NM_175662	H2a-613b	2.4073	0	2.5067	1.4655	2.2598	1.7735	2.7093	0	2.6884	0	2.7447	2.2512	96027307	96027664	-2540
chr9	transcription_start_site	-	48288716	48288716	104444	Rexo2	REX2, RNA exonuclease 2 homolog (S. cerevisiae)	NM_024233	1810038D15Rik	0	0	1.2795	0	1.71915	1.53685	0	0	0	0	2.4603	0	48291298	48291554	-2582
chr4	transcription_start_site	-	141346559	141346559	214063	Dnajc16	DnaJ (Hsp40) homolog, subfamily C, member 16	NM_172338	2900037O03Rik	2.6307	0	2.7356	1.55065	2.9924	2.1707	3.0849	0	3.0684	0	3.4499	2.73135	141349147	141349696	-2588
chr12	transcription_start_site	+	96930435	96930435	399558	Flrt2	fibronectin leucine rich transmembrane protein 2	NM_201518	KIAA0405	1.5409	0	1.1584	1.33975	2.2086	1.4753	0	0	0	0	2.2086	0	96927477	96927838	-2597
chr5	transcription_start_site	-	74927774	74927774	212986	Scfd2	Sec1 family domain containing 2	NM_001114660	9330137G15	1.169	0	1.3399	0	1.7936	0	0	0	0	0	2.374	0	74930371	74930621	-2597
chr11	transcription_start_site	-	18918683	18918683	17268	Meis1	Meis homeobox 1	NM_010789	C530044H18Rik	0	0	0	0	2.5915	0	0	0	0	0	2.8312	0	18921282	18921621	-2599
chr7	transcription_start_site	+	74367493	74367493	75099	Lysmd4	LysM, putative peptidoglycan-binding, domain containing 4	NM_175215	4930506D23Rik	0	0	0	0	2.1224	0	0	0	0	0	2.3833	0	74364757	74364887	-2606
chr4	transcription_start_site	-	21613110	21613110	230025	Prdm13	PR domain containing 13	NM_001080771	-	1.1137	0	1.3084	2.219	3.8177	3.1315	0	0	0	2.5367	4.4915	3.3798	21615780	21616419	-2670
chr11	transcription_start_site	-	17111592	17111592	66249	Pno1	partner of NOB1 homolog (S. cerevisiae)	NM_025443	1810003N24Rik	2.0438	0	2.0461	1.1311	2.1742	1.2541	2.4648	0	2.4952	0	2.5524	0	17114281	17114516	-2689
chr11	transcription_start_site	-	115229033	115229033	217310	C630004H02Rik	RIKEN cDNA C630004H02 gene	NM_175454	-	0	0	1.3168	1.6166	2.407	1.3338	0	0	0	2.1053	2.8455	0	115231729	115231978	-2696
chr10	transcription_start_site	+	5914188	5914188	66084	Rmnd1	required for meiotic nuclear division 1 homolog (S. cerevisiae)	NM_025343	0610042C05Rik	2.5681	0	2.2301	1.6615	1.9916	2.3325	2.7656	0	2.4578	2.1228	2.5479	2.8015	5911339	5911488	-2700
chr13	transcription_start_site	+	81022682	81022682	105171	Arrdc3	arrestin domain containing 3	NM_001042591	AI450344	0	0	1.6256	0	1.9019	0	0	0	0	0	2.1173	0	81019742	81019928	-2754
chr1	transcription_start_site	-	178205443	178205443	319455	Pld5	phospholipase D family, member 5	NM_176916	B230365F16Rik	1.3668	0	1.4113	1.5831	2.03795	1.80205	0	0	0	0	2.8315	2.6316	178208210	178208378	-2767
chr12	transcription_start_site	+	71926500	71926500	319710	Frmd6	FERM domain containing 6	NM_028127	2610019M19Rik	1.2893	0	0	1.7798	2.2443	1.9518	0	0	0	2.4396	2.49845	2.7994	71923540	71923723	-2777
chr3	transcription_start_site	-	10440124	10440124	74718	Snx16	sorting nexin 16	NM_001127191	4930522N22Rik	0	0	0	1.2377	1.7791	1.4551	0	0	0	0	2.3717	0	10442938	10443087	-2814
chr12	transcription_start_site	-	88784967	88784967	654309	Nrp	neural regeneration protein	NM_001013372	-	0	0	0	0	1.7932	1.8002	0	0	0	0	2.2892	0	88787783	88787939	-2816
chr9	transcription_start_site	-	42072316	42072316	235293	Sc5d	sterol-C5-desaturase (fungal ERG3, delta-5-desaturase) homolog (S. cerevisae)	NM_172769	A830037K02	0	0	0	0	1.6607	0	0	0	0	0	2.5349	0	42075146	42075275	-2830
chr19	transcription_start_site	-	40686705	40686705	67590	Tctn3	tectonic family member 3	NM_026260	4930521E07Rik	0	0	1.4678	0	1.729	1.7174	0	0	0	0	2.2144	0	40689555	40689700	-2850
chr12	transcription_start_site	-	88784789	88784789	211064	Alkbh1	alkB, alkylation repair homolog 1 (E. coli)	NM_001102565	2700073G19Rik	0	0	0	0	1.7932	1.8002	0	0	0	0	2.2892	0	88787783	88787939	-2994
chr15	transcription_start_site	+	79521325	79521325	14904	Gtpbp1	GTP binding protein 1	NM_013818	AL022987	1.2266	0	1.5237	1.0285	1.8729	1.43555	0	0	0	0	2.9061	0	79518062	79518311	-3014
chr16	transcription_start_site	+	14163367	14163367	67203	Nde1	nuclear distribution gene E homolog 1 (A nidulans)	NM_001114085	2810027M15Rik	0	0	1.2852	0	1.60325	2.7983	0	0	0	0	2.4647	3.2833	14159329	14159583	-3784
chr12	transcription_start_site	+	50490638	50490638	67293	3110039M20Rik	RIKEN cDNA 3110039M20 gene	NR_026733	-	1.4101	1.5153	3.2925	1.68825	3.0426	3.2418	0	0	3.3968	2.7682	3.3903	4.5388	50485737	50486785	-3853
chr11	transcription_start_site	-	102046570	102046570	268490	Lsm12	LSM12 homolog (S. cerevisiae)	NM_172947	1110032E16Rik	1.4901	0	0	1.2727	1.75445	1.6427	0	0	0	0	2.3611	0	102050501	102050651	-3931
chr10	transcription_start_site	+	79451344	79451344	12798	Cnn2	calponin 2	NM_007725	AA408047	2.4644	1.29825	3.4325	2.8757	2.3896	3.6136	2.6895	0	4.0814	3.3663	3.5174	3.93	79446357	79447096	-4248
chr9	transcription_start_site	+	18282838	18282838	73503	Mbd3l1	methyl-CpG binding domain protein 3-like 1	NM_028557	1700070G05Rik	2.0636	0	1.7523	0	1.7802	1.3575	2.391	0	0	0	2.3739	0	18278260	18278424	-4414
chr3	transcription_start_site	-	88964079	88964079	15168	Hcn3	hyperpolarization-activated, cyclic nucleotide-gated K+ 3	NM_008227	BCNG-4	0	0	0	0	2.2887	1.2956	0	0	0	0	2.89	0	88968773	88969219	-4694
chr3	transcription_start_site	+	157699666	157699666	67144	Lrrc40	leucine rich repeat containing 40	NM_024194	2610040E16Rik	0	0	1.25695	1.1704	2.1561	1.7187	0	0	0	0	2.6604	0	157694800	157694949	-4717
chr8	transcription_start_site	-	26707959	26707959	270035	Letm2	leucine zipper-EF-hand containing transmembrane protein 2	NM_173012	6030453H13	0	0	1.7505	1.5087	2.3451	2.286	0	0	0	0	2.6997	2.5283	26712947	26713396	-4988

## Sheet: Spleen MRL hypomethylated
CHROMOSOME	FEATURE_TRACK	FEATURE_STRAND	FEATURE_START	FEATURE_END	NCBI gene ID	Name	description	accession	synonyms	MRL/MpJ	MRL/MpJ	MRL/MpJ	C57BL/6J	C57BL/6J	C57BL/6J	MRL/MpJ	MRL/MpJ	MRL/MpJ	C57BL/6J	C57BL/6J	C57BL/6J	peak start	peak end	distance to TSS	Closest gene name	TSS peak distance	3' peak distance	Gene start	Gene end	strand	Accession	NCBI gene ID	Synonyms	Description
										Heart	Liver	Spleen	Heart	Liver	Spleen	Heart	Liver	Spleen	Heart	Liver	Spleen
										cut-off 1.0	cut-off 1.0	cut-off 1.0	cut-off 1.0	cut-off 1.0	cut-off 1.0	cut-off 2.0	cut-off 2.0	cut-off 2.0	cut-off 2.0	cut-off 2.0	cut-off 2.0
chr4	CpG Islands	.	146206650	146207488	x	chr4:146206650-146207488	x	x	x	0	0	0	0	0	2.1452	0	0	0	0	0	2.4243	146206878	146207327	-30443	1700029I01Rik	-30443	-349397	146237770	146556724	+	NM_027285	70005	-	RIKEN cDNA 1700029I01 gene
chr10	CpG Islands	.	21778171	21778635	x	chr10:21778171-21778635	x	x	x	0	0	0	1.2947	1.6566	2.6776	0	0	0	0	0	2.8613	21778160	21778719	9166	4930444G20Rik	9166	7393	21786112	21787885	-	NM_053264	114671	-	RIKEN cDNA 4930444G20 gene
chr5	CpG Islands	.	33773088	33778201	x	chr5:33773088-33778201	x	x	x	0	0	0	1.7536	2.09885	1.79245	0	0	0	0	2.91	3.1841	33773702	33773951	52358	4933407H18Rik	52358	11299	33721344	33762403	+	NM_001081101	71101	D330017J19Rik;Kiaa1530;mKIAA1530	RIKEN cDNA 4933407H18 gene
chr7	CpG Islands	.	117757693	117758645	x	chr7:117757693-117758645	x	x	x	1.1762	0	0	1.3704	1.7089	2.2371	0	0	0	0	2.2515	2.596	117758040	117758389	-12793	Adm	-12793	-14944	117771182	117773333	+	NM_009627	11535	AM	adrenomedullin
chr1	CpG Islands	.	179252846	179253239	x	chr1:179252846-179253239	x	x	x	0	0	0	0	0	1.879	0	0	0	0	0	2.1099	179252929	179253268	-74031	Akt3	-74031	-300684	178952245	179178898	-	NM_011785	23797	AI851531;D930002M15Rik	thymoma viral proto-oncogene 3
chr1	CpG Islands	.	179269061	179269323	x	chr1:179269061-179269323	x	x	x	0	0	0	1.5718	0	1.8041	0	0	0	2.0276	0	2.2748	179269267	179269391	-90369	Akt3	-90369	-317022	178952245	179178898	-	NM_011785	23797	AI851531;D930002M15Rik	thymoma viral proto-oncogene 3
chr3	CpG Islands	.	38383299	38384271	x	chr3:38383299-38384271	x	x	x	0	0	1.5216	1.3596	3.8103	3.322	0	0	0	0	4.0371	3.4862	38383310	38384149	-28831	Ankrd50	-28831	-32310	38351000	38354479	-	NM_001033198	99696	AI662170;E430012K20Rik;KIAA1223;mKIAA1223;mKIAA3019	ankyrin repeat domain 50
chr1	CpG Islands	.	34807103	34807930	x	chr1:34807103-34807930	x	x	x	0	1.2898	0	1.6087	2.5664	1.5391	0	0	0	0	3.2092	2.1533	34807749	34807888	-50678	Arhgef4	-50678	-61711	34858566	34869599	+	NM_183019	226970	9330140K16Rik;Asef;ENSMUSG00000070955	Rho guanine nucleotide exchange factor (GEF) 4
chr7	CpG Islands	.	106774031	106775579	x	chr7:106774031-106775579	x	x	x	0	1.2147	0	1.9806	2.0057	2.3647	0	0	0	2.5101	2.2016	2.6027	106774052	106774786	90057	Arrb1	90057	18771	106683995	106755281	+	NM_177231	109689	1200006I17Rik;AW208571;G430100A01Rik;MGC124269;MGC124270	arrestin, beta 1
chrX	CpG Islands	.	11729669	11729955	x	chrX:11729669-11729955	x	x	x	4.244	2.9902	1.1506	3.7115	2.2653	3.1058	4.244	2.9902	0	3.7115	2.9707	3.1058	11729487	11730114	-72307	Bcor	-72307	-115624	11613863	11657180	-	NM_175045	71458	5830466J11Rik;8430401K06Rik;BcorR;D930024N20Rik;mKIAA1575	BCL6 interacting corepressor
chr6	CpG Islands	.	86422174	86422481	x	chr6:86422174-86422481	x	x	x	0	1.3898	0	1.8625	1.9597	2.0212	0	0	0	0	2.5865	2.8003	86422581	86422727	34190	C87436	34190	2202	86388391	86420379	+	NM_146170	232196	MGC25529	expressed sequence C87436
chr7	CpG Islands	.	150631065	150631908	x	chr7:150631065-150631908	x	x	x	0	1.3022	0	2.2932	2.322	1.7825	0	0	0	2.4586	2.6813	2.4267	150631765	150631919	14982	Cdkn1c	14982	12325	150644244	150646901	-	NM_009876	12577	AL024410;CDKI;Kip2;p57(kip2);p57Kip2	cyclin-dependent kinase inhibitor 1C (P57)
chr13	CpG Islands	.	54398043	54398813	x	chr13:54398043-54398813	x	x	x	1.2507	1.057	1.4018	2.5969	2.1964	3.1145	0	0	0	2.971	2.4528	3.3233	54398158	54398800	-73912	Cplx2	-73912	-86478	54472712	54485278	+	NM_009946	12890	921-L;AI413745;AW492120	complexin 2
chr5	CpG Islands	.	37554316	37554735	x	chr5:37554316-37554735	x	x	x	0	1.4172	0	2.9703	2.9266	3.2347	0	0	0	2.9703	2.9266	3.2347	37554188	37554837	-78481	Crmp1	-78481	-128533	37633318	37683370	+	NM_001136058	12933	DRP-1;Dpysl1;Ulip3	collapsin response mediator protein 1
chr2	CpG Islands	.	30549012	30549215	x	chr2:30549012-30549215	x	x	x	0	1.2491	0	1.3114	1.4007	1.9245	0	0	0	0	0	2.1181	30548962	30549311	98399	Cstad	98399	84497	30450563	30464465	+	NM_030137	78617	9530039B02Rik	CSA-conditional, T cell activation-dependent protein
chr12	CpG Islands	.	55820326	55820739	x	chr12:55820326-55820739	x	x	x	0	1.435	1.2587	1.136	2.0367	3.1039	0	0	0	0	2.1087	3.1039	55820307	55820856	-23455	Eapp	-23455	-45854	55774453	55796852	-	NM_025456	66266	1810011O16Rik	E2F-associated phosphoprotein
chr12	CpG Islands	.	55835741	55835999	x	chr12:55835741-55835999	x	x	x	0	0	0	0	1.6611	2.7289	0	0	0	0	0	2.7962	55835960	55836194	-39108	Eapp	-39108	-61507	55774453	55796852	-	NM_025456	66266	1810011O16Rik	E2F-associated phosphoprotein
chr7	CpG Islands	.	144514033	144514719	x	chr7:144514033-144514719	x	x	x	1.3622	0	1.7814	2.0983	3.2587	3.7782	0	0	0	2.798	3.2587	3.7782	144514051	144514685	-7923	Ebf3	-7923	-128698	144385353	144506128	-	NM_010096	13593	3110018A08Rik;KIAA4201;O/E-2;mKIAA4201	early B-cell factor 3
chr4	CpG Islands	.	107889941	107890809	x	chr4:107889941-107890809	x	x	x	0	1.2912	1.443	1.6343	2.5955	3.5172	0	0	0	0	2.9951	3.5172	107889944	107890813	51874	Echdc2	51874	38032	107838070	107851912	+	NM_026728	52430	1300017C12Rik;2610009M20Rik;D4Ertd765e	enoyl Coenzyme A hydratase domain containing 2
chr4	CpG Islands	.	140847520	140847865	x	chr4:140847520-140847865	x	x	x	0	0	0	1.7806	0	2.3085	0	0	0	2.0411	0	2.471	140847454	140847893	-9261	Epha2	-9261	-37400	140857154	140885293	+	NM_010139	13836	AW545284;Eck;Myk2;Sek-2;Sek2	Eph receptor A2
chr13	CpG Islands	.	114083320	114083782	x	chr13:114083320-114083782	x	x	x	0	1.2368	0	1.3332	2.0086	1.7987	0	0	0	0	2.262	2.4146	114083726	114083875	83860	Esm1	83860	75414	113999866	114008312	+	NM_023612	71690	0610042H23Rik;AV004503;ESM-1	endothelial cell-specific molecule 1
chr19	CpG Islands	.	57388934	57389510	x	chr19:57388934-57389510	x	x	x	0	0	0	1.4382	0	2.1295	0	0	0	0	0	2.2767	57388976	57389425	-46073	Fam160b1	-46073	-74659	57435498	57464084	+	NM_145505	226252	AI450540;mKIAA1600	family with sequence similarity 160, member B1
chr1	CpG Islands	.	180206228	180206716	x	chr1:180206228-180206716	x	x	x	0	1.6338	0	2.0891	3.1569	2.3234	0	0	0	2.4403	3.1569	2.3234	180206126	180206782	-42501	Fam36a	-42501	-46042	180249283	180252824	+	NM_025511	66359	2310005N03Rik	family with sequence similarity 36, member A
chr4	CpG Islands	.	133024099	133024303	x	chr4:133024099-133024303	x	x	x	0	1.333	0	1.5084	1.2504	1.8676	0	0	0	0	0	2.0743	133023871	133024000	-12047	Fam46b	-12047	-19855	133036047	133043855	+	NM_175307	100342	4732473B16Rik;AU045678;AU046069	family with sequence similarity 46, member B
chr3	CpG Islands	.	84617932	84619704	x	chr3:84617932-84619704	x	x	x	0	0	0	1.5383	1.9287	1.7504	0	0	0	0	2.379	2.1067	84618758	84619020	-137112	Fbxw7	-137112	-162531	84756132	84781551	+	NM_080428	50754	1110001A17Rik;AGO;Cdc4;Fbw7;Fbwd6;Fbx30;Fbxo30;Fbxw6;SEL-10	F-box and WD-40 domain protein 7
chrX	CpG Islands	.	136812069	136813186	x	chrX:136812069-136813186	x	x	x	0	1.5209	1.2301	2.3927	2.6858	2.772	0	0	0	2.9154	3.0727	3.2003	136812237	136812991	-103518	Frmpd3	-103518	-116088	136916509	136929079	+	NM_177750	245643	B930041G04;EG245643	FERM and PDZ domain containing 3
chr9	CpG Islands	.	61969658	61970593	x	chr9:61969658-61970593	x	x	x	0	0	0	1.5891	3.152	2.7421	0	0	0	0	3.2826	3.1141	61969663	61970313	-51250	Glce	-51250	-64608	61905055	61918413	-	NM_033320	93683	1110017N23Rik;AI747411;C130034A12Rik;Hsepi	glucuronyl C5-epimerase
chr11	CpG Islands	.	83992825	83993920	x	chr11:83992825-83993920	x	x	x	0	0	0	1.8722	1.6041	1.8788	0	0	0	2.3727	0	2.4731	83992930	83993199	-11952	Gm11437	-11952	-31066	83961864	83980978	-	NM_001037932	628813	AI463690;FLJ39647;OTTMUSG00000000997	predicted gene 11437
chr4	CpG Islands	.	145334915	145335752	x	chr4:145334915-145335752	x	x	x	0	0	0	0	1.1228	2.1522	0	0	0	0	0	2.4939	145335233	145335687	74634	Gm13242	74634	40893	145260599	145294340	+	NM_001103158	100041379	MGC106319;OTTMUSG00000011070	predicted gene 13242
chr2	CpG Islands	.	151527730	151528723	x	chr2:151527730-151528723	x	x	x	1.388	1.1027	1.5365	2.6058	2.0109	2.8316	0	0	0	3.0633	2.3701	3.1728	151527940	151528679	-33671	Gm14160	-33671	-56801	151471139	151494269	-	NM_001114677	668929	OTTMUSG00000015829;Rad21l1	predicted gene 14160
chr5	CpG Islands	.	136379478	136379679	x	chr5:136379478-136379679	x	x	x	0	0	0	0	0	2.4641	0	0	0	0	0	2.5641	136379329	136379978	15541	Hspb1	15541	13896	136363788	136365433	+	NM_013560	15507	27kDa;Hsp25	heat shock protein 1
chr4	CpG Islands	.	155570788	155572164	x	chr4:155570788-155572164	x	x	x	0	0	0	0	1.7407	1.6896	0	0	0	0	0	2.2797	155571312	155571959	2968	Isg15	2968	1573	155573532	155574927	-	NM_015783	100038882	G1p2;IGI15;IP17;Irfp;MGC103144;MGC130321;MGC18616;UCRP	ISG15 ubiquitin-like modifier
chr9	CpG Islands	.	32216803	32217224	x	chr9:32216803-32217224	x	x	x	0	0	0	1.7426	1.3554	2.0058	0	0	0	0	0	2.3352	32216683	32216812	15114	Kcnj1	15114	9904	32201569	32206779	+	NM_019659	56379	Kir1.1;ROMK;Romk2	potassium inwardly-rectifying channel, subfamily J, member 1
chr11	CpG Islands	.	60835707	60836756	x	chr11:60835707-60836756	x	x	x	0	1.737	0	1.6793	2.309	1.7628	0	0	0	2.2581	2.4781	2.2624	60835928	60836057	-43248	Kcnj12	-43248	-48576	60879305	60884633	+	NM_010603	16515	IRK2;Kir2.2;MB-IRK2;MGC144838;MGC144839	potassium inwardly-rectifying channel, subfamily J, member 12
chr9	CpG Islands	.	33535801	33536005	x	chr9:33535801-33536005	x	x	x	0	0	1.6774	3.0393	2.5516	3.7503	0	0	0	3.0393	2.5516	3.7503	33535557	33536221	-760094	Kirrel3	-760094	-1307668	34296315	34843889	+	NM_026324	67703	1500010O20Rik;2900036G11Rik;NEPH2;SST4;mKIAA1867	kin of IRRE like 3 (Drosophila)
chr3	CpG Islands	.	67318972	67319549	x	chr3:67318972-67319549	x	x	x	0	0	0	1.692	1.1298	2.6174	0	0	0	0	0	2.94	67319110	67319659	-51281	Lxn	-51281	-57190	67261920	67267829	-	NM_016753	17035	MGC144352;MGC144353	latexin
chr19	CpG Islands	.	32461963	32464322	x	chr19:32461963-32464322	x	x	x	1.2922	1.253	0	1.8621	2.0078	1.6985	0	0	0	2.8509	2.35	2.9171	32462577	32462916	-97342	Minpp1	-97342	-126944	32560258	32589860	+	NM_010799	17330	AA408516	multiple inositol polyphosphate histidine phosphatase 1
chr13	CpG Islands	.	53557661	53558090	x	chr13:53557661-53558090	x	x	x	0	0	0	0	0	1.8629	0	0	0	0	0	2.141	53557737	53557981	10168	Msx2	10168	4268	53562249	53568149	-	NM_013601	17702	BB122635;Hox-8;Hox8;Hox8.1	homeobox, msh-like 2
chr8	CpG Islands	.	90977952	90978552	x	chr8:90977952-90978552	x	x	x	0	0	0	0	1.5968	1.7437	0	0	0	0	0	2.4341	90977921	90978065	-67203	Nkd1	-67203	-138160	91045268	91116225	+	NM_027280	93960	2810434J10Rik;9030215G15Rik;Nkd	naked cuticle 1 homolog (Drosophila)
chr8	CpG Islands	.	69384022	69385081	x	chr8:69384022-69385081	x	x	x	0	0	0	0	1.4842	1.5792	0	0	0	0	0	2.4082	69384646	69384790	163326	Npy1r	163326	153955	69221320	69230691	+	NM_010934	18166	Npyr;Y1-R	neuropeptide Y receptor Y1
chr4	CpG Islands	.	48055744	48056363	x	chr4:48055744-48056363	x	x	x	3.3539	1.8546	0	2.797	1.80505	1.9106	0	0	0	4.0837	0	2.4994	48057809	48058068	-6051	Nr4a3	-6051	-38156	48064119	48096224	+	NM_015743	18124	AI573420;CHN;CSMF;MINOR;NOR-1;Nor1;TEC	nuclear receptor subfamily 4, group A, member 3
chr9	CpG Islands	.	101153384	101154121	x	chr9:101153384-101154121	x	x	x	1.3861	0	0	1.4866	2.7292	2.3167	0	0	0	0	2.9106	2.5916	101153684	101154148	-218390	Pccb	-218390	-271228	100882456	100935294	-	NM_025835	66904	1300012P06Rik;AI314687;R74805	propionyl Coenzyme A carboxylase, beta polypeptide
chr11	CpG Islands	.	95506861	95507117	x	chr11:95506861-95507117	x	x	x	1.4237	1.9619	0	2.2162	2.9931	2.0993	0	2.2528	0	2.298	2.9931	2.3273	95506849	95507113	-21190	Phb	-21190	-34974	95528303	95542087	+	NM_008831	18673	Bap32	prohibitin
chr12	CpG Islands	.	33063599	33064830	x	chr12:33063599-33064830	x	x	x	0	0	0	1.6892	2.8059	2.0693	0	0	0	0	2.9837	2.1746	33063611	33064260	-170097	Pik3cg	-170097	-205348	32858263	32893514	-	NM_001146200	30955	5830428L06Rik;PI3Kgamma;p110gamma	phosphoinositide-3-kinase, catalytic, gamma polypeptide
chr18	CpG Islands	.	80492380	80493193	x	chr18:80492380-80493193	x	x	x	1.8495	2.0098	1.7358	3.8007	3.1944	3.3629	2.4341	2.5557	0	3.8007	3.3914	3.3629	80492386	80493240	39341	Pqlc1	39341	2933	80453045	80489453	+	NM_025861	66943	2310009N05Rik;4933425L21Rik;5730564E11Rik;C78974	PQ loop repeat containing 1
chr4	CpG Islands	.	129497011	129498164	x	chr4:129497011-129498164	x	x	x	0	1.2228	0	2.0442	2.2349	1.9258	0	0	0	2.2711	2.8403	2.4172	129497435	129497889	-18827	Ptp4a2	-18827	-29330	129516716	129527219	+	NM_008974	19244	MGC102154;MGC103400;Prl-2	protein tyrosine phosphatase 4a2
chr8	CpG Islands	.	91549459	91549896	x	chr8:91549459-91549896	x	x	x	1.2642	1.5946	1.4063	1.7985	3.2501	3.9578	0	0	0	0	3.2501	3.9578	91549335	91549999	18062	Sall1	18062	1143	91551142	91568061	-	NM_021390	58198	Msal-3	sal-like 1 (Drosophila)
chr1	CpG Islands	.	172185516	172185882	x	chr1:172185516-172185882	x	x	x	0	0	0	0	0	1.9372	0	0	0	0	0	2.2953	172185368	172185522	22367	Sh2d1b2	22367	3650	172163001	172181718	+	NM_001033499	545378	EAT-2B;Eat2b;Ert;Sh2d1c	SH2 domain protein 1B2
chr19	CpG Islands	.	53750823	53752044	x	chr19:53750823-53752044	x	x	x	0	1.208	0	1.3293	1.2642	2.0322	0	0	0	0	0	2.5065	53751424	53751875	76539	Smc3	76539	31103	53674885	53720321	+	NM_007790	13006	Bamacan;Cspg6;HCAP;Mmip1;SMC-3;SmcD	structural maintenace of chromosomes 3
chr17	CpG Islands	.	71965392	71966338	x	chr17:71965392-71966338	x	x	x	0	0	0	1.165	0	1.8997	0	0	0	0	0	2.3303	71965596	71965741	64196	Spdya	64196	26723	71901400	71938873	+	NM_029254	70891	4921517J08Rik;4930548B21Rik;GS4;MLZ-465;Spdy1	speedy homolog A (Xenopus laevis)
chr15	CpG Islands	.	82793672	82793881	x	chr15:82793672-82793881	x	x	x	1.8142	1.269	1.6331	1.8757	2.8833	3.0793	2.0379	0	0	2.1069	2.8833	3.0793	82793433	82794097	-50869	Tcf20	-50869	-154379	82639054	82742564	-	NM_001114140	21411	2810438H08Rik;SPBP;mKIAA0292	transcription factor 20
chr4	CpG Islands	.	45985000	45985719	x	chr4:45985000-45985719	x	x	x	1.5586	0	0	1.3958	2.3068	1.8458	0	0	0	0	2.7848	2.241	45985102	45985266	-15067	Tdrd7	-15067	-62365	46000333	46047631	+	NM_146142	100121	5730495N10Rik;AI447470;MGC36668;PCTAIRE2BP	tudor domain containing 7
chr5	CpG Islands	.	23336908	23337370	x	chr5:23336908-23337370	x	x	x	0	0	0	1.305	2.2284	2.8636	0	0	0	0	2.417	3.0535	23336795	23337354	12609	Tomm7	12609	7407	23344761	23349963	-	NM_025394	66169	1110020J08Rik;AW047273;Tom7	translocase of outer mitochondrial membrane 7 homolog (yeast)
chr1	CpG Islands	.	157819853	157820801	x	chr1:157819853-157820801	x	x	x	0	1.3358	0	1.4729	2.0298	1.7396	0	0	0	0	2.4965	2.4678	157819860	157820024	63586	Tor1aip1	63586	31705	157851729	157883610	-	NM_001160018	208263	LAP1;Lap1B;MGC6357	torsin A interacting protein 1
chr2	CpG Islands	.	92885545	92886604	x	chr2:92885545-92886604	x	x	x	0	1.233	0	1.1448	2.3689	2.0505	0	0	0	0	2.622	2.4759	92885848	92886402	-141338	Trp53i11	-141338	-155512	93027740	93041914	+	NM_001025246	277414	Tp53i11	transformation related protein 53 inducible protein 11
chr8_random	CpG Islands	.	772180	772767	x	chr8_random:772180-772767	x	x	x	0	0	0	0	0	1.912	0	0	0	0	0	2.1965	772346	772595	191977	Tsnax	191977	170831	580369	601515	+	NM_016909	53424	R74833;Trax	translin-associated factor X
chr11	CpG Islands	.	23205844	23207266	x	chr11:23205844-23207266	x	x	x	0	1.1893	0	1.3972	2.7532	1.9564	0	0	0	0	2.8666	2.3081	23206391	23207043	50351	Xpo1	50351	8794	23156040	23197597	+	NM_001035226	103573	AA420417;Crm1;Exp1	exportin 1, CRM1 homolog (yeast)
chr13	CpG Islands	.	66108543	66108779	x	chr13:66108543-66108779	x	x	x	1.9449	0	1.6512	2.3331	2.3032	3.0606	2.0664	0	0	2.4536	2.4224	3.0606	66108473	66109066	728312	Zfp369	728312	709370	65380161	65399103	+	NM_178364	170936	B930030B22Rik;D230020H11Rik;NRIF2	zinc finger protein 369
chr17	CpG Islands	.	84495899	84496402	x	chr17:84495899-84496402	x	x	x	0	0	1.4861	1.6785	2.0409	2.9665	0	0	0	0	2.1455	2.9665	84495823	84496452	90835	Zfp36l2	90835	86816	84583268	84587287	-	NM_001001806	12193	Brf2;ERF2;Tis11d	zinc finger protein 36, C3H type-like 2
chr7	CpG Islands	.	107128252	107129013		chr7:107128252-107129013	x	x	x	0	0	0	2.2085	2.0678	2.3543	0	0	0	2.8932	2.6974	2.7059	107128557	107129006	-25907	Chrdl2	-25907	-54230	107154913	107183236	-	NM_133709	69121	1810022C01Rik;Chl2	chordin-like 2
chr5	Primary Transcript	-	131913551	133018213	319974	Auts2	autism susceptibility candidate 2	NM_177047	2700063G02Rik	0	0	0	1.4606	1.2901	1.8327	0	0	0	0	0	3.048	132014114	132014273	1003940
chr16	Primary Transcript	+	5884885	7412572	268859	A2bp1	ataxin 2 binding protein 1	NM_021477	A2bp	0	1.6877	1.6719	1.6912	1.4111	3.6092	0	0	0	0	0	3.6092	6348816	6349465	463931
chr11	Primary Transcript	-	118351073	118770886	52897	D11Bwg0517e	DNA segment, Chr 11, Brigham & Women's Genetics 0517 expressed	NM_001024931	Fox-3	0	0	0	1.421	1.6285	1.9185	0	0	0	0	2.1797	3.0649	118431096	118431245	339641
chr2	Primary Transcript	+	20211539	20732162	208618	Etl4	enhancer trap locus 4	NM_001081006	6620402G01Rik	0	0	0	0	0	1.8416	0	0	0	0	0	2.22	20441336	20441494	229797
chr4	Primary Transcript	-	116944068	117169520	66743	Rnf220	ring finger protein 220	NM_025739	4732477A13	0	0	0	0	0	2.0885	0	0	0	0	0	2.5774	116961696	116962058	207462
chr19	Primary Transcript	-	47341402	47538901	14218	Sh3pxd2a	SH3 and PX domains 2A	NM_008018	AI413738	0	1.5542	0	0	2.7753	2.831	0	0	0	0	2.7753	2.831	47388350	47388991	149910
chr8	Primary Transcript	+	86939262	87164148	12286	Cacna1a	calcium channel, voltage-dependent, P/Q type, alpha 1A subunit	NM_007578	APCA	0	0	0	2.116	3.9808	2.5458	0	0	0	2.3912	3.9808	2.7213	87083038	87083582	143776
chr19	Primary Transcript	-	47341402	47538901	14218	Sh3pxd2a	SH3 and PX domains 2A	NM_008018	AI413738	4.0141	2.8766	0	4.7124	4.2058	2.1648	4.0141	3.021	0	4.7124	4.2058	2.3957	47418014	47418448	120453
chr1	Primary Transcript	+	169619688	169778864	110648	Lmx1a	LIM homeobox transcription factor 1 alpha	NM_033652	Lmx1.1	0	0	0	1.0789	0	2.2704	0	0	0	0	0	2.2704	169732969	169733393	113281
chr10	Primary Transcript	-	5342779	5734495	13982	Esr1	estrogen receptor 1 (alpha)	NM_007956	AA420328	0	1.8961	0	0	1.7145	2.2581	0	2.1786	0	0	2.0297	2.4337	5633715	5634154	100341
chr15	Primary Transcript	-	63920100	64214481	13196	Asap1	ArfGAP with SH# domain, ankyrin repeat and PH domain1	NM_010026	AV239055	0	1.451	0	1.7806	3.2505	2.937	0	0	0	2.3781	3.4819	2.937	64143842	64144578	69903
chr12	Primary Transcript	-	3962553	4038915	668212	Efr3b	EFR3 homolog B (S. cerevisiae)	NM_001082483	AI852640	0	0	0	1.6184	1.843	2.0674	0	0	0	0	2.4796	2.7682	3981544	3981708	57207
chr2	Primary Transcript	-	29050340	29103560	171171	Ntng2	netrin G2	NM_133500	2610016D08Rik	0	1.1696	0	1.9552	3.1022	3.4936	0	0	0	2.4451	3.1022	3.4936	29050060	29050714	52846
chr17	Primary Transcript	+	32589667	32630265	320997	Cyp4f39	cytochrome P450, family 4, subfamily f, polypeptide 39	NM_177307	4732474A20Rik	1.1201	1.5219	0	1.578	1.958	2.016	0	0	0	0	2.1512	2.2248	32629170	32629509	39503
chr10	Primary Transcript	+	7552267	7590194	237256	Zc3h12d	zinc finger CCCH type containing 12D	NM_172785	D730019B10Rik	1.8764	1.0627	1.7983	3.2469	4.138	4.6107	0	0	0	3.2469	4.138	4.6107	7587001	7587665	34734
chr4	Primary Transcript	+	134676559	134733905	12399	Runx3	runt related transcription factor 3	NM_019732	AML2	0	1.2279	1.6666	1.5454	2.1458	3.0798	0	0	0	2.0558	2.5839	3.3644	134708092	134708964	31533
chr11	Primary Transcript	-	102931632	102962916	72469	Plcd3	phospholipase C, delta 3	NM_152813	2610205J15Rik	4.0469	2.7116	0	4.3676	1.2885	2.1252	4.0469	2.7116	0	4.3676	0	2.2874	102941488	102941932	20984
chr6	Primary Transcript	-	85419571	85452880	330369	Fbxo41	F-box protein 41	NM_001001160	9630017H13	0	0	0	2.0328	2.5155	1.7831	0	0	0	2.6492	2.7912	2.2673	85434309	85434448	18432
chr11	Primary Transcript	+	48639639	48663697	94089	Trim7	tripartite motif-containing 7	NM_053166	AI790312	0	0	0	0	1.2333	1.7459	0	0	0	0	0	2.0091	48651085	48651334	11446
chr15	Primary Transcript	+	79178107	79189506	17133	Maff	v-maf musculoaponeurotic fibrosarcoma oncogene family, protein F (avian)	NM_010755	-	0	3.4198	0	1.3012	3.489	2.0243	0	3.4198	0	0	3.489	2.796	79188148	79188297	10041
chr10	Primary Transcript	-	126962528	126971615	104080	Nxph4	neurexophilin 4	NM_183297	1110036M10Rik	1.0565	1.95235	0	1.4435	2.04807	1.42343	0	3.1828	0	0	2.6187	2.2966	126962181	126962326	9289
chr2	Primary Transcript	+	17976897	18134017	17354	Mllt10	myeloid/lymphoid or mixed-lineage leukemia (trithorax homolog, Drosophila)	NM_010804	Af10	0	0	0	1.4928	1.7311	2.3962	0	0	0	0	0	2.5502	17985835	17986394	8938
chr5	Primary Transcript	-	28783379	28793641	20423	Shh	sonic hedgehog	NM_009170	9530036O11Rik	0	0	0	1.227	1.9589	1.8581	0	0	0	0	2.5031	2.3782	28784830	28785069	8572
chr11	Primary Transcript	+	68939878	68962616	23801	Aloxe3	arachidonate lipoxygenase 3	NM_011786	MGC143829	1.3757	2.9479	1.698	2.7451	2.3482	3.538	0	2.9479	0	2.7451	2.4644	3.538	68947567	68948231	7689
chr15	Primary Transcript	-	102046425	102062366	16421	Itgb7	integrin beta 7	NM_013566	Ly69	0	0	0	0	1.5763	1.8844	0	0	0	0	0	2.0662	102054925	102055294	7072
chr13	Primary Transcript	-	55926414	55932786	18740	Pitx1	paired-like homeodomain transcription factor 1	NM_011097	Bft	0	0	0	0	1.2244	1.8368	0	0	0	0	0	2.1416	55927238	55927687	5099
chr5	Primary Transcript	-	29800362	29805010	15285	Mnx1	motor neuron and pancreas homeobox 1	NM_019944	HB9	0	0	0	0	2.5932	1.8973	0	0	0	0	2.5932	2.4073	29800426	29800555	4455
chr5	Primary Transcript	+	140019851	140024132	22255	Uncx	UNC homeobox	NM_013702	Chx4	0	0	0	0	2.0921	2.2001	0	0	0	0	2.4912	2.2147	140023289	140023433	3438
chr6	Primary Transcript	+	52263491	52268372	14028	Evx1	even skipped homeotic gene 1 homolog	NM_007966	Evx-1	0	1.003	0	1.4233	1.9982	1.858	0	0	0	0	2.4858	2.3013	52266870	52267019	3379
chr2	Primary Transcript	-	56959637	56967449	18227	Nr4a2	nuclear receptor subfamily 4, group A, member 2	NM_013613	HZF-3	2.949	0	0	4.183	1.4387	2.3653	2.949	0	0	4.183	0	2.48	56964012	56964581	2868
chr3	Primary Transcript	+	96400558	96403701	545554	Ankrd34a	ankyrin repeat domain 34A	NM_001024851	AW060394	0	0	0	0	3.3125	1.5453	0	0	0	0	3.3125	2.2937	96402375	96402509	1817
chr2	Primary Transcript	+	73109982	73113826	381373	Sp9	trans-acting transcription factor 9	NM_001005343	-	0	0	0	1.1814	2.6939	1.6686	0	0	0	0	2.9644	2.3558	73111638	73111807	1656
chr13	Primary Transcript	+	31650038	31652843	15220	Foxq1	forkhead box Q1	NM_008239	HFH-1	0	2.0932	0	1.7417	2.4093	1.5749	0	2.8581	0	0	2.6887	2.3523	31651690	31651949	1652
chr9	Primary Transcript	-	95301344	95307689	54371	Chst2	carbohydrate sulfotransferase 2	NM_018763	AI428561	1.3387	0	1.2748	1.7866	1.4292	2.5145	0	0	0	2.4321	2.308	3.0404	95305654	95306083	1606
chr9	Primary Transcript	+	67606382	67608740	75697	C2cd4b	C2 calcium-dependent domain containing 4B	NM_001081314	3300001A09Rik	0	1.0136	0	1.4889	2.5305	2.6019	0	0	0	0	4.1696	3.0589	67607914	67608543	1532
chr18	Primary Transcript	+	9212917	9214975	14370	Fzd8	frizzled homolog 8 (Drosophila)	NM_008058	Fz8	0	0	0	0	1.4087	2.4526	0	0	0	0	0	2.7168	9214345	9214784	1428
chr2	Primary Transcript	+	70312979	70315783	64406	Sp5	trans-acting transcription factor 5	NM_022435	MGC144801	0	0	0	0	1.7626	1.5787	0	0	0	0	2.2801	2.1856	70314298	70314432	1319
chr8	Primary Transcript	+	123640070	123642794	14234	Foxc2	forkhead box C2	NM_013519	Fkh14	0	0	0	1.5591	2.2974	2.3623	0	0	0	2.2151	3.2834	2.5474	123641336	123641995	1266
chr7	Primary Transcript	+	138686476	138688445	15373	Hmx3	H6 homeobox 3	NM_008257	Nkx-5.1	0	0	0	1.6107	1.20215	2.2644	0	0	0	0	0	2.4168	138687730	138688267	1254
chr6	Primary Transcript	+	83036358	83038235	16815	Lbx2	ladybird homeobox homolog 2 (Drosophila)	NM_010692	Lbx2h	0	1.57555	0	0	2.04015	2.4493	0	2.2816	0	0	2.7268	3.4134	83037394	83038053	1036
chr7	transcription_start_site	-	52071942	52071942	107503	Atf5	activating transcription factor 5	NM_030693	AFTA	0	0	0	0	1.6209	4.0937	0	0	0	0	0	4.3468	52068847	52070999	943
chr14	transcription_start_site	-	40286376	40286376	18183	Nrg3	neuregulin 3	NM_008734	ska	0	1.14735	0	1.7849	1.50115	1.63085	0	0	0	2.322	0	2.56875	40285216	40285445	931
chr11	transcription_start_site	-	98190959	98190959	18013	Neurod2	neurogenic differentiation 2	NM_010895	Ndrf	0	1.66345	0	1.1372	1.61485	1.7219	0	3.3796	0	0	2.384	2.5927	98189601	98190032	927
chr7	transcription_start_site	-	108080675	108080675	207212	Arhgef17	Rho guanine nucleotide exchange factor (GEF) 17	NM_001081116	8030463K16	0	1.2534	0	0	1.9946	1.58355	0	0	0	0	2.63335	2.0996	108079287	108079751	924
chrX	transcription_start_site	-	133654865	133654865	13984	Esx1	extraembryonic, spermatogenesis, homeobox 1	NM_007957	Spx1	0	0	0	1.5977	1.8319	1.9869	0	0	0	0	0	2.4475	133653594	133653943	922
chr13	transcription_start_site	-	46060345	46060345	20238	Atxn1	ataxin 1	NM_009124	Ataxin-1	1.3591	1.6209	1.5241	1.3138	2.389	3.0901	0	0	0	0	2.5802	3.2771	46058768	46059517	828
chr17	transcription_start_site	-	44873597	44873597	12393	Runx2	runt related transcription factor 2	NM_001145920	AML3	1.1005	0	0	0	2.4303	1.5426	0	0	0	0	2.8674	2.0571	44872667	44872821	776
chr13	transcription_start_site	+	58503628	58503628	74386	Rmi1	RMI1, RecQ mediated genome instability 1, homolog (S. cerevisiae)	NM_028904	4932432N11Rik	0	0	0	1.0583	1.918	2.0736	0	0	0	0	2.5487	2.7637	58504375	58504920	747
chr11	transcription_start_site	-	35612386	35612386	237730	Fbll1	fibrillarin-like 1	NM_001004147	AI595406	0	0	0	0	1.9169	2.1431	0	0	0	0	2.2937	2.264	35611230	35611684	702
chr13	transcription_start_site	+	37917907	37917907	68750	Rreb1	ras responsive element binding protein 1	NM_026830	1110037N09Rik	0	1.1546	0	1.8143	1.394	2.3319	0	0	0	2.8813	2.4088	2.8448	37918599	37919651	692
chr2	transcription_start_site	+	162757243	162757243	67996	Srsf6	serine/arginine-rich splicing factor 6	NM_026499	1210001E11Rik	0	0	0	1.4525	1.8611	1.5701	0	0	0	0	2.6659	2.3371	162757929	162758058	686
chr17	transcription_start_site	-	88197334	88197334	210741	Kcnk12	potassium channel, subfamily K, member 12	NM_199251	mntk1	0	0	0	1.1988	2.4495	1.7799	0	0	0	0	2.7149	2.33	88196526	88196660	674
chr17	transcription_start_site	-	71351873	71351873	67268	2900073G15Rik	RIKEN cDNA 2900073G15 gene	NM_026064	AI838292	0	1.3493	0	0	2.0673	1.8774	0	0	0	0	2.3789	2.2943	71351058	71351227	646
chr11	transcription_start_site	+	70353665	70353665	18806	Pld2	phospholipase D2	NM_008876	-	1.1504	1.785	0	1.3948	1.6002	1.51085	0	2.23475	0	0	0	2.2461	70354301	70354440	636
chr8	transcription_start_site	-	9771023	9771023	270028	Fam155a	family with sequence similarity 155, member A	NM_173446	6430500D16	0	0	0	0	1.1858	1.5905	0	0	0	0	0	2.0616	9770270	9770419	604
chr15	transcription_start_site	-	74672049	74672049	110115	Cyp11b1	cytochrome P450, family 11, subfamily b, polypeptide 1	NM_001033229	AA389061	1.3862	2.9733	0	2.1552	1.6616	1.908	0	3.253	0	2.5618	0	2.8362	74671324	74671463	586
chr6	transcription_start_site	-	35083715	35083715	53621	Cnot4	CCR4-NOT transcription complex, subunit 4	NM_016877	Not4	0	1.2436	0	0	1.5373	1.8577	0	0	0	0	0	2.3348	35082981	35083130	585
chr16	transcription_start_site	-	17406407	17406407	224020	Pi4ka	phosphatidylinositol 4-kinase, catalytic, alpha polypeptide	NM_001001983	Pik4ca	0	1.4561	0	1.3232	1.7713	1.8537	0	0	0	0	0	2.4117	17405507	17405831	576
chr4	transcription_start_site	-	137952443	137952443	625638	Fam43b	family with sequence similarity 43, member B	NM_001081672	OTTMUSG00000009974	0	0	0	1.2817	2.9374	1.8723	0	0	0	0	3.8131	2.2047	137951220	137951874	569
chr2	transcription_start_site	+	58998906	58998906	227937	Pkp4	plakophilin 4	NM_026361	5031422I09Rik	1.9356	1.1133	1.6531	1.6592	2.0262	3.1021	2.3464	0	0	0	2.4414	3.7048	58999465	59000095	559
chr6	transcription_start_site	+	72305476	72305476	232086	Tmem150a	transmembrane protein 150A	NM_144916	BC014685	0	0	0	0	0	2.1393	0	0	0	0	0	3.0268	72306017	72306176	541
chr17	transcription_start_site	+	56125933	56125933	240121	Fsd1	fibronectin type 3 and SPRY domain-containing protein	NM_183178	MGC58341	0	2.2671	0	0	1.6833	2.0842	0	2.4846	0	0	2.3057	2.5738	56126466	56126705	533
chr9	transcription_start_site	+	56785306	56785306	102462	Imp3	IMP3, U3 small nucleolar ribonucleoprotein, homolog (yeast)	NM_133976	1190002L16Rik	0	0	0	0	0	2.0026	0	0	0	0	0	2.458	56785829	56785996	523
chr10	transcription_start_site	-	53795602	53795602	17155	Man1a	mannosidase 1, alpha	NM_008548	Man1a1	1.1813	0	0	1.7588	2.712	1.7807	0	0	0	0	3.1119	2.1811	53794657	53795086	516
chr2	transcription_start_site	-	160192801	160192801	16658	Mafb	v-maf musculoaponeurotic fibrosarcoma oncogene family, protein B (avian)	NM_010658	Kreisler	0	0	0	0	1.5365	1.5503	0	0	0	0	2.0444	2.2557	160192136	160192290	511
chr7	transcription_start_site	-	147605670	147605670	259028	Olfr532	olfactory receptor 532	NM_147026	MOR251-1	0	1.5444	0	1.8379	1.655	1.8071	0	0	0	2.2811	0	2.2479	147605052	147605181	489
chr12	transcription_start_site	-	91976878	91976878	13371	Dio2	deiodinase, iodothyronine, type II	NM_010050	5DII	1.9667	3.0383	0	2.2775	3.1067	1.7894	0	3.6067	0	2.7027	3.2966	2.2311	91976247	91976391	487
chr1	transcription_start_site	-	186556372	186556372	15284	Hlx	H2.0-like homeobox	NM_008250	Hlx1	1.4529	0	0	0	1.8895	1.7629	0	0	0	0	2.28	2.3549	186555752	186555906	466
chr5	transcription_start_site	+	28492235	28492235	13799	En2	engrailed 2	NM_010134	BB131122	0	0	0	1.7188	2.2947	1.8636	0	0	0	0	3.0065	2.335	28492700	28492824	465
chr14	transcription_start_site	+	49791901	49791901	70646	Naa30	N(alpha)-acetyltransferase 30, NatC catalytic subunit	NM_001081430	4930487N19Rik	0	0	0	1.647	1.8724	1.6465	0	0	0	2.1801	2.6938	2.3012	49792365	49792514	464
chr19	transcription_start_site	+	25580195	25580195	50796	Dmrt1	doublesex and mab-3 related transcription factor 1	NM_015826	-	0	0	0	1.3624	1.59193	1.67065	0	0	0	0	2.1536	2.4368	25580647	25580786	452
chr12	transcription_start_site	-	56087323	56087323	217578	Baz1a	bromodomain adjacent to zinc finger domain 1A	NM_013815	Acf1	1.4509	0	0	1.001	1.8888	1.7148	0	0	0	0	3.006	2.3537	56086757	56086896	427
chrX	transcription_start_site	+	133200913	133200913	594844	Tceal3	transcription elongation factor A (SII)-like 3	NM_001029978	1100001D19Rik	0	0	0	0	1.1813	1.9858	0	0	0	0	0	2.3799	133201328	133201557	415
chr7	transcription_start_site	-	19865398	19865398	232941	Ppm1n	protein phosphatase, Mg2+/Mn2+ dependent, 1N (putative)	NM_177691	A930002H20	1.1142	1.1134	0	1.3318	1.8027	1.55045	0	0	0	0	2.3461	2.3956	19864819	19864983	415
chr17	transcription_start_site	+	24035688	24035688	630537	Dcpp2	demilune cell and parotid protein 2	NM_001039238	Dcpp-2	0	2.3925	0	1.5743	1.4063	1.7602	0	2.7443	0	0	0	2.1963	24036095	24036231	407
chr5	transcription_start_site	-	8622952	8622952	242819	Rundc3b	RUN domain containing 3B	NM_198620	Gm440	0	0	0	0	0	1.7051	0	0	0	0	0	2.0407	8622412	8622561	391
chr16	transcription_start_site	+	91270013	91270013	50914	Olig1	oligodendrocyte transcription factor 1	NM_016968	AI836478	0	1.7981	0	1.3643	1.76665	1.89305	0	2.1807	0	0	2.5158	2.7172	91270398	91270527	385
chr4	transcription_start_site	+	126698578	126698578	71514	Sfpq	splicing factor proline/glutamine rich (polypyrimidine tract binding protein associated)	NM_023603	1110004P21Rik	0	0	0	0	2.2841	1.8509	0	0	0	0	2.8325	2.3993	126698953	126699105	375
chr1	transcription_start_site	+	74838592	74838592	22409	Wnt10a	wingless related MMTV integration site 10a	NM_009518	-	0	0	0	1.5627	0	1.879	0	0	0	0	0	2.2516	74838965	74839125	373
chr9	transcription_start_site	+	74709727	74709727	15379	Onecut1	one cut domain, family member 1	NM_008262	D9Ertd423e	0	1.14	0	1.0736	1.5009	1.9	0	0	0	0	0	2.31	74710097	74710241	370
chr9_random	transcription_start_site	-	55032	55032	19054	Ppp2r3d	protein phosphatase 2 (formerly 2A), regulatory subunit B'', delta	NM_001039134		0	2.2679	0	2.0112	1.1505	1.613	0	2.4438	0	2.4785	0	2.6199	54223	54662	370
chr1	transcription_start_site	-	193220920	193220920	226849	Ppp2r5a	protein phosphatase 2, regulatory subunit B (B56), alpha isoform	NM_144880	MGC38798	0	0	0	0	0	1.8383	0	0	0	0	0	2.2616	193220405	193220554	366
chr16	transcription_start_site	-	50432502	50432502	70508	Bbx	bobby sox homolog (Drosophila)	NM_027444	5530401J07Rik	1.4175	0	1.3413	1.149	2.4994	2.9988	0	0	0	0	3.0631	3.2173	50431605	50432139	363
chr7	transcription_start_site	+	16683991	16683991	108124	Napa	N-ethylmaleimide sensitive fusion protein attachment protein alpha	NM_025898	1500039N14Rik	0	1.7943	0	1.6832	0	1.8656	0	2.0789	0	0	0	2.4211	16684340	16684499	349
chr18	transcription_start_site	-	70632134	70632134	269033	4930503L19Rik	RIKEN cDNA 4930503L19 gene	NM_172967	9930107F24	0	0	0	0	2.0944	1.8137	0	0	0	0	2.8687	2.1331	70631539	70631788	346
chr19	transcription_start_site	+	44637343	44637343	319594	Hif1an	hypoxia-inducible factor 1, alpha subunit inhibitor	NM_176958	2310046M24Rik	0	1.2963	0	1.3006	1.3653	2.2292	0	0	0	0	0	2.3978	44637689	44638038	346
chr11	transcription_start_site	+	76031114	76031114	13168	Dbil5	diazepam binding inhibitor-like 5	NM_021294	ELP	0	1.9566	0	1.6039	2.4746	1.9463	0	0	0	0	2.8922	2.2211	76031453	76032505	339
chr4	transcription_start_site	-	62131906	62131906	71354	Wdr31	WD repeat domain 31	NM_023597	5430402I10Rik	0	0	0	0	1.2981	1.887	0	0	0	0	0	2.3339	62131424	62131578	328
chr3	transcription_start_site	+	107989252	107989252	229715	Amigo1	adhesion molecule with Ig like domain 1	NM_146137	A	1.15285	1.4451	0	2.06435	2.00255	1.9333	0	2.059	0	2.9559	2.69655	2.5765	107989567	107989831	315
chr9	transcription_start_site	+	30750147	30750147	30806	Adamts8	a disintegrin-like and metallopeptidase (reprolysin type) with thrombospondin type 1 motif, 8	NM_013906	METH-2	1.4864	1.6355	0	1.68965	2.3967	2.3894	2.0365	0	0	2.9221	3.5186	2.7103	30750458	30750887	311
chr7	transcription_start_site	+	128177958	128177958	59052	Mettl9	methyltransferase like 9	NM_021554	0610012D09Rik	0	0	0	1.4538	2.4437	1.7411	0	0	0	0	2.8077	2.1046	128178269	128178398	311
chr10	transcription_start_site	+	79957650	79957650	246086	Onecut3	one cut domain, family member 3	NM_139226	OC-3	0	1.6236	0	0	2.0627	1.7636	0	2.2649	0	0	2.233	2.0768	79957959	79958493	309
chr15	transcription_start_site	-	36485327	36485327	66696	Snx31	sorting nexin 31	NM_025712	4631426E05Rik	0	0	0	0	1.3065	1.9169	0	0	0	0	0	2.3912	36484789	36485038	289
chr16	transcription_start_site	-	67621153	67621153	239857	Cadm2	cell adhesion molecule 2	NM_178721	2900078E11Rik	0	0	0	1.29	2.4426	1.82235	0	0	0	0	2.79055	2.4846	67620436	67620865	288
chr19	transcription_start_site	-	5388703	5388703	20227	Sart1	squamous cell carcinoma antigen recognized by T-cells 1	NM_016882	U5-110K	0	1.9741	0	1.63935	2.16895	2.16705	0	3.063	0	0	3.3364	3.2127	5387974	5388416	287
chr2	transcription_start_site	+	164793487	164793487	57138	Slc12a5	solute carrier family 12, member 5	NM_020333	KCC2	0	1.42325	0	1.3872	2.0661	2.3296	0	0	0	0	2.6835	2.7665	164793774	164794215	287
chr1	transcription_start_site	-	137271640	137271640	77552	Shisa4	shisa homolog 4 (Xenopus laevis)	NM_175259	9330132O05Rik	1.3323	1.51275	0	1.31275	1.2278	1.585	0	2.3913	0	2.1612	0	2.5844	137271124	137271353	287
chr2	transcription_start_site	-	168032562	168032562	11538	Adnp	activity-dependent neuroprotective protein	NM_009628	AA589558	1.3109	0	1.3755	1.3053	3.4333	3.0517	0	0	0	0	4.3115	3.3335	168031834	168032278	284
chr17	transcription_start_site	-	13245146	13245146	436440	Gpr31c	G protein-coupled receptor 31, D17Leh66c region	NM_001013832	GPR31c(t)	1.2658	2.82365	0	2.6188	1.9961	2.4721	0	4.407	0	2.8318	2.6376	2.6435	13244428	13244867	279
chr7	transcription_start_site	-	74904628	74904628	233335	Synm	synemin, intermediate filament protein	NM_183312	4930412K21Rik	0	1.2178	0	1.5318	2.00745	1.9439	0	0	0	0	2.77445	3.1463	74903705	74904349	279
chr5	transcription_start_site	-	108877910	108877910	243197	Mfsd7a	major facilitator superfamily domain containing 7A	NM_172883	4732482E20Rik	1.1346	2.3513	0	1.1341	2.104	1.5787	0	2.5731	0	0	2.4123	2.2489	108877492	108877636	274
chr8	transcription_start_site	-	13494535	13494535	14456	Gas6	growth arrest specific 6	NM_019521	Gas-6	0	1.2674	0	1.3555	1.67	1.4522	0	0	0	0	2.2963	2.2712	13494097	13494266	269
chr3	transcription_start_site	-	116126950	116126950	229776	Cdc14a	CDC14 cell division cycle 14 homolog A (S. cerevisiae)	NM_001080818	A830059A17Rik	0	1.7476	0	1.2566	2.28715	2.1004	0	0	0	0	3.3033	2.4885	116126324	116126688	262
chrX	transcription_start_site	+	20281034	20281034	236733	Usp11	ubiquitin specific peptidase 11	NM_145628	6230415D12Rik	0	0	1.6098	1.3539	3.4752	3.2914	0	0	0	0	3.7823	3.5869	20281292	20281726	258
chr4	transcription_start_site	+	108132030	108132030	230594	Zcchc11	zinc finger, CCHC domain containing 11	NM_175472	6030404K05Rik	0	0	0	1.2409	2.1729	1.9187	0	0	0	0	2.7932	2.3682	108132279	108132723	249
chr1	transcription_start_site	+	107886982	107886982	227449	Zcchc2	zinc finger, CCHC domain containing 2	NM_001122676	9930114B20Rik	1.1719	0	1.3203	1.5862	2.8593	2.6265	0	0	0	0	3.6563	3.2441	107887219	107888048	237
chr7	transcription_start_site	-	142130113	142130113	627214	Fam196a	family with sequence similarity 196, member A	NM_001143802	B830028B13Rik	0	1.3198	0	1.7641	2.1411	2.4045	0	0	0	2.1384	3.1221	2.8093	142129303	142129876	237
chr7	transcription_start_site	+	134920902	134920902	233904	Setd1a	SET domain containing 1A	NM_178029	BC010250	0	0	0	0	3.0597	1.6596	0	0	0	0	3.244	2.2703	134921138	134921267	236
chr1	transcription_start_site	+	133904181	133904181	13714	Elk4	ELK4, member of ETS oncogene family	NM_007923	2310011G17Rik	0	0	0	1.2042	1.9796	1.43985	0	0	0	0	2.4901	2.1984	133904413	133904657	232
chr4	transcription_start_site	+	59048027	59048027	14700	Gng10	guanine nucleotide binding protein (G protein), gamma 10	NM_025277	AV006524	1.5586	3.1869	0	2.35615	2.1976	1.88565	2.3234	3.6946	0	2.7398	2.6358	2.8997	59048247	59048791	220
chr11	transcription_start_site	+	70376382	70376382	50932	Mink1	misshapen-like kinase 1 (zebrafish)	NM_016713	B55	0	0	0	0	2.354	1.7346	0	0	0	0	2.6083	2.346	70376598	70376747	216
chr11	transcription_start_site	+	101286398	101286398	217201	Rundc1	RUN domain containing 1	NM_172566	AW125546	0	1.2103	0	0	2.41965	1.7677	0	0	0	0	2.73325	2.26645	101286610	101286759	212
chr16	transcription_start_site	+	44139921	44139921	72117	Naa50	N(alpha)-acetyltransferase 50, NatE catalytic subunit	NM_028108	2600005K24Rik	0	0	1.6997	2.4948	2.3641	3.2469	0	0	0	3.1004	2.9076	3.7788	44140131	44140663	210
chr8	transcription_start_site	+	12573048	12573048	78634	1700094C09Rik	RIKEN cDNA 1700094C09 gene	NM_024279	MGC58425	1.1101	0	0	0	0	1.9314	0	0	0	0	0	2.3924	12573255	12573497	207
chr15	transcription_start_site	-	11925762	11925762	20024	Sub1	SUB1 homolog (S. cerevisiae)	NM_011294	AI842364	0	0	0	0	2.01615	1.7044	0	0	0	0	2.36005	2.2398	11925407	11925556	206
chr10	transcription_start_site	-	79862224	79862224	17192	Mbd3	methyl-CpG binding domain protein 3	NM_013595	AI181826	1.2309	0	1.139	2.2882	3.207	2.7997	0	0	0	2.5548	3.4583	3.1721	79861570	79862019	205
chr1	transcription_start_site	+	74901602	74901602	12570	Cdk5r2	cyclin-dependent kinase 5, regulatory subunit 2 (p39)	NM_009872	B230310J22Rik	1.2147	1.8227	0	1.2388	2.0013	2.25725	0	2.178	0	0	2.9609	2.619	74901807	74902756	205
chr11	transcription_start_site	+	51912325	51912325	19052	Ppp2ca	protein phosphatase 2 (formerly 2A), catalytic subunit, alpha isoform	NM_019411	PP2A	0	0	0	0	1.7643	1.7163	0	0	0	0	2.231	2.1775	51912524	51912668	199
chr12	transcription_start_site	+	103793178	103793178	12652	Chga	chromogranin A	NM_007693	-	1.1505	1.8752	0	1.6356	1.5697	1.47115	0	2.4168	0	2.6067	2.7968	2.2146	103793372	103793631	194
chr17	transcription_start_site	-	66426386	66426386	106585	Ankrd12	ankyrin repeat domain 12	NM_001025572	2900001A12Rik	1.2663	0	0	2.0287	2.5561	2.1479	0	0	0	2.4892	2.7555	2.7102	66426046	66426195	191
chr12	transcription_start_site	-	114180329	114180329	66174	Nudt14	nudix (nucleoside diphosphate linked moiety X)-type motif 14	NM_025399	1110030M18Rik	1.5565	2.4731	1.50715	2.0155	2.7258	2.9224	2.2177	3.26975	0	2.98065	2.9284	3.1999	114179610	114180139	190
chr10	transcription_start_site	-	80040041	80040041	118445	Klf16	Kruppel-like factor 16	NM_078477	AI843742	0	0	0	1.3998	2.4644	1.8036	0	0	0	0	2.8192	2.1797	80039723	80039852	189
chr2	transcription_start_site	-	34817292	34817292	22029	Traf1	TNF receptor-associated factor 1	NM_009421	4732496E14Rik	1.27265	2.6154	0	1.58255	1.9048	1.5525	0	2.865	0	2.33555	3.1182	2.1727	34816956	34817105	187
chr5	transcription_start_site	+	32761342	32761342	19046	Ppp1cb	protein phosphatase 1, catalytic subunit, beta isoform	NM_172707	1200010B19	0	0	0	1.1277	2.7132	1.8872	0	0	0	0	3.3003	2.4545	32761529	32761680	187
chrX	transcription_start_site	-	148777027	148777027	52808	Tspyl2	TSPY-like 2	NM_029836	CINAP	0	2.392	0	1.4763	1.5586	2.4145	0	2.573	0	0	2.5635	2.6268	148776310	148776844	183
chr17	transcription_start_site	-	36423366	36423366	333715	H2-M10.2	histocompatibility 2, M region locus 10.2	NM_177923	4.7H	0	1.807	0	1.7838	3.1169	1.9386	0	0	0	2.2485	3.5309	2.4726	36422927	36423191	175
chr1	transcription_start_site	+	57028312	57028312	329160	9130024F11Rik	RIKEN cDNA 9130024F11 gene	NR_024325	B530002L08	1.6072	0	0	1.2076	2.7518	2.2863	0	0	0	0	3.5161	2.7964	57028483	57028929	171
chrX	transcription_start_site	-	48559009	48559009	171170	Mbnl3	muscleblind-like 3 (Drosophila)	NM_134163	A530038J18Rik	1.5761	1.1305	0	1.4101	2.011	1.6733	0	0	0	0	2.5731	2.4227	48558710	48558839	170
chr17	transcription_start_site	-	75951286	75951286	72722	Fam98a	family with sequence similarity 98, member A	NM_133747	2810405J04Rik	0	0	0	1.5704	1.218	2.4826	0	0	0	0	0	2.7984	75950563	75951117	169
chr3	transcription_start_site	+	64913564	64913564	16497	Kcnab1	potassium voltage-gated channel, shaker-related subfamily, beta member 1	NM_010597	Akr8a8	1.1777	0	0	0	1.1475	1.6829	0	0	0	0	0	2.3443	64913716	64913955	152
chr2	transcription_start_site	+	59450100	59450100	66860	Tanc1	tetratricopeptide repeat, ankyrin repeat and coiled-coil containing 1	NM_198294	1200003E16Rik	0	0	0	0	2.0222	1.9007	0	0	0	0	2.5167	2.4084	59450251	59450512	151
chrX	transcription_start_site	+	147778765	147778765	207375	Fam120c	family with sequence similarity 120, member C	NM_198105	D930001I21Rik	0	0	0	0	0	1.4874	0	0	0	0	0	2.0102	147778915	147779079	150
chr11	transcription_start_site	-	74537886	74537886	18472	Pafah1b1	platelet-activating factor acetylhydrolase, isoform 1b, subunit 1	NM_013625	LIS-1	1.2168	0	0	1.6666	1.9736	2.1276	0	0	0	0	0	3.0173	74537605	74537742	144
chr19	transcription_start_site	+	54019369	54019369	56392	Shoc2	soc-2 (suppressor of clear) homolog (C. elegans)	NM_019658	AU017287	1.5453	0	0	1.6206	2.4247	1.8466	0	0	0	0	2.9686	2.3366	54019513	54019782	144
chr1	transcription_start_site	+	87942437	87942437	72792	2810459M11Rik	RIKEN cDNA 2810459M11 gene	NM_001144992	-	1.2572	0	0	1.44515	2.861	2.557	0	0	0	0	3.2531	2.8644	87942576	87943105	139
chr8	transcription_start_site	-	87211734	87211734	66830	Nacc1	nucleus accumbens associated 1, BEN and BTB (POZ) domain containing	NM_025788	2010001H03Rik	0	1.368	1.3907	1.6463	3.3693	2.7407	0	0	0	0	3.968	3.3171	87211140	87211595	139
chr3	transcription_start_site	+	51219937	51219937	74838	Naa15	N(alpha)-acetyltransferase 15, NatA auxiliary subunit	NM_053089	5730450D16Rik	0	0	0	0	2.3779	2.0673	0	0	0	0	3.0542	3.0667	51220069	51220303	132
chr10	transcription_start_site	+	79642226	79642226	13637	Efna2	ephrin A2	NM_007909	CEK7L	0	1.30335	0	0	1.99695	1.4926	0	2.1742	0	0	3.1965	2.0351	79642353	79642502	127
chr4	transcription_start_site	+	108952879	108952879	13858	Eps15	epidermal growth factor receptor pathway substrate 15	NM_007943	2410112D09Rik	0	0	0	1.287	1.9939	1.6657	0	0	0	0	2.7565	2.0215	108953006	108953263	127
chr7	transcription_start_site	-	27724405	27724405	233005	Cyp2a22	cytochrome P450, family 2, subfamily a, polypeptide 22	NM_001101467	EG233005	1.2916	1.0597	0	1.435	0	1.749	0	0	0	0	0	1.8031	27723715	27724279	126
chr18	transcription_start_site	+	32322742	32322742	26405	Map3k2	mitogen-activated protein kinase kinase kinase 2	NM_011946	9630061B06Rik	0	0	0	1.5443	2.1668	1.9887	0	0	0	0	2.7716	2.6829	32322859	32323028	117
chr12	transcription_start_site	+	83718024	83718024	50779	Rgs6	regulator of G-protein signaling 6	NM_015812	-	1.3268	0	0	0	1.8279	2.0046	0	0	0	0	2.3224	2.4372	83718134	83718465	110
chrX	transcription_start_site	+	131291137	131291137	71703	Armcx3	armadillo repeat containing, X-linked 3	NM_027870	1200004E24Rik	1.0934	1.4312	0	1.0242	1.394	1.588	0	0	0	0	0	2.0602	131291245	131291489	108
chr2	transcription_start_site	+	164773750	164773750	17395	Mmp9	matrix metallopeptidase 9	NM_013599	AW743869	0	3.8294	0	1.4949	1.5119	2.2635	0	3.9213	0	0	2.2574	2.6735	164773855	164774209	105
chr14	transcription_start_site	-	70751231	70751231	213053	Slc39a14	solute carrier family 39 (zinc transporter), member 14	NM_001135151	BC021530	1.2688	0	0	0	1.3485	1.67985	0	0	0	0	0	2.6687	70750786	70751130	101
chr1	transcription_start_site	+	55188088	55188088	19070	Mobkl3	MOB1, Mps One Binder kinase activator-like 3 (yeast)	NM_025283	2610109B12Rik	0	0	0	1.7013	1.7079	1.7955	0	0	0	0	0	2.0916	55188181	55188440	93
chr4	transcription_start_site	-	131768171	131768171	213541	Ythdf2	YTH domain family 2	NM_145393	9430020E02Rik	1.7836	1.7904	0	1.2144	2.0235	1.3737	2.2706	2.1349	0	0	2.2892	2.0596	131767845	131768079	92
chr3	transcription_start_site	+	32716547	32716547	72607	Usp13	ubiquitin specific peptidase 13 (isopeptidase T-3)	NM_001013024	2700071E21Rik	0	0	0	1.2972	1.1004	1.7999	0	0	0	0	0	2.2856	32716637	32716806	90
chrX	transcription_start_site	-	98417902	98417902	55988	Snx12	sorting nexin 12	NM_018875	2610001F05Rik	0	0	1.7506	1.7031	2.1572	3.3098	0	0	0	0	2.5823	3.6138	98417184	98417813	89
chrX	transcription_start_site	-	20498044	20498044	20964	Syn1	synapsin I	NM_013680	Syn-1	0	1.3179	0	1.7894	1.576	1.7679	0	0	0	0	0	2.2349	20497827	20497956	88
chr11	transcription_start_site	+	17059300	17059300	19058	Ppp3r1	protein phosphatase 3, regulatory subunit B, alpha isoform (calcineurin B, type I)	NM_024459	Cnb1	0	0	0	1.5753	1.383	2.5177	0	0	0	0	2.3081	2.8709	17059388	17059928	88
chr5	transcription_start_site	+	106128987	106128987	231549	Lrrc8d	leucine rich repeat containing 8D	NM_001122768	2810473G09Rik	0	0	0	2.5985	1.6931	2.1074	0	0	0	2.7297	2.2822	2.3424	106129074	106129413	87
chr12	transcription_start_site	+	71926500	71926500	319710	Frmd6	FERM domain containing 6	NM_028127	2610019M19Rik	1.2893	0	0	1.7798	2.2443	1.9518	0	0	0	2.4396	2.49845	2.7994	71926581	71926730	81
chr15	transcription_start_site	-	66117786	66117786	110862	Kcnq3	potassium voltage-gated channel, subfamily Q, member 3	NM_152923	-	0	1.4476	0	1.15055	1.37635	1.9651	0	0	0	0	0	2.492	66117371	66117705	81
chr8	transcription_start_site	-	108020770	108020770	70796	Zdhhc1	zinc finger, DHHC domain containing 1	NM_175160	4432412D04Rik	0	1.0858	0	0	2.3178	2.1717	0	0	0	0	2.6088	2.5893	108020351	108020690	80
chr19	transcription_start_site	+	23215715	23215715	16601	Klf9	Kruppel-like factor 9	NM_010638	2310051E17Rik	0	0	0	1.0884	1.4298	1.5731	0	0	0	0	0	2.1797	23215791	23215950	76
chr1	transcription_start_site	-	123224339	123224339	72999	Insig2	insulin induced gene 2	NM_133748	2900053I11Rik	0	0	0	2.2817	2.0824	2.45	0	0	0	2.6632	2.4237	2.6737	123223722	123224266	73
chr11	transcription_start_site	-	76384876	76384876	109934	Abr	active BCR-related gene	NM_198895	6330400K15Rik	0	0	0	1.0895	1.5447	2.0397	0	0	0	0	0	2.2062	76384154	76384803	73
chr17	transcription_start_site	-	23981123	23981123	71003	Prss41	protease, serine, 41	NM_027644	4931440B09Rik	0	0	0	1.8364	1.5816	2.7141	0	0	0	2.4058	0	3.1342	23980388	23981052	71
chr5	transcription_start_site	-	93104153	93104153	320696	Ccdc158	coiled-coil domain containing 158	NM_177230	4932413O14Rik	0	2.0524	0	2.0644	2.2844	1.6825	0	2.2903	0	2.3487	2.6286	2.1262	93103824	93104083	70
chr10	transcription_start_site	-	66748029	66748029	641340	Nrbf2	nuclear receptor binding factor 2	NM_001036293	NRBF-2	1.1474	0	0	1.706	2.3839	1.7834	0	0	0	2.7303	2.9445	2.6682	66747712	66747961	68
chr11	transcription_start_site	-	48630893	48630893	211007	Trim41	tripartite motif-containing 41	NM_145377	AW552703	0	0	0	1.4499	1.7677	2.0976	0	0	0	0	2.0729	2.2235	48630157	48630825	68
chr11	transcription_start_site	+	86940578	86940578	68729	Trim37	tripartite motif-containing 37	NM_197987	1110032A10Rik	0	0	0	1.5871	2.6277	1.9814	0	0	0	0	3.0062	2.2736	86940643	86940877	65
chr17	transcription_start_site	-	66799090	66799090	68617	1110012J17Rik	RIKEN cDNA 1110012J17 gene	NM_172963	D130071O13	1.50085	1.4365	1.31875	2.0708	2.7818	2.8384	2.3922	2.0877	0	2.5326	3.0334	3.3953	66798084	66799028	62
chr9	transcription_start_site	-	24956280	24956280	80517	Herpud2	HERPUD family member 2	NM_020586	5031400M07Rik	0	0	0	1.6827	2.3032	2.5777	0	0	0	0	2.706	3.1436	24955764	24956223	57
chr6	transcription_start_site	+	86315676	86315676	66488	Fam136a	family with sequence similarity 136, member A	NM_025591	2010309E21Rik	0	0	0	0	1.5791	1.7675	0	0	0	0	2.4404	2.1129	86315730	86315969	54
chr9	transcription_start_site	+	99530013	99530013	72507	Dzip1l	DAZ interacting protein 1-like	NM_028258	2610524A10Rik	0	1.5345	0	0	1.5931	1.6699	0	0	0	0	2.1171	2.4979	99530065	99530224	52
chr12	transcription_start_site	+	17551678	17551678	18263	Odc1	ornithine decarboxylase, structural 1	NM_013614	MGC103389	0	0	0	1.4705	2.7618	1.674	0	0	0	0	3.3361	2.0137	17551728	17551872	50
chr16	transcription_start_site	+	90386641	90386641	26559	Hunk	hormonally upregulated Neu-associated kinase	NM_015755	Bstk1	1.383	1.5465	0	1.459	2.3115	1.76	0	0	0	0	2.6579	2.1564	90386688	90386932	47
chr9	transcription_start_site	+	68501608	68501608	19883	Rora	RAR-related orphan receptor alpha	NM_013646	9530021D13Rik	0	0	0	1.4826	1.7844	1.8358	0	0	0	0	0	2.3239	68501648	68501797	40
chr5	transcription_start_site	-	25004601	25004601	231051	Mll3	myeloid/lymphoid or mixed-lineage leukemia 3	NM_001081383	E330008K23Rik	0	0	0	0	1.5437	1.5871	0	0	0	0	0	2.0679	25004029	25004575	26
chr10	transcription_start_site	-	62486597	62486597	432467	Hnrnph3	heterogeneous nuclear ribonucleoprotein H3	NM_001079824	AA693301	0	1.5675	0	0	1.9357	1.859	0	0	0	0	2.35595	2.7009	62486399	62486573	24
chr6	transcription_start_site	+	51420614	51420614	12417	Cbx3	chromobox homolog 3 (Drosophila HP1 gamma)	NM_007624	HP1g	0	1.0249	0	0	1.6513	1.5506	0	0	0	0	0	2.0114	51420628	51420757	14
chr6	transcription_start_site	+	37820810	37820810	21848	Trim24	tripartite motif-containing 24	NM_145076	A130082H20Rik	1.4694	0	1.3914	1.615	3.3224	2.8614	0	0	0	0	3.744	3.4061	37820824	37821471	14
chr1	transcription_start_site	+	132697478	132697478	64435	Fcamr	Fc receptor, IgA, IgM, high affinity	NM_144960	MGC129330	1.5409	2.6184	0	2.8483	1.9269	1.743	2.5932	3.1614	0	3.5217	2.3816	2.3059	132697489	132697638	11
chr11	transcription_start_site	+	75281580	75281580	380712	Tlcd2	TLC domain containing 2	NM_027249	2010305C02Rik	0	0	1.1998	1.4835	1.3852	3.1253	0	0	0	0	0	3.1253	75280666	75282301	0
chr5	transcription_start_site	-	39075989	39075989	100515	Zfp518b	zinc finger protein 518B	NM_001081144	6820424L24Rik	1.2823	1.655	0	1.37055	1.7886	1.47155	0	2.2216	0	0	2.3644	1.9938	39075664	39076530	0
chr6	transcription_start_site	+	48487567	48487567	76252	Atp6v0e2	ATPase, H+ transporting, lysosomal V0 subunit E2	NM_133764	0610006O14Rik	0	1.5202	0	1.152	1.4538	2.9401	0	0	0	0	2.3371	3.484	48487211	48487880	0
chr10	transcription_start_site	+	93294299	93294299	327799	Usp44	ubiquitin specific peptidase 44	NM_183199	E430004F17Rik	1.27365	0	0	1.2773	0	2.5423	0	0	0	0	0	3.3106	93294026	93294564	0
chr15	transcription_start_site	-	25343519	25343519	70350	Basp1	brain abundant, membrane attached signal protein 1	NM_027395	2610024P12Rik	0	1.6064	1.174	1.4105	2.3879	2.2532	0	0	0	0	2.85335	3.8927	25343268	25343832	0
chr13	transcription_start_site	-	99696339	99696339	238799	Tnpo1	transportin 1	NM_178716	AU021749	0	0	0	1.7767	2.8548	2.0161	0	0	0	0	3.5558	2.5556	99696122	99696561	0
chr5	transcription_start_site	-	53604691	53604691	231238	Sel1l3	sel-1 suppressor of lin-12-like 3 (C. elegans)	NM_172710	2310045A20Rik	0	0	0	1.0359	2.2783	2.1867	0	0	0	0	2.6805	2.5071	53604500	53605063	0
chr5	transcription_start_site	+	89316284	89316284	54403	Slc4a4	solute carrier family 4 (anion exchanger), member 4	NM_001136260	AI835705	0	0	1.3231	1.4974	2.9161	2.7204	0	0	0	2.1511	3.3562	3.1113	89315805	89316469	0
chr14	transcription_start_site	+	121310415	121310415	70572	Ipo5	importin 5	NM_023579	1110011C18Rik	1.2219	1.0136	1.25	1.7384	1.98465	2.4372	0	0	0	3.0371	3.3119	3.2482	121310229	121310579	0
chr1	transcription_start_site	-	127332067	127332067	74117	Actr3	ARP3 actin-related protein 3 homolog (yeast)	NM_023735	1200003A09Rik	0	0	0	1.5923	1.9364	1.8995	0	0	0	0	0	2.1846	127331904	127332268	0
chr8	transcription_start_site	-	26127394	26127394	11502	Adam9	a disintegrin and metallopeptidase domain 9 (meltrin gamma)	NM_007404	AU020942	1.4627	1.3448	0	2.4444	1.8374	2.6046	0	0	0	2.7786	2.209	3.1348	26127251	26127544	0
chr16	transcription_start_site	+	4594712	4594712	83396	Glis2	GLIS family zinc finger 2	NM_031184	Gli5	0	1.5366	1.50525	1.874	2.4812	3.111	0	0	0	2.1219	3.1015	3.4169	4593325	4594851	0
chr2	transcription_start_site	-	26300736	26300736	227648	Sec16a	SEC16 homolog A (S. cerevisiae)	NM_153125	AU024582	0	0	0	1.0022	2.0698	2.1908	0	0	0	0	2.4665	2.6569	26300606	26300945	0
chr2	transcription_start_site	+	156022382	156022382	228829	Phf20	PHD finger protein 20	NM_172674	6820402O20Rik	0	0	0	0	2.2137	1.8221	0	0	0	0	2.73	2.2456	156021962	156022511	0
chr2	transcription_start_site	-	104966667	104966667	329480	AI314831	expressed sequence AI314831	NR_015462	6030498F17	0	0	0	1.6166	1.3215	1.7847	0	0	0	0	0	2.1915	104966557	104967016	0
chr13	transcription_start_site	-	63666828	63666828	19206	Ptch1	patched homolog 1	NM_008957	A230106A15Rik	1.0418	0	1.1809	1.5295	2.3787	2.6323	0	0	0	2.5231	2.7722	3.017	63666724	63667273	0
chr5	transcription_start_site	-	125659584	125659584	20602	Ncor2	nuclear receptor co-repressor 2	NM_011424	N-CoR	1.1763	0	0	1.4989	2.1077	1.9147	0	0	0	0	2.6121	2.3983	125659481	125659710	0
chr1	transcription_start_site	-	39777834	39777834	619289	Rfx8	regulatory factor X 8	NM_001145660	4933400N17Rik	0	1.5332	0	0	3.2647	3.6868	0	0	0	0	3.4976	3.8816	39777740	39778705	0
chr2	transcription_start_site	-	32568304	32568304	107951	Cdk9	cyclin-dependent kinase 9 (CDC2-related kinase)	NM_130860	PITALRE	0	0	0	1.4243	2.1112	2.3313	0	0	0	0	2.3309	2.7723	32568210	32568759	0
chr12	transcription_start_site	+	86940365	86940365	81703	Jdp2	Jun dimerization protein 2	NM_030887	Jundm2	1.3517	1.8542	0	1.9489	1.79335	1.6324	0	3.2339	0	2.3269	2.6386	2.1578	86940184	86940448	0
chr14	transcription_start_site	-	40286376	40286376	18183	Nrg3	neuregulin 3	NM_008734	ska	0	1.14735	0	1.7849	1.50115	1.63085	0	0	0	2.322	0	2.56875	40286315	40286644	0
chr10	transcription_start_site	-	33927357	33927357	212898	Dse	dermatan sulfate epimerase	NM_172508	6030499O08	0	0	0	0	0	1.995	0	0	0	0	0	2.2366	33927319	33927757	0
chr11	transcription_start_site	-	101286647	101286647	73635	1700113I22Rik	RIKEN cDNA 1700113I22 gene	NM_026865	1110069E20Rik	0	0	0	0	2.41965	1.5354	0	0	0	0	2.5735	2.2305	101286610	101286759	0
chr14	transcription_start_site	-	32643601	32643601	105522	Ankrd28	ankyrin repeat domain 28	NM_001024604	AI465466	0	1.0504	0	1.5207	2.3504	1.9937	0	0	0	0	2.7736	2.5472	32643565	32643814	0
chr7	transcription_start_site	+	52825732	52825732	12036	Bcat2	branched chain aminotransferase 2, mitochondrial	NM_009737	Bcat-2	0	4.6674	0	0	2.8412	1.7302	0	4.9452	0	0	3.2666	2.9279	52825503	52825767	0
chr11	transcription_start_site	-	109472703	109472703	52639	Wipi1	WD repeat domain, phosphoinositide interacting 1	NM_145940	4930533H01Rik	1.1112	0	1.4209	2.4672	2.03425	2.7816	0	0	0	2.9315	3.5485	3.4718	109472674	109473233	0
chr11	transcription_start_site	-	21270882	21270882	216558	Ugp2	UDP-glucose pyrophosphorylase 2	NM_139297	MGC38262	0	0	0	2.0846	2.4108	2.4973	0	0	0	0	3.0459	3.2304	21270861	21271100	0
chr12	transcription_start_site	-	102956712	102956712	74413	Tc2n	tandem C2 domains, nuclear	NM_001082976	4933406D09Rik	0	0	0	1.8339	2.0642	2.0439	0	0	0	2.0639	2.7301	2.4499	102956696	102956945	0
chr8	transcription_start_site	+	108042645	108042645	15484	Hsd11b2	hydroxysteroid 11-beta dehydrogenase 2	NM_008289	11HSD2	0	1.0942	0	0	0	1.33855	0	0	0	0	0	2.0628	108042509	108042658	0
chr16	transcription_start_site	+	77014313	77014313	30940	Usp25	ubiquitin specific peptidase 25	NM_013918	-	1.253	0	1.1659	2.273	2.4201	3.0458	0	0	0	2.7625	2.7853	3.5724	77013853	77014322	0
chr15	transcription_start_site	+	78939412	78939412	27008	Micall1	microtubule associated monoxygenase, calponin and LIM domain containing -like 1	NM_177461	260	1.5926	1.75675	0	1.5521	2.767	1.8581	0	0	0	0	3.1587	2.2858	78939174	78939419	0
chr8	transcription_start_site	+	12395518	12395518	20664	Sox1	SRY-box containing gene 1	NM_009233	BB176347	0	0	0	1.5952	1.4399	1.8355	0	0	0	0	0	2.1762	12395517	12395881	0
chr9	transcription_start_site	-	50817178	50817178	235344	Sik2	salt inducible kinase 2	NM_178710	G630080D20Rik	0	0	0	1.2476	1.7593	2.1827	0	0	0	0	2.3177	2.5161	50816638	50817188	0
chr1	transcription_start_site	+	60466641	60466641	329165	Abi2	abl-interactor 2	NM_198127	8430425M24Rik	0	1.2612	0	1.7441	1.622	1.8687	0	0	0	0	2.6992	2.5107	60466631	60466760	0
chr11	transcription_start_site	-	4494818	4494818	74302	Mtmr3	myotubularin related protein 3	NM_028860	1700092A20Rik	1.3603	0	0	0	2.5119	2.1239	0	0	0	0	2.9874	2.4623	4494386	4494830	0
chr8	transcription_start_site	-	113917721	113917721	338521	Fa2h	fatty acid 2-hydroxylase	NM_178086	FAAH	0	0	1.413	1.9985	3.9174	3.3642	0	0	0	2.3099	4.177	3.5875	113916984	113917733	0
chr17	transcription_start_site	-	25634198	25634198	20609	Sstr5	somatostatin receptor 5	NM_011425	Smstr5	1.4995	1.3991	0	1.4873	1.3145	1.8517	0	0	0	0	0	2.6478	25633967	25634211	0
chr6	transcription_start_site	+	85381969	85381969	232187	Smyd5	SET and MYND domain containing 5	NM_144918	AW536703	0	0	0	1.6962	2.1066	2.2407	0	0	0	2.2022	2.464	2.8561	85381954	85382383	0
chr18	transcription_start_site	-	6136096	6136096	75415	Arhgap12	Rho GTPase activating protein 12	NM_001039692	2810011M08Rik	0	0	0	0	2.5287	1.6469	0	0	0	0	3.3835	2.4126	6135979	6136113	0
chr12	transcription_start_site	-	70994150	70994150	399510	Map4k5	mitogen-activated protein kinase kinase kinase kinase 5	NM_201519	4432415E19Rik	1.24465	0	1.08045	2.115	2.2061	2.8198	0	0	0	2.759	4.0061	3.3347	70993741	70994170	0
chr11	transcription_start_site	-	120685861	120685861	14104	Fasn	fatty acid synthase	NM_007988	A630082H08Rik	1.4723	1.6883	0	2.1092	2.2747	2.0447	0	0	0	2.8105	2.805	2.5047	120685409	120685883	0
chr11	transcription_start_site	-	61393153	61393153	13855	Epn2	epsin 2	NM_010148	9530051D10Rik	0	1.3373	0	1.3136	2.3342	2.1654	0	0	0	0	2.668	2.4472	61392616	61393176	0
chr11	transcription_start_site	-	120209798	120209798	11465	Actg1	actin, gamma, cytoplasmic 1	NM_009609	AL023024	0	1.4605	0	1.0452	1.105	1.5058	0	0	0	0	0	2.0106	120209668	120209822	0
chr4	transcription_start_site	-	56878083	56878083	54366	Ctnnal1	catenin (cadherin associated protein), alpha-like 1	NM_018761	ACRP	0	0	0	1.4072	2.4027	2.0887	0	0	0	0	3.308	3.0049	56877868	56878107	0
chr6	transcription_start_site	-	87338929	87338929	68888	Gkn3	gastrokine 3	NM_026860	1190003M12Rik	1.56595	0	0	1.46285	1.9766	1.6629	2.0342	0	0	0	2.8268	2.1404	87338614	87338953	0
chr4	transcription_start_site	-	107973695	107973695	414872	Zyg11b	zyg-ll homolog B (C. elegans)	NM_001033634	1110046I03Rik	0	1.18	0	1.8138	1.6738	2.7171	0	0	0	2.0393	2.6512	3.3552	107973202	107973729	0
chr8	transcription_start_site	-	24318925	24318925	102247	Agpat6	1-acylglycerol-3-phosphate O-acyltransferase 6 (lysophosphatidic acid acyltransferase, zeta)	NM_018743	AU041707	0	0	0	1.6307	2.0425	2.2158	0	0	0	0	2.5273	2.702	24318486	24318959	0
chr1	transcription_start_site	-	94799483	94799483	241158	Ankmy1	ankyrin repeat and MYND domain containing 1	NM_172850	4930483I10Rik	0	0	0	1.4894	1.5846	1.63215	0	0	0	0	0	2.0243	94799371	94799530	0
chr15	transcription_start_site	-	31460792	31460792	223455	March6	membrane-associated ring finger (C3HC4) 6	NM_172606	3830408G03	0	1.5079	0	1.5693	2.4232	1.937	0	0	0	0	3.0891	2.2696	31460681	31460840	0
chr13	transcription_start_site	-	24372659	24372659	68732	Lrrc16a	leucine rich repeat containing 16A	NM_026825	1110037D04Rik	0	1.9745	0	0	1.54775	2.1313	0	2.9579	0	0	0	2.4206	24372034	24372718	0
chr14	transcription_start_site	-	68743061	68743061	18040	Nefm	neurofilament, medium polypeptide	NM_008691	NF-M	0	0	0	0	1.3292	1.5788	0	0	0	0	0	2.2003	68742967	68743123	0
chr8	transcription_start_site	+	47702802	47702802	12367	Casp3	caspase 3	NM_009810	A830040C14Rik	1.5666	1.2407	0	1.4647	1.99245	2.2687	0	0	0	0	3.1019	2.6415	47702723	47702987	0
chr1	transcription_start_site	-	140744156	140744156	16876	Lhx9	LIM homeobox protein 9	NM_010714	3110009O07Rik	1.5366	0	0	1.0852	0	1.60175	0	0	0	0	0	2.0581	140744068	140744242	0
chr5	transcription_start_site	+	32913605	32913605	22612	Yes1	Yamaguchi sarcoma viral (v-yes) oncogene homolog 1	NM_009535	AI323763	0	0	0	1.6028	1.2171	1.7816	0	0	0	0	0	2.1699	32913503	32913767	0
chr1	transcription_start_site	-	167932765	167932765	18986	Pou2f1	POU domain, class 2, transcription factor 1	NM_198932	2810482H01Rik	1.9172	1.6461	1.27695	1.0551	2.1693	2.8729	2.2872	0	0	0	2.5596	3.3169	167932010	167932869	0
chr1	transcription_start_site	-	36996372	36996372	56030	Tmem131	transmembrane protein 131	NM_018872	2610524E03Rik	1.0851	0	0	1.4126	2.8184	2.5169	0	0	0	0	3.4523	3.1705	36996047	36996481	0
chr16	transcription_start_site	-	56717467	56717467	21787	Tfg	Trk-fused gene	NM_019678	AI173908	1.03005	0	1.2371	2.8614	3.6662	3.2729	0	0	0	3.1365	3.9075	3.5092	56716741	56717576	0
chr3	transcription_start_site	+	33919000	33919000	14359	Fxr1	fragile X mental retardation gene 1, autosomal homolog	NM_008053	1110050J02Rik	1.3455	1.61605	1.57875	1.1837	1.8955	2.9864	0	0	0	0	2.3344	3.1426	33918890	33919740	0
chr11	transcription_start_site	-	4646781	4646781	192650	Cabp7	calcium binding protein 7	NM_138948	MGC129428	1.4634	1.1362	0	1.1606	2.0509	2.2101	0	0	0	0	3.6003	2.7059	4646550	4646894	0
chr9	transcription_start_site	+	59504414	59504414	18746	Pkm2	pyruvate kinase, muscle	NM_011099	AA414905	0	0	0	0	2.7563	2.4339	0	0	0	0	3.4048	3.1533	59504300	59504837	0
chr11	transcription_start_site	+	77029926	77029926	237860	Ssh2	slingshot homolog 2 (Drosophila)	NM_177710	BB104748	0	1.2733	0	1.757	3.0292	2.5963	0	0	0	0	3.5401	2.9858	77029808	77030368	0
chr14	transcription_start_site	+	76245137	76245137	22070	Tpt1	tumor protein, translationally-controlled 1	NM_009429	TCTP	0	0	0	1.6133	2.7244	2.5664	0	0	0	2.1663	3.3867	3.2366	76245018	76245457	0
chr8	transcription_start_site	+	11758329	11758329	54126	Arhgef7	Rho guanine nucleotide exchange factor (GEF7)	NM_001113518	Cool	0	0	0	0	1.9487	2.1009	0	0	0	0	2.3455	2.4181	11758209	11758468	0
chr2	transcription_start_site	+	104966685	104966685	22431	Wt1	Wilms tumor 1 homolog	NM_144783	D630046I19Rik	0	0	0	1.6166	1.3215	1.7847	0	0	0	2.2651	0	2.1915	104966557	104967016	0
chr14	transcription_start_site	-	121904476	121904476	56643	Slc15a1	solute carrier family 15 (oligopeptide transporter), member 1	NM_053079	D630032F02	0	2.077	0	1.2477	2.1388	1.66305	0	2.5402	0	0	2.5659	2.3375	121903938	121904607	0
chrX	transcription_start_site	-	12339099	12339099	26896	Med14	mediator complex subunit 14	NM_001048208	9930001L01Rik	1.3365	0	0	2.3126	2.6105	2.0188	0	0	0	2.7892	3.2526	3.1331	12338960	12339231	0
chr2	transcription_start_site	+	179906292	179906292	56436	Adrm1	adhesion regulating molecule 1	NM_019822	1110063P18Rik	0	0	0	1.542	1.54423	1.6648	0	0	0	0	2.4299	2.2035	179906152	179906586	0
chr14	transcription_start_site	+	122874605	122874605	22772	Zic2	zinc finger protein of the cerebellum 2	NM_009574	HPE5	0	0	0	1.3192	1.94815	2.3319	0	0	0	0	2.8933	3.0289	122874457	122875011	0
chr1	transcription_start_site	+	133867185	133867185	212980	Slc45a3	solute carrier family 45, member 3	NM_145977	2210413P12Rik	1.33785	1.4898	0	2.0476	2.5427	1.8178	0	0	0	2.9408	2.5427	2.2168	133867034	133867513	0
chr2	transcription_start_site	+	32390878	32390878	98952	Fam102a	family with sequence similarity 102, member A	NM_153560	AI426465	1.7089	1.5167	1.4282	1.65035	1.99005	2.6682	0	2.2192	0	2.3694	3.3251	3.1302	32390693	32391117	0
chr6	transcription_start_site	+	47404322	47404322	26965	Cul1	cullin 1	NM_012042	-	0	0	1.3735	1.5779	3.0467	2.7723	0	0	0	0	3.5842	3.2532	47404134	47404888	0
chr12	transcription_start_site	-	114238832	114238832	72308	Brf1	BRF1 homolog, subunit of RNA polymerase III transcription initiation factor IIIB (S. cerevisiae)	NM_028193	2510002F24Rik	1.3687	1.4005	1.28375	1.5768	2.3489	2.4593	0	0	0	0	2.8674	2.983	114238602	114239041	0
chr11	transcription_start_site	-	31270061	31270061	20856	Stc2	stanniocalcin 2	NM_011491	AW125853	1.4288	1.3933	0	1.8032	1.373	2.0817	0	0	0	2.8495	0	2.3789	31269729	31270273	0
chr16	transcription_start_site	-	14159367	14159367	223989	4921513D23Rik	RIKEN cDNA 4921513D23 gene	NM_001081154	BC031575	0	0	1.2852	0	1.60325	2.7983	0	0	0	0	2.4647	3.2833	14159148	14159583	0
chr10	transcription_start_site	+	42894509	42894509	74530	9030612E09Rik	RIKEN cDNA 9030612E09 gene	NM_172419	-	0	1.6666	0	2.2159	1.33395	1.816	0	0	0	2.5787	0	2.1731	42894292	42894733	0
chr11	transcription_start_site	+	69749400	69749400	53422	Ybx2	Y box protein 2	NM_016875	MGC118270	0	0	1.1863	2.283	2.6116	2.8097	0	0	0	2.7047	3.1033	3.9217	69749133	69749787	0
chr4	transcription_start_site	-	147533989	147533989	230903	Fbxo44	F-box protein 44	NM_173401	5730411K09	0	1.30985	0	1.4404	1.80965	1.9956	0	0	0	0	3.1618	3.1512	147532067	147534256	0
chr10	transcription_start_site	+	39451965	39451965	19714	Rev3l	REV3-like, catalytic subunit of DNA polymerase zeta RAD54 like (S. cerevisiae)	NM_011264	Rev	0	1.2309	0	1.2499	2.0492	2.1007	0	0	0	0	2.1513	2.4503	39451608	39452676	0
chr5	transcription_start_site	-	90795211	90795211	81702	Ankrd17	ankyrin repeat domain 17	NM_030886	4933425K22Rik	0	1.5464	1.3438	1.5025	3.9202	2.8202	0	0	0	0	4.2374	3.3515	90794425	90795569	0
chr10	transcription_start_site	-	7675921	7675921	68652	Tab2	TGF-beta activated kinase 1/MAP3K7 binding protein 2	NM_138667	1110030N06Rik	1.4414	0	1.2446	1.4916	3.8194	2.7337	0	0	0	0	4.4012	3.2714	7675447	7676327	0
chr17	transcription_start_site	+	57244807	57244807	21950	Tnfsf9	tumor necrosis factor (ligand) superfamily, member 9	NM_009404	4-1BB-L	1.5371	1.8793	1.2969	1.60055	4.3867	3.152	0	2.4963	0	2.2437	4.8259	3.4663	57244400	57245554	0
[truncated: 90 more rows]

## Sheet: Heart MRL hypermethylated
CHROMOSOME	FEATURE_TRACK	FEATURE_STRAND	FEATURE_START	FEATURE_END	NCBI gene ID	Name	description	accession	synonyms	MRL/MpJ	MRL/MpJ	MRL/MpJ	C57BL/6J	C57BL/6J	C57BL/6J	MRL/MpJ	MRL/MpJ	MRL/MpJ	C57BL/6J	C57BL/6J	C57BL/6J	peak start	peak end	distance to TSS	Closest gene name	TSS peak distance	3' peak distance	gene start	gene end	strand	accession	NCBI gene ID	Synonyms	Description	Closest gene name	TSS peak distance	3' peak distance	gene start	gene end	strand	accession	NCBI gene ID	synonyms	Description	Closest gene name
[truncated: 468 more rows]

[truncated: 4 more sheets: Liver MRL hypermethylated, Spleen MRL hypermethylated, Ht vs. Liv hypomethylated Ht, Ht vs. Liv Ht hypermethyl. Ht]
