# Supplementary material for: Epigenetic Basis of Regeneration: Analysis of Genomic DNA Methylation Profiles in the MRL/MpJ Mouse
Source: DNA Res. 2013 Aug 8;20(6):605–21. doi: 10.1093/dnares/dst034 (PMC3859327; doi:10.1093/dnares/dst034)
Supplement: Supplementary Data [file supp_dst034_dst034supp_table4.xlsx]

## Sheet: MRL Heart Hypomethylated
Category	Term	Count	%	PValue	Genes	List Total	Pop Hits	Pop Total	Fold Enrichment	Bonferroni	Benjamini	FDR			NCBI gene IDs loaded	NCBI gene IDs not in the output
GOTERM_BP_FAT	GO:0007423~sensory organ development	12	6.70391	2.47734e-05	17921, 19130, 22632, 12125, 72999, 58998, 14234, 56371, 22431, 13396, 217310, 12576	126	257	13588	5.03539	0.026642	0.026642	0.0395638			11771	246782
SP_PIR_KEYWORDS	phosphoprotein	80	44.6927	0.000226761	20740, 234366, 228482, 12296, 330369, 74413, 320405, 70646, 11771, 22632, 16549, 13350, 192292, 76303, 14234, 330938, 12576, 21871, 108723, 111173, 72117, 12125, 53422, 14679, 67071, 78798, 27223, 27277, 22070, 231549, 27414, 83396, 13196, 58998, 16001, 109333, 19055, 99412, 12399, 11852, 18183, 114606, 69546, 21807, 21885, 233902, 66059, 102954, 18595, 17921, 22390, 14396, 70028, 57740, 70616, 1…	162	6311	17854	1.39705	0.0456436	0.0456436	0.285221			11852	116905
SP_PIR_KEYWORDS	alternative splicing	61	34.0782	0.000397321	20740, 140497, 12296, 320405, 70646, 414872, 192986, 11771, 76303, 330938, 21871, 108723, 320696, 111173, 72117, 12125, 53422, 78798, 67071, 27223, 68777, 106565, 74121, 13196, 58998, 224109, 19055, 109333, 328110, 12399, 232798, 21807, 353236, 353237, 21885, 70951, 233902, 18595, 171171, 70028, 16874, 19726, 13436, 109151, 11964, 19276, 105439, 107770, 19089, 338521, 54403, 52635, 68750, 382062,…	162	4481	17854	1.50029	0.0786032	0.0401058	0.49926			11933	107999
SP_PIR_KEYWORDS	repressor	12	6.70391	0.000857145	234366, 22632, 83396, 17937, 30928, 19726, 21807, 21885, 69125, 13436, 22724, 68750	162	391	17854	3.3824	0.161925	0.0571825	1.07419			11964	385668
GOTERM_BP_FAT	GO:0031327~negative regulation of cellular biosynthetic process	12	6.70391	0.00204445	234366, 83396, 72999, 17937, 30928, 53422, 19726, 12286, 21885, 13436, 22431, 22337	126	430	13588	3.00952	0.89255	0.672204	3.21613			12125	629499
GOTERM_BP_FAT	GO:0009890~negative regulation of biosynthetic process	12	6.70391	0.00219751	234366, 83396, 72999, 17937, 30928, 53422, 19726, 12286, 21885, 13436, 22431, 22337	126	434	13588	2.98179	0.909093	0.550359	3.45297			12286	74530
GOTERM_BP_FAT	GO:0043583~ear development	6	3.35196	0.00270614	17921, 12125, 72999, 13396, 217310, 12576	126	104	13588	6.22161	0.947853	0.522134	4.2361			12296	627214
UP_SEQ_FEATURE	splice variant	61	34.0782	0.00453304	20740, 140497, 12296, 320405, 70646, 414872, 192986, 11771, 76303, 330938, 21871, 108723, 320696, 111173, 72117, 12125, 53422, 78798, 67071, 68777, 27223, 106565, 74121, 13196, 58998, 224109, 19055, 109333, 328110, 12399, 232798, 21807, 353236, 353237, 21885, 70951, 233902, 18595, 171171, 70028, 16874, 19726, 13436, 109151, 11964, 21685, 105439, 107770, 19089, 338521, 54403, 52635, 68750, 382062,…	161	4448	16021	1.36467	0.940208	0.940208	6.51815			12315	633285
GOTERM_MF_FAT	GO:0042802~identical protein binding	9	5.02793	0.00476799	27277, 21787, 192292, 58998, 69546, 12737, 22724, 381813, 217310	121	290	13288	3.40815	0.749933	0.749933	6.15605			12399	232187
BIOCARTA	m_ndkDynaminPathway:Endocytotic role of NDK, Phosphins and Dynamin	3	1.67598	0.00591946	11771, 12315, 19055	19	8	1171	23.1118	0.303829	0.303829	5.79606			12576	240913
SP_PIR_KEYWORDS	transcription regulation	25	13.9665	0.00605853	234366, 12399, 21807, 21885, 67088, 22632, 16549, 16874, 14234, 19726, 69125, 109151, 18510, 21685, 22337, 27223, 68750, 19130, 83396, 17937, 30928, 69743, 22724, 22431, 225872	162	1546	17854	1.78218	0.714026	0.268723	7.36813			12737	320135
GOTERM_BP_FAT	GO:0043010~camera-type eye development	6	3.35196	0.00697645	19130, 22632, 58998, 14234, 56371, 22431	126	130	13588	4.97729	0.999515	0.782639	10.5801			12831	68709
GOTERM_BP_FAT	GO:0001568~blood vessel development	8	4.46927	0.0073379	12831, 19130, 234366, 11852, 14172, 14234, 22431, 19271	126	244	13588	3.53578	0.999674	0.737621	11.0986			12859	238680
GOTERM_BP_FAT	GO:0001944~vasculature development	8	4.46927	0.00833385	12831, 19130, 234366, 11852, 14172, 14234, 22431, 19271	126	250	13588	3.45092	0.999891	0.728322	12.5127			13196	329480
GOTERM_BP_FAT	GO:0048839~inner ear development	5	2.7933	0.00878478	17921, 72999, 13396, 217310, 12576	126	88	13588	6.12734	0.999933	0.699472	13.146			13350	234796
GOTERM_BP_FAT	GO:0016192~vesicle-mediated transport	11	6.14525	0.0108185	27277, 17921, 11771, 11852, 111173, 78808, 192292, 108012, 14658, 12286, 320405	126	466	13588	2.54561	0.999993	0.732165	15.9492			13396	74180
GOTERM_BP_FAT	GO:0001655~urogenital system development	6	3.35196	0.0112015	14228, 18510, 12125, 14234, 16001, 22431	126	146	13588	4.43183	0.999995	0.707079	16.4674			13436	67991
GOTERM_MF_FAT	GO:0030528~transcription regulator activity	20	11.1732	0.0115957	18510, 234366, 12399, 21685, 218461, 21807, 21885, 13396, 22337, 19130, 22632, 83396, 17937, 16874, 30928, 14234, 19726, 22724, 22431, 225872	121	1206	13288	1.8212	0.966035	0.815703	14.3631			14172	258306
GOTERM_MF_FAT	GO:0046983~protein dimerization activity	9	5.02793	0.0119254	27277, 20740, 21685, 192292, 58998, 22724, 381813, 217310, 225872	121	340	13288	2.90695	0.969166	0.686424	14.742			14228	259028
GOTERM_BP_FAT	GO:0042981~regulation of apoptosis	12	6.70391	0.0129923	22070, 66401, 108723, 66593, 12399, 15511, 12125, 14234, 12286, 21933, 22337, 12576	126	553	13588	2.34014	0.999999	0.726337	18.8515			14234	381544
GOTERM_BP_FAT	GO:0000904~cell morphogenesis involved in differentiation	7	3.91061	0.0135902	17921, 171171, 19130, 12399, 245446, 237847, 12286	126	212	13588	3.5608	1	0.711457	19.6332			14396	434064
UP_SEQ_FEATURE	compositionally biased region:Poly-Ser	10	5.58659	0.013979	81840, 108723, 18183, 78808, 67088, 52635, 233902, 16206, 27223, 68750	161	379	16021	2.62558	0.999838	0.987274	18.8482			14658	66177
GOTERM_BP_FAT	GO:0043067~regulation of programmed cell death	12	6.70391	0.0141573	22070, 66401, 108723, 66593, 12399, 15511, 12125, 14234, 12286, 21933, 22337, 12576	126	560	13588	2.31088	1	0.697452	20.3679			14660	627782
GOTERM_BP_FAT	GO:0010941~regulation of cell death	12	6.70391	0.0146801	22070, 66401, 108723, 66593, 12399, 15511, 12125, 14234, 12286, 21933, 22337, 12576	126	563	13588	2.29857	1	0.683815	21.0399			14679	71729
GOTERM_BP_FAT	GO:0001654~eye development	6	3.35196	0.014954	19130, 22632, 58998, 14234, 56371, 22431	126	157	13588	4.12132	1	0.665415	21.3897			14707	19703
SP_PIR_KEYWORDS	dna-binding	22	12.2905	0.0150123	18510, 12399, 21685, 53422, 13396, 22337, 27223, 68750, 19130, 22632, 83396, 16549, 16874, 30928, 14234, 69743, 19726, 109151, 22724, 22431, 13436, 225872	162	1404	17854	1.72694	0.955665	0.463772	17.346			14733	57263
GOTERM_BP_FAT	GO:0010558~negative regulation of macromolecule biosynthetic process	10	5.58659	0.015044	234366, 83396, 17937, 30928, 53422, 19726, 21885, 13436, 22431, 22337	126	418	13588	2.57993	1	0.643942	21.5044			15511	76687
SP_PIR_KEYWORDS	membrane	64	35.7542	0.0151534	226646, 140497, 12296, 243853, 320405, 21933, 81840, 12859, 192986, 11771, 13350, 192292, 108012, 76303, 21871, 108723, 238252, 111173, 12125, 381813, 68777, 231549, 27277, 106565, 228787, 13196, 58998, 16001, 224109, 16206, 99412, 245446, 11852, 18183, 353236, 353237, 66059, 18595, 171171, 14733, 214523, 14396, 23908, 19276, 223753, 56219, 237847, 107770, 12737, 100040340, 14658, 338521, 54403, …	162	5507	17854	1.28081	0.956954	0.407999	17.495			16001	20604
GOTERM_MF_FAT	GO:0003677~DNA binding	26	14.5251	0.0154203	234366, 12399, 21807, 233902, 13396, 22632, 16549, 16874, 14234, 19726, 13436, 109151, 18510, 21685, 53422, 22337, 27223, 68750, 19130, 83396, 30928, 69743, 12286, 22431, 22724, 225872	121	1781	13288	1.60319	0.988965	0.675893	18.665			16206	99526
GOTERM_BP_FAT	GO:0046661~male sex differentiation	4	2.23464	0.0155012	14228, 18595, 12125, 22431	126	57	13588	7.56781	1	0.63274	22.0843			16549	69085
SP_PIR_KEYWORDS	Transcription	26	14.5251	0.0157584	234366, 12399, 21807, 21885, 66869, 67088, 22632, 16549, 16874, 14234, 19726, 69125, 109151, 18510, 21685, 22337, 27223, 68750, 19130, 83396, 17937, 30928, 69743, 22431, 22724, 225872	162	1769	17854	1.61982	0.962072	0.373395	18.1311			16874
GOTERM_CC_FAT	GO:0005886~plasma membrane	36	20.1117	0.0157935	20740, 140497, 333715, 11852, 18183, 12296, 353236, 353237, 320405, 66335, 18595, 171171, 17921, 11771, 14733, 14396, 108012, 330938, 11964, 21871, 108723, 238252, 237847, 14679, 12737, 14658, 54403, 52635, 381813, 14707, 78808, 58998, 16001, 12286, 230775, 71003, 260297	108	2906	12504	1.43427	0.969389	0.969389	18.3312			17921
GOTERM_BP_FAT	GO:0048562~embryonic organ morphogenesis	6	3.35196	0.0165047	17921, 19130, 72999, 14234, 13396, 217310	126	161	13588	4.01893	1	0.634975	23.3433			17937
GOTERM_BP_FAT	GO:0048666~neuron development	8	4.46927	0.0182911	17921, 171171, 12399, 245446, 16874, 237847, 12286, 18188	126	292	13588	2.95456	1	0.653213	25.5373			18183
GOTERM_BP_FAT	GO:0006350~transcription	26	14.5251	0.0183234	234366, 12399, 21807, 21885, 66869, 67088, 22632, 16549, 16874, 14234, 19726, 69125, 109151, 18510, 21685, 22337, 27223, 68750, 19130, 83396, 17937, 30928, 69743, 22431, 22724, 225872	126	1772	13588	1.58232	1	0.635011	25.5765			18188
GOTERM_CC_FAT	GO:0044459~plasma membrane part	23	12.8492	0.0193972	20740, 333715, 12296, 237847, 14679, 12737, 14658, 320405, 54403, 381813, 14707, 18595, 17921, 171171, 11771, 14733, 14396, 78808, 108012, 58998, 12286, 330938, 260297	108	1633	12504	1.63067	0.986291	0.882916	22.0543			18510
KEGG_PATHWAY	mmu04010:MAPK signaling pathway	7	3.91061	0.0200493	18595, 15511, 12296, 14172, 12286, 67071, 19055	48	265	5738	3.1577	0.798102	0.798102	19.3278			18595
GOTERM_BP_FAT	GO:0006812~cation transport	11	6.14525	0.0204106	14228, 21871, 12296, 12286, 11933, 54403, 22337, 66335, 19055, 11964, 12576	126	515	13588	2.30341	1	0.657118	28.0642			19054
KEGG_PATHWAY	mmu00190:Oxidative phosphorylation	5	2.7933	0.0211645	12859, 21871, 226646, 100040340, 66335, 11964	48	130	5738	4.59776	0.81547	0.57043	20.2961			19055
GOTERM_BP_FAT	GO:0016481~negative regulation of transcription	9	5.02793	0.0215514	234366, 83396, 17937, 30928, 19726, 21885, 13436, 22431, 22337	126	372	13588	2.60906	1	0.660217	29.3907			19089
GOTERM_MF_FAT	GO:0003700~transcription factor activity	14	7.82123	0.0228115	18510, 234366, 21685, 12399, 21807, 13396, 22337, 19130, 22632, 83396, 16874, 14234, 22431, 22724	121	776	13288	1.98126	0.998759	0.737732	26.4178			19130
GOTERM_BP_FAT	GO:0060349~bone morphogenesis	3	1.67598	0.023624	14172, 72999, 17937	126	26	13588	12.4432	1	0.677938	31.7423			19271
GOTERM_BP_FAT	GO:0042472~inner ear morphogenesis	4	2.23464	0.0237596	17921, 72999, 13396, 217310	126	67	13588	6.43828	1	0.664492	31.8936			19276
KEGG_PATHWAY	mmu04144:Endocytosis	6	3.35196	0.0237912	18595, 11771, 15511, 333715, 13196, 16001	48	202	5738	3.55074	0.850764	0.469574	22.5353			19703
GOTERM_BP_FAT	GO:0006355~regulation of transcription, DNA-dependent	22	12.2905	0.0260674	18510, 234366, 12399, 21685, 218461, 53422, 21807, 66869, 21885, 13396, 22337, 27223, 22632, 83396, 16874, 30928, 14234, 19726, 22724, 22431, 13436, 225872	126	1465	13588	1.61946	1	0.683873	34.4202			19726
GOTERM_BP_FAT	GO:0048667~cell morphogenesis involved in neuron differentiation	6	3.35196	0.0264035	17921, 171171, 12399, 245446, 237847, 12286	126	182	13588	3.55521	1	0.674304	34.7808			20604
INTERPRO	IPR003591:Leucine-rich repeat, typical subtype	5	2.7933	0.0287657	231549, 245446, 237847, 224109, 16206	160	129	17763	4.30305	0.999991	0.999991	33.4132			20740
GOTERM_BP_FAT	GO:0045449~regulation of transcription	30	16.7598	0.0298151	234366, 12399, 218461, 21807, 21885, 66869, 67088, 13396, 22632, 16549, 16874, 19726, 14234, 69125, 13436, 109151, 18510, 21685, 53422, 22337, 27223, 68750, 19130, 83396, 17937, 30928, 69743, 22431, 22724, 225872	126	2227	13588	1.45273	1	0.705347	38.3371			21685
GOTERM_BP_FAT	GO:0045934~negative regulation of nucleobase, nucleoside, nucleotide and nucleic acid metabolic process	9	5.02793	0.0302058	234366, 83396, 17937, 30928, 19726, 21885, 13436, 22431, 22337	126	397	13588	2.44476	1	0.696991	38.7325			21787
GOTERM_BP_FAT	GO:0051252~regulation of RNA metabolic process	22	12.2905	0.0302885	18510, 234366, 12399, 21685, 218461, 53422, 21807, 66869, 21885, 13396, 22337, 27223, 22632, 83396, 16874, 30928, 14234, 19726, 22724, 22431, 13436, 225872	126	1488	13588	1.59443	1	0.685266	38.8159			21807
GOTERM_MF_FAT	GO:0042803~protein homodimerization activity	6	3.35196	0.0306403	27277, 192292, 58998, 22724, 381813, 217310	121	193	13288	3.41404	0.99988	0.777785	33.8801			21871
GOTERM_BP_FAT	GO:0006811~ion transport	13	7.26257	0.0309018	14228, 21871, 12296, 14658, 54403, 22337, 66335, 14396, 12286, 11933, 19055, 12576, 11964	126	712	13588	1.96901	1	0.680334	39.4311			21885
GOTERM_BP_FAT	GO:0030182~neuron differentiation	9	5.02793	0.0309883	17921, 171171, 12399, 245446, 16874, 237847, 12286, 18188, 217310	126	399	13588	2.43251	1	0.669394	39.5174			21933
GOTERM_BP_FAT	GO:0051172~negative regulation of nitrogen compound metabolic process	9	5.02793	0.0317848	234366, 83396, 17937, 30928, 19726, 21885, 13436, 22431, 22337	126	401	13588	2.42038	1	0.667211	40.3066			22070
KEGG_PATHWAY	mmu04914:Progesterone-mediated oocyte maturation	4	2.23464	0.0318678	14679, 56371, 16001, 67071	48	85	5738	5.62549	0.922583	0.472516	29.068			22337
GOTERM_BP_FAT	GO:0048705~skeletal system morphogenesis	5	2.7933	0.0319575	18595, 14172, 72999, 17937, 14234	126	130	13588	4.14774	1	0.657951	40.4765			22390
GOTERM_BP_FAT	GO:0007169~transmembrane receptor protein tyrosine kinase signaling pathway	6	3.35196	0.0322158	18595, 14172, 14234, 12286, 16001, 18188	126	192	13588	3.37004	1	0.649994	40.7297			22431
BIOCARTA	m_hdacPathway:Control of skeletal myogenesis by HDAC & calcium/calmodulin-dependent kinase (CaMK)	3	1.67598	0.0327032	12315, 16001, 19055	19	19	1171	9.7313	0.868434	0.637279	28.4226			22632
GOTERM_BP_FAT	GO:0042471~ear morphogenesis	4	2.23464	0.0328667	17921, 72999, 13396, 217310	126	76	13588	5.67586	1	0.646815	41.3632			22724
GOTERM_BP_FAT	GO:0003006~reproductive developmental process	7	3.91061	0.0351416	14228, 18595, 12125, 53422, 16001, 22431, 22337	126	264	13588	2.85943	1	0.661475	43.528			23908
GOTERM_BP_FAT	GO:0048732~gland development	6	3.35196	0.0354	14228, 18510, 12125, 18183, 16001, 22337	126	197	13588	3.28451	1	0.654157	43.769			27223
GOTERM_BP_FAT	GO:0010629~negative regulation of gene expression	9	5.02793	0.035543	234366, 83396, 17937, 30928, 19726, 21885, 13436, 22431, 22337	126	410	13588	2.36725	1	0.645867	43.9021			27277
GOTERM_BP_FAT	GO:0048514~blood vessel morphogenesis	6	3.35196	0.0360594	19130, 11852, 14172, 14234, 22431, 19271	126	198	13588	3.26792	1	0.641717	44.3799			27414
UP_SEQ_FEATURE	repeat:LRR 3	7	3.91061	0.0365247	414872, 231549, 245446, 237847, 224109, 233902, 16206	161	245	16021	2.84312	1	0.999543	42.4207			30928
GOTERM_BP_FAT	GO:0046620~regulation of organ growth	3	1.67598	0.0368178	19130, 12125, 14234	126	33	13588	9.80375	1	0.640205	45.0748			52635
SP_PIR_KEYWORDS	disease mutation	4	2.23464	0.0379919	17921, 14658, 12286, 22724	162	82	17854	5.37609	0.999657	0.631148	38.6036			53422
GOTERM_MF_FAT	GO:0015078~hydrogen ion transmembrane transporter activity	4	2.23464	0.0380001	12859, 21871, 100040340, 66335, 11964	121	82	13288	5.35698	0.999987	0.799106	40.251			53602
SP_PIR_KEYWORDS	leucine-rich repeat	7	3.91061	0.0386757	414872, 231549, 245446, 237847, 224109, 233902, 16206	162	275	17854	2.80534	0.999704	0.594574	39.151			54403
GOTERM_BP_FAT	GO:0002088~lens development in camera-type eye	3	1.67598	0.0388881	19130, 58998, 56371	126	34	13588	9.51541	1	0.651631	46.9305			56219
GOTERM_BP_FAT	GO:0006754~ATP biosynthetic process	4	2.23464	0.0398101	21871, 11933, 66335, 11964	126	82	13588	5.26055	1	0.651562	47.738			56371
UP_SEQ_FEATURE	zinc finger region:C2H2-type 3	7	3.91061	0.0409782	22632, 83396, 30928, 69743, 22724, 22431, 68750	161	252	16021	2.76415	1	0.998475	46.2454			57263
INTERPRO	IPR018247:EF-HAND 1	6	3.35196	0.0414685	20740, 19054, 12315, 19089, 53602, 78798	160	211	17763	3.15693	1	0.999777	44.5724			57740
GOTERM_CC_FAT	GO:0016607~nuclear speck	4	2.23464	0.0418924	234366, 83396, 22431, 68750	108	90	12504	5.14568	0.999915	0.956021	41.9786			58178
UP_SEQ_FEATURE	zinc finger region:C2H2-type 1	7	3.91061	0.0423116	22632, 83396, 30928, 69743, 22724, 22431, 68750	161	254	16021	2.74238	1	0.995303	47.3435			58998
INTERPRO	IPR019782:WD40 repeat 2	6	3.35196	0.0435683	78808, 114606, 56371, 21885, 78798, 245403	160	214	17763	3.11268	1	0.997247	46.2404			66059
GOTERM_BP_FAT	GO:0010605~negative regulation of macromolecule metabolic process	10	5.58659	0.0438163	234366, 83396, 17937, 30928, 53422, 19726, 21885, 13436, 22431, 22337	126	506	13588	2.13125	1	0.678822	51.1142			66177
SMART	SM00369:LRR_TYP	5	2.7933	0.0438225	231549, 245446, 237847, 224109, 16206	95	129	9131	3.72542	0.98965	0.98965	39.3005			66335
INTERPRO	IPR006581:VPS10	2	1.11732	0.0439667	81840, 58178	160	5	17763	44.4075	1	0.988467	46.5516			66401
GOTERM_MF_FAT	GO:0015077~monovalent inorganic cation transmembrane transporter activity	4	2.23464	0.044048	12859, 21871, 100040340, 66335, 11964	121	87	13288	5.04911	0.999998	0.804652	45.0562			66593
UP_SEQ_FEATURE	repeat:LRR 8	5	2.7933	0.0443819	231549, 245446, 237847, 224109, 16206	161	133	16021	3.74095	1	0.990823	49.0072			66869
UP_SEQ_FEATURE	repeat:LRR 12	4	2.23464	0.0445654	231549, 245446, 224109, 16206	161	79	16021	5.03845	1	0.982365	49.1523			66965
GOTERM_BP_FAT	GO:0030879~mammary gland development	4	2.23464	0.0448193	12125, 18183, 16001, 22337	126	86	13588	5.01587	1	0.678882	51.9269			67071
GOTERM_BP_FAT	GO:0031503~protein complex localization	2	1.11732	0.0451645	14228, 13436	126	5	13588	43.1365	1	0.673543	52.2036			67088
GOTERM_BP_FAT	GO:0015985~energy coupled proton transport, down electrochemical gradient	3	1.67598	0.0453554	21871, 66335, 11964	126	37	13588	8.74389	1	0.667083	52.3561			67788
GOTERM_BP_FAT	GO:0015986~ATP synthesis coupled proton transport	3	1.67598	0.0453554	21871, 66335, 11964	126	37	13588	8.74389	1	0.667083	52.3561			67991
KEGG_PATHWAY	mmu05200:Pathways in cancer	7	3.91061	0.0465523	18595, 18510, 226519, 14172, 21787, 16001, 12576	48	323	5738	2.59069	0.976855	0.529141	39.6815			68709
GOTERM_CC_FAT	GO:0034702~ion channel complex	5	2.7933	0.0465984	12296, 14396, 78808, 14658, 12286	108	158	12504	3.66385	0.999971	0.926658	45.5011			68750
GOTERM_BP_FAT	GO:0043062~extracellular structure organization	5	2.7933	0.048679	18595, 12831, 226519, 14234, 12286	126	149	13588	3.61883	1	0.68568	54.9377			68777
GOTERM_CC_FAT	GO:0016469~proton-transporting two-sector ATPase complex	3	1.67598	0.0500428	21871, 66335, 11964	108	42	12504	8.26984	0.999987	0.894455	47.9532			69085
SP_PIR_KEYWORDS	methylation	6	3.35196	0.0501044	27277, 14707, 11852, 12315, 381813, 27223	162	221	17854	2.99212	0.999975	0.653165	47.6597			69125
GOTERM_BP_FAT	GO:0046034~ATP metabolic process	4	2.23464	0.0501267	21871, 11933, 66335, 11964	126	90	13588	4.79295	1	0.688954	56.0206			69546
SMART	SM00602:VPS10	2	1.11732	0.0504349	81840, 58178	95	5	9131	38.4463	0.994901	0.928589	43.8164			69743
GOTERM_BP_FAT	GO:0031175~neuron projection development	6	3.35196	0.0508536	171171, 12399, 245446, 237847, 12286, 18188	126	218	13588	2.96811	1	0.68683	56.5551			70028
UP_SEQ_FEATURE	repeat:LRR 1	7	3.91061	0.0508845	414872, 231549, 245446, 237847, 224109, 233902, 16206	161	266	16021	2.61867	1	0.982533	53.9196			70616
UP_SEQ_FEATURE	repeat:LRR 2	7	3.91061	0.0508845	414872, 231549, 245446, 237847, 224109, 233902, 16206	161	266	16021	2.61867	1	0.982533	53.9196			70646
INTERPRO	IPR000372:Leucine-rich repeat, cysteine-rich flanking region, N-terminal	4	2.23464	0.0509479	245446, 237847, 224109, 16206	160	93	17763	4.775	1	0.984266	51.74			70951
UP_SEQ_FEATURE	compositionally biased region:Pro-rich	13	7.26257	0.0511279	433940, 105439, 69546, 21807, 233902, 68750, 83396, 13196, 69743, 70616, 22431, 22724, 67788	161	707	16021	1.82973	1	0.973093	54.0946			71003
GOTERM_MF_FAT	GO:0003682~chromatin binding	5	2.7933	0.051823	19054, 53422, 14234, 21885, 109151	121	155	13288	3.54252	1	0.819978	50.7088			71729
GOTERM_MF_FAT	GO:0008331~high voltage-gated calcium channel activity	2	1.11732	0.0529853	12296, 12286	121	6	13288	36.6061	1	0.793773	51.506			72117
GOTERM_BP_FAT	GO:0001945~lymph vessel development	2	1.11732	0.0539515	19130, 14234	126	6	13588	35.9471	1	0.701522	58.7656			72999
GOTERM_BP_FAT	GO:0009206~purine ribonucleoside triphosphate biosynthetic process	4	2.23464	0.0542993	21871, 11933, 66335, 11964	126	93	13588	4.63833	1	0.696754	59.007			74121
GOTERM_BP_FAT	GO:0009201~ribonucleoside triphosphate biosynthetic process	4	2.23464	0.0542993	21871, 11933, 66335, 11964	126	93	13588	4.63833	1	0.696754	59.007			74180
INTERPRO	IPR017986:WD40 repeat, region	6	3.35196	0.0544631	78808, 114606, 56371, 21885, 78798, 245403	160	228	17763	2.92155	1	0.975412	54.1717			74413
GOTERM_BP_FAT	GO:0006793~phosphorus metabolic process	14	7.82123	0.0551415	21871, 19276, 67071, 66335, 19271, 18595, 19054, 22390, 192292, 16001, 57740, 19055, 109333, 11964	126	866	13588	1.74339	1	0.695456	59.5863			74530
GOTERM_BP_FAT	GO:0006796~phosphate metabolic process	14	7.82123	0.0551415	21871, 19276, 67071, 66335, 19271, 18595, 19054, 22390, 192292, 16001, 57740, 19055, 109333, 11964	126	866	13588	1.74339	1	0.695456	59.5863			76303
GOTERM_BP_FAT	GO:0009145~purine nucleoside triphosphate biosynthetic process	4	2.23464	0.0557262	21871, 11933, 66335, 11964	126	94	13588	4.58899	1	0.692487	59.9839			76687
UP_SEQ_FEATURE	zinc finger region:C2H2-type 4	6	3.35196	0.0559133	22632, 83396, 30928, 69743, 22431, 68750	161	206	16021	2.89833	1	0.971768	57.4119			78798
UP_SEQ_FEATURE	compositionally biased region:Poly-Ala	7	3.91061	0.0563442	234366, 18183, 320825, 330369, 230775, 260297, 68750	161	273	16021	2.55152	1	0.961946	57.6993			78808
GOTERM_BP_FAT	GO:0034220~ion transmembrane transport	3	1.67598	0.0569331	21871, 66335, 11964	126	42	13588	7.70295	1	0.693708	60.7932			81840
SP_PIR_KEYWORDS	cell membrane	23	12.8492	0.0571313	21871, 140497, 238252, 11852, 18183, 12296, 243853, 237847, 12737, 353236, 14658, 353237, 52635, 54403, 381813, 14707, 171171, 11771, 14733, 14396, 78808, 58998, 230775, 71003	162	1713	17854	1.47976	0.999995	0.667692	52.3324			83396
GOTERM_BP_FAT	GO:0009142~nucleoside triphosphate biosynthetic process	4	2.23464	0.0571709	21871, 11933, 66335, 11964	126	95	13588	4.54069	1	0.688608	60.9508			99412
GOTERM_BP_FAT	GO:0019226~transmission of nerve impulse	6	3.35196	0.0576374	14660, 12296, 17937, 14658, 12286, 19055	126	226	13588	2.86304	1	0.6851	61.2583			99526
UP_SEQ_FEATURE	compositionally biased region:Poly-His	3	1.67598	0.0577425	22632, 330369, 260297	161	39	16021	7.65456	1	0.953716	58.6197			102954
UP_SEQ_FEATURE	repeat:LRR 11	4	2.23464	0.0580176	231549, 245446, 224109, 16206	161	88	16021	4.52315	1	0.942185	58.7987			105439
UP_SEQ_FEATURE	repeat:BNR 5	2	1.11732	0.058454	81840, 58178	161	6	16021	33.1698	1	0.930569	59.0809			106565
GOTERM_BP_FAT	GO:0045786~negative regulation of cell cycle	3	1.67598	0.0593604	12399, 11852, 12576	126	43	13588	7.52381	1	0.689703	62.3743			107770
GOTERM_BP_FAT	GO:0006163~purine nucleotide metabolic process	5	2.7933	0.0601973	21871, 218461, 11933, 66335, 11964	126	160	13588	3.37004	1	0.688631	62.9055			107999
SP_PIR_KEYWORDS	Hydrogen ion transport	3	1.67598	0.0621731	21871, 66335, 11964	162	45	17854	7.34733	0.999998	0.667769	55.445			108012
GOTERM_MF_FAT	GO:0043565~sequence-specific DNA binding	10	5.58659	0.064403	18510, 19130, 234366, 21685, 16874, 14234, 22431, 22337, 13396, 27223	121	556	13288	1.97515	1	0.8271	58.7279			108723
SP_PIR_KEYWORDS	developmental protein	13	7.26257	0.0647611	18510, 11852, 69546, 13396, 171171, 19130, 15511, 83396, 16874, 14234, 330938, 241846, 22724	162	814	17854	1.76011	0.999999	0.653874	56.969			109151
GOTERM_BP_FAT	GO:0000902~cell morphogenesis	7	3.91061	0.0657547	17921, 171171, 19130, 12399, 245446, 237847, 12286	126	309	13588	2.44301	1	0.715372	66.2584			109333
GOTERM_BP_FAT	GO:0009205~purine ribonucleoside triphosphate metabolic process	4	2.23464	0.0662075	21871, 11933, 66335, 11964	126	101	13588	4.27094	1	0.711897	66.5187			111173
GOTERM_BP_FAT	GO:0030198~extracellular matrix organization	4	2.23464	0.0662075	18595, 12831, 226519, 14234	126	101	13588	4.27094	1	0.711897	66.5187			114606
GOTERM_CC_FAT	GO:0033180~proton-transporting V-type ATPase, V1 domain	2	1.11732	0.0664605	66335, 11964	108	8	12504	28.9444	1	0.918746	58.3048			116905
SP_PIR_KEYWORDS	calcium	12	6.70391	0.0670444	20740, 223753, 12296, 353236, 53602, 353237, 19089, 320405, 22070, 19054, 106565, 12315, 12286	162	731	17854	1.80919	0.999999	0.639815	58.2736			140497
KEGG_PATHWAY	mmu04114:Oocyte meiosis	4	2.23464	0.0673172	12315, 16001, 67071, 19055	48	115	5738	4.15797	0.995936	0.600518	52.2428			192292
UP_SEQ_FEATURE	repeat:WD 4	6	3.35196	0.0675329	78808, 114606, 56371, 21885, 78798, 245403	161	218	16021	2.73879	1	0.944429	64.5597			192986
GOTERM_BP_FAT	GO:0009199~ribonucleoside triphosphate metabolic process	4	2.23464	0.0677739	21871, 11933, 66335, 11964	126	102	13588	4.22907	1	0.714648	67.4046			214523
UP_SEQ_FEATURE	repeat:BNR 4	2	1.11732	0.0678606	81840, 58178	161	7	16021	28.4312	1	0.934327	64.744			217310
GOTERM_BP_FAT	GO:0048729~tissue morphogenesis	6	3.35196	0.0687443	19130, 234366, 12399, 14234, 16001, 22337	126	238	13588	2.71869	1	0.714101	67.9423			218461
UP_SEQ_FEATURE	propeptide:Removed in mature form	6	3.35196	0.0698709	14707, 171171, 14733, 11852, 237847, 71003	161	220	16021	2.71389	1	0.928755	65.8554			223753
SMART	SM00013:LRRNT	4	2.23464	0.0707359	245446, 237847, 224109, 16206	95	93	9131	4.13401	0.999437	0.917447	55.8381			224109
UP_SEQ_FEATURE	repeat:LRR 4	6	3.35196	0.0709262	231549, 245446, 237847, 224109, 233902, 16206	161	221	16021	2.70161	1	0.920657	66.4256			225872
GOTERM_BP_FAT	GO:0048563~post-embryonic organ morphogenesis	2	1.11732	0.0712857	17921, 12125	126	8	13588	26.9603	1	0.72183	69.3116			226519
GOTERM_BP_FAT	GO:0048568~embryonic organ development	6	3.35196	0.0716947	17921, 19130, 72999, 14234, 13396, 217310	126	241	13588	2.68484	1	0.718334	69.5267			226646
GOTERM_BP_FAT	GO:0048593~camera-type eye morphogenesis	3	1.67598	0.0720086	19130, 22632, 58998	126	48	13588	6.74008	1	0.714414	69.6909			228482
UP_SEQ_FEATURE	repeat:LRR 7	5	2.7933	0.07267	231549, 245446, 237847, 224109, 16206	161	157	16021	3.16909	1	0.914729	67.3484			228787
GOTERM_BP_FAT	GO:0030030~cell projection organization	7	3.91061	0.0741789	17921, 171171, 12399, 245446, 237847, 12286, 18188	126	319	13588	2.36642	1	0.71998	70.8036			230775
GOTERM_BP_FAT	GO:0009144~purine nucleoside triphosphate metabolic process	4	2.23464	0.0742066	21871, 11933, 66335, 11964	126	106	13588	4.06948	1	0.714748	70.8175			231549
GOTERM_BP_FAT	GO:0001822~kidney development	4	2.23464	0.075856	18510, 12125, 14234, 22431	126	107	13588	4.03145	1	0.717625	71.637			232187
GOTERM_BP_FAT	GO:0009152~purine ribonucleotide biosynthetic process	4	2.23464	0.075856	21871, 11933, 66335, 11964	126	107	13588	4.03145	1	0.717625	71.637			232798
UP_SEQ_FEATURE	domain:PKD	2	1.11732	0.0771738	81840, 58178	161	8	16021	24.8773	1	0.917069	69.6236			233902
UP_SEQ_FEATURE	repeat:WD 6	5	2.7933	0.0779658	78808, 114606, 56371, 21885, 78798	161	161	16021	3.09035	1	0.908967	70.0081			234366
GOTERM_MF_FAT	GO:0048407~platelet-derived growth factor binding	2	1.11732	0.0784242	18595, 12831	121	9	13288	24.404	1	0.861058	66.2341			234796
GOTERM_BP_FAT	GO:0048812~neuron projection morphogenesis	5	2.7933	0.0793009	171171, 12399, 245446, 237847, 12286	126	176	13588	3.06367	1	0.728879	73.2795			237847
GOTERM_BP_FAT	GO:0070306~lens fiber cell differentiation	2	1.11732	0.0798342	19130, 56371	126	9	13588	23.9647	1	0.726257	73.5257			238252
UP_SEQ_FEATURE	repeat:WD 8	3	1.67598	0.0800445	78808, 114606, 78798	161	47	16021	6.35166	1	0.904746	70.9957			238680
UP_SEQ_FEATURE	site:Cleavage	3	1.67598	0.0800445	19276, 214523, 83396	161	47	16021	6.35166	1	0.904746	70.9957			240913
GOTERM_BP_FAT	GO:0006887~exocytosis	4	2.23464	0.0809008	78808, 14658, 12286, 320405	126	110	13588	3.9215	1	0.726136	74.0116			241846
GOTERM_BP_FAT	GO:0007268~synaptic transmission	5	2.7933	0.0818792	14660, 12296, 14658, 12286, 19055	126	178	13588	3.02925	1	0.725625	74.45			243853
UP_SEQ_FEATURE	repeat:WD 3	6	3.35196	0.0821154	78808, 114606, 56371, 21885, 78798, 245403	161	231	16021	2.58466	1	0.900712	71.9494			245403
INTERPRO	IPR019775:WD40 repeat, conserved site	6	3.35196	0.0824966	78808, 114606, 56371, 21885, 78798, 245403	160	258	17763	2.58183	1	0.992426	69.8685			245446
GOTERM_BP_FAT	GO:0009260~ribonucleotide biosynthetic process	4	2.23464	0.0826142	21871, 11933, 66335, 11964	126	111	13588	3.88617	1	0.72404	74.7747			246782
GOTERM_BP_FAT	GO:0015992~proton transport	3	1.67598	0.0826927	21871, 66335, 11964	126	52	13588	6.22161	1	0.719551	74.8092			258306
INTERPRO	IPR001680:WD40 repeat	6	3.35196	0.083547	78808, 114606, 56371, 21885, 78798, 245403	160	259	17763	2.57186	1	0.986826	70.3456			259028
UP_SEQ_FEATURE	repeat:LRR 10	4	2.23464	0.0841225	231549, 245446, 224109, 16206	161	103	16021	3.86444	1	0.896692	72.8457			260297
GOTERM_BP_FAT	GO:0006818~hydrogen transport	3	1.67598	0.0854358	21871, 66335, 11964	126	53	13588	6.10422	1	0.726906	75.9859			320135
GOTERM_BP_FAT	GO:0046546~development of primary male sexual characteristics	3	1.67598	0.0854358	18595, 12125, 22431	126	53	13588	6.10422	1	0.726906	75.9859			320405
GOTERM_MF_FAT	GO:0016563~transcription activator activity	6	3.35196	0.0854871	18510, 21685, 83396, 14234, 22431, 225872	121	259	13288	2.54405	1	0.863782	69.5168			320696
UP_SEQ_FEATURE	repeat:BNR 3	2	1.11732	0.0863946	81840, 58178	161	9	16021	22.1132	1	0.893631	73.8281			320825
UP_SEQ_FEATURE	repeat:WD 2	6	3.35196	0.0868809	78808, 114606, 56371, 21885, 78798, 245403	161	235	16021	2.54066	1	0.88552	74.0341			328110
UP_SEQ_FEATURE	repeat:WD 1	6	3.35196	0.0868809	78808, 114606, 56371, 21885, 78798, 245403	161	235	16021	2.54066	1	0.88552	74.0341			329480
GOTERM_BP_FAT	GO:0009141~nucleoside triphosphate metabolic process	4	2.23464	0.0896226	21871, 11933, 66335, 11964	126	115	13588	3.751	1	0.739894	77.683			330369
SP_PIR_KEYWORDS	wd repeat	6	3.35196	0.0899452	78808, 114606, 56371, 21885, 78798, 245403	162	263	17854	2.51429	1	0.725931	69.488			330938
GOTERM_BP_FAT	GO:0032940~secretion by cell	5	2.7933	0.0926011	13350, 78808, 14658, 12286, 320405	126	186	13588	2.89896	1	0.747304	78.8211			333715
GOTERM_BP_FAT	GO:0009101~glycoprotein biosynthetic process	4	2.23464	0.0932178	23908, 243853, 19089, 66059	126	117	13588	3.68688	1	0.74524	79.0499			338521
GOTERM_BP_FAT	GO:0006119~oxidative phosphorylation	3	1.67598	0.0938264	21871, 66335, 11964	126	56	13588	5.77721	1	0.743182	79.2734			353236
GOTERM_BP_FAT	GO:0060348~bone development	4	2.23464	0.0950376	14172, 72999, 17937, 14234	126	118	13588	3.65564	1	0.743498	79.7115			353237
UP_SEQ_FEATURE	repeat:BNR 2	2	1.11732	0.0955238	81840, 58178	161	10	16021	19.9019	1	0.900288	77.4509			381544
UP_SEQ_FEATURE	compositionally biased region:Gly/Pro-rich	2	1.11732	0.0955238	16549, 21885	161	10	16021	19.9019	1	0.900288	77.4509			381813
UP_SEQ_FEATURE	repeat:BNR 1	2	1.11732	0.0955238	81840, 58178	161	10	16021	19.9019	1	0.900288	77.4509			382062
KEGG_PATHWAY	mmu05214:Glioma	3	1.67598	0.0961765	18595, 12315, 16001	48	64	5738	5.60352	0.999661	0.680572	65.7798			385668
GOTERM_BP_FAT	GO:0035295~tube development	6	3.35196	0.0965778	18595, 234366, 12125, 14172, 14234, 22337	126	264	13588	2.45094	1	0.745064	80.2561			414872
GOTERM_BP_FAT	GO:0060004~reflex	2	1.11732	0.0966978	14658, 12286	126	11	13588	19.6075	1	0.741237	80.2979			433940
GOTERM_BP_FAT	GO:0009150~purine ribonucleotide metabolic process	4	2.23464	0.096872	21871, 11933, 66335, 11964	126	119	13588	3.62492	1	0.737653	80.3585			434064
GOTERM_BP_FAT	GO:0042391~regulation of membrane potential	4	2.23464	0.096872	17937, 14658, 12286, 19055	126	119	13588	3.62492	1	0.737653	80.3585			627214
GOTERM_BP_FAT	GO:0001656~metanephros development	3	1.67598	0.0995473	18510, 14234, 22431	126	58	13588	5.578	1	0.743507	81.2675			627782
GOTERM_CC_FAT	GO:0009898~internal side of plasma membrane	6	3.35196	0.0997986	14707, 11771, 12296, 108012, 320405, 381813	108	287	12504	2.42044	1	0.962719	73.7458			629499
															633285
															100040340

## Sheet: MRL Heart hypermetylated
Category	Term	Count	%	PValue	Genes	List Total	Pop Hits	Pop Total	Fold Enrichment	Bonferroni	Benjamini	FDR		NCBI gene IDs loaded	NCBI gene IDs not in the output
PIR_SUPERFAMILY	PIRSF003152:G protein-coupled olfactory receptor, class II	41	9.57944	2.38003e-05	259064, 258280, 235248, 258598, 57269, 258832, 258550, 258023, 218066, 258660, 259000, 258640, 258546, 193053, 258908, 258426, 258331, 258252, 258447, 258889, 258238, 258968, 258258, 258318, 258442, 258317, 259014, 258585, 18350, 258822, 258486, 258487, 18310, 258670, 257950, 404323, 258704, 258046, 258604, 257959, 258891	187	901	8136	1.97983	0.00382456	0.00382456	0.0287654		11605	11666
KEGG_PATHWAY	mmu04740:Olfactory transduction	40	9.34579	6.0028e-05	259064, 258280, 235248, 258598, 57269, 258832, 218066, 258660, 259000, 258640, 258546, 193053, 258908, 258426, 258331, 258252, 258447, 258889, 258238, 258968, 258258, 258318, 258442, 258317, 259014, 258585, 18350, 258822, 229927, 258486, 258487, 18310, 258670, 259102, 259104, 404323, 258704, 258604, 257959, 258891	128	960	5738	1.86784	0.00670079	0.00670079	0.0680254		11666	12038
PIR_SUPERFAMILY	PIRSF800006:rhodopsin-like G protein-coupled receptors	47	10.9813	0.000201171	226278, 259064, 258280, 23890, 235248, 258598, 57269, 258832, 258550, 258023, 218066, 258660, 259000, 258640, 258546, 193053, 258908, 258426, 258331, 258252, 258447, 258889, 258238, 258968, 258258, 258318, 258442, 258317, 81006, 64450, 259014, 258585, 18350, 258822, 258486, 258487, 18310, 258670, 243979, 257950, 404323, 14744, 258704, 258046, 258604, 257959, 258891	187	1200	8136	1.70406	0.0318727	0.0160654	0.242898		11704	12428
GOTERM_MF_FAT	GO:0004984~olfactory receptor activity	45	10.514	7.62452e-05	259064, 258280, 235248, 258598, 57269, 258832, 258550, 258023, 218066, 258660, 259000, 258640, 258546, 193053, 258908, 257980, 258426, 258331, 258252, 258447, 258889, 258238, 258968, 258258, 258318, 258442, 258317, 259014, 258585, 18350, 258822, 258486, 258487, 18310, 258670, 259102, 259104, 257950, 404323, 258085, 258704, 258046, 258604, 257959, 258891	285	1135	13288	1.84855	0.0309998	0.0309998	0.106789		11757	12642
GOTERM_BP_FAT	GO:0007186~G-protein coupled receptor protein signaling pathway	64	14.9533	0.0001367	259064, 23890, 235248, 258832, 258023, 171261, 26556, 258640, 258426, 258331, 258968, 258238, 258442, 110524, 387348, 81006, 258585, 18350, 258822, 258486, 258487, 18310, 259102, 258670, 243979, 171186, 259104, 258085, 404323, 257950, 258046, 257959, 14406, 226278, 258280, 258598, 57269, 171241, 171242, 258550, 218066, 171201, 258660, 259000, 258546, 193053, 257980, 258908, 217480, 18693, 258252,…	291	1877	13588	1.59213	0.175996	0.062489	0.22531		11782	13038
INTERPRO	IPR000725:Olfactory receptor	45	10.514	0.000113808	259064, 258280, 235248, 258598, 57269, 258832, 258550, 258023, 218066, 258660, 259000, 258640, 258546, 193053, 258908, 257980, 258426, 258331, 258252, 258447, 258889, 258238, 258968, 258258, 258318, 258442, 258317, 259014, 258585, 18350, 258822, 258486, 258487, 18310, 258670, 259102, 259104, 257950, 404323, 258085, 258704, 258046, 258604, 257959, 258891	384	1134	17763	1.83563	0.0697224	0.0697224	0.169256		11783	14211
GOTERM_BP_FAT	GO:0007608~sensory perception of smell	45	10.514	5.16076e-05	259064, 258280, 235248, 258598, 57269, 258832, 258550, 258023, 218066, 258660, 259000, 258640, 258546, 193053, 258908, 257980, 258426, 258331, 258252, 258447, 258889, 258238, 258968, 258258, 258318, 258442, 258317, 259014, 258585, 18350, 258822, 258486, 258487, 18310, 258670, 259102, 259104, 257950, 404323, 258085, 258704, 258046, 258604, 257959, 258891	291	1117	13588	1.88114	0.0704718	0.0704718	0.085116		11798	14526
INTERPRO	IPR017452:GPCR, rhodopsin-like superfamily	56	13.0841	0.00024312	259064, 23890, 235248, 258832, 171261, 258023, 258640, 258426, 258331, 258968, 258238, 258442, 81006, 258585, 18350, 258822, 258486, 258487, 18310, 258670, 259102, 243979, 259104, 171186, 404323, 257950, 258085, 258046, 257959, 226278, 258280, 258598, 57269, 171241, 171242, 258550, 218066, 171201, 258660, 259000, 258546, 193053, 257980, 258908, 258252, 258447, 258889, 258258, 258318, 258317, 6445…	384	1575	17763	1.64472	0.143071	0.0742954	0.361246		11856	14628
GOTERM_BP_FAT	GO:0007606~sensory perception of chemical stimulus	46	10.7477	0.000114247	259064, 258280, 235248, 258598, 57269, 258832, 258550, 258023, 218066, 258660, 259000, 258640, 258546, 193053, 258908, 257980, 258426, 258331, 258252, 258447, 258889, 258238, 258968, 258258, 258318, 258442, 258317, 387348, 259014, 258585, 18350, 258822, 258486, 258487, 18310, 258670, 259102, 259104, 257950, 404323, 258085, 258704, 258046, 258604, 257959, 258891	291	1192	13588	1.80196	0.149374	0.0777062	0.188335		12038	15081
INTERPRO	IPR000276:7TM GPCR, rhodopsin-like	51	11.9159	0.000706823	259064, 23890, 235248, 258832, 258023, 258640, 258426, 258331, 258968, 258238, 258442, 81006, 258585, 18350, 258822, 258486, 258487, 18310, 258670, 259102, 243979, 259104, 257950, 404323, 258085, 258046, 257959, 226278, 258280, 258598, 57269, 258550, 218066, 258660, 259000, 258546, 193053, 257980, 258908, 258252, 258447, 258889, 258258, 258318, 258317, 64450, 259014, 14744, 258704, 258604, 258891	384	1458	17763	1.61807	0.361728	0.139003	1.04688		12042	15957
SP_PIR_KEYWORDS	receptor	77	17.9907	0.000602988	27061, 75209, 259064, 23890, 654450, 235248, 18414, 258832, 258023, 171261, 258640, 258426, 258331, 16180, 258238, 14536, 258968, 258442, 387348, 16635, 14388, 81006, 258585, 18350, 258822, 258486, 18310, 258487, 109181, 259102, 258670, 243979, 171186, 259104, 258085, 404323, 257950, 18214, 258046, 16630, 16631, 257959, 14406, 93969, 226278, 258280, 258598, 57269, 18722, 171241, 258550, 171242, 1…	384	2465	17854	1.45237	0.165524	0.165524	0.802777		12175	16431
SP_PIR_KEYWORDS	transducer	48	11.215	0.00366753	226278, 259064, 258280, 23890, 258598, 57269, 258832, 258550, 258023, 218066, 258660, 259000, 258640, 258546, 193053, 258908, 257980, 258426, 258252, 258447, 258889, 258238, 258968, 258258, 258318, 258442, 14699, 387348, 81006, 64450, 259014, 258585, 18350, 258822, 258486, 258487, 18310, 258670, 259102, 243979, 257950, 404323, 258085, 14744, 258704, 258604, 257959, 258891	384	1467	17854	1.5213	0.667888	0.307486	4.79135		12316	16545
GOTERM_BP_FAT	GO:0007166~cell surface receptor linked signal transduction	75	17.5234	0.00138679	259064, 23890, 235248, 18414, 258832, 258023, 171261, 16348, 26556, 258640, 18708, 258426, 258331, 76281, 258238, 258968, 258442, 387348, 14388, 110524, 19255, 81006, 258585, 18350, 18194, 258822, 258486, 18310, 258487, 259102, 258670, 243979, 171186, 259104, 258085, 404323, 257950, 18214, 258046, 257959, 14406, 226278, 258280, 258598, 57269, 171241, 171242, 258550, 218066, 259000, 171201, 258660…	291	2495	13588	1.40363	0.859852	0.324979	2.26371		12370	16679
GOTERM_BP_FAT	GO:0007600~sensory perception	48	11.215	0.00115629	259064, 258280, 235248, 258598, 57269, 258832, 258550, 258023, 218066, 258660, 259000, 258640, 258546, 193053, 258908, 257980, 258426, 258331, 258252, 258447, 258889, 258238, 258968, 258258, 258318, 258442, 258317, 387348, 259014, 258585, 18350, 258822, 258486, 258487, 18310, 258670, 259102, 30952, 259104, 17257, 257950, 404323, 258085, 258704, 258046, 258604, 257959, 258891	291	1402	13588	1.59866	0.80568	0.33606	1.89082		12395	18726
SP_PIR_KEYWORDS	g-protein coupled receptor	47	10.9813	0.00289679	226278, 259064, 258280, 23890, 258598, 57269, 258832, 258550, 258023, 218066, 258660, 259000, 258640, 258546, 193053, 258908, 257980, 258426, 258252, 258447, 258889, 258238, 258968, 258258, 258318, 258442, 387348, 81006, 64450, 259014, 258585, 18350, 258822, 258486, 258487, 18310, 258670, 259102, 243979, 257950, 404323, 258085, 14744, 258704, 258604, 257959, 258891	384	1411	17854	1.54873	0.581173	0.352832	3.80243		12408	18769
BIOCARTA	m_mitochondriaPathway:Role of Mitochondria in Apoptotic Signaling	4	0.934579	0.00466229	11798, 26926, 11783, 12370	21	21	1171	10.6213	0.358504	0.358504	5.00709		12412	20014
GOTERM_BP_FAT	GO:0050877~neurological system process	53	12.3832	0.0035562	75209, 19305, 259064, 235248, 258832, 258023, 258640, 258426, 258331, 258968, 258238, 258442, 387348, 258585, 18350, 258822, 258486, 17161, 258487, 18310, 258670, 259102, 30952, 259104, 17257, 404323, 257950, 258085, 258046, 257959, 14406, 258280, 258598, 57269, 258550, 218066, 258660, 259000, 258546, 193053, 257980, 258908, 18693, 258252, 258447, 258889, 258258, 258318, 258317, 259014, 258704, 2…	291	1681	13588	1.47221	0.993556	0.513564	5.7086		12419	20133
GOTERM_BP_FAT	GO:0050890~cognition	48	11.215	0.00343716	259064, 258280, 235248, 258598, 57269, 258832, 258550, 258023, 218066, 258660, 259000, 258640, 258546, 193053, 258908, 257980, 258426, 258331, 258252, 258447, 258889, 258238, 258968, 258258, 258318, 258442, 258317, 387348, 259014, 258585, 18350, 258822, 258486, 258487, 18310, 258670, 259102, 30952, 259104, 17257, 257950, 404323, 258085, 258704, 258046, 258604, 257959, 258891	291	1480	13588	1.51441	0.992368	0.556282	5.52256		12428	20346
GOTERM_BP_FAT	GO:0046907~intracellular transport	19	4.43925	0.0052332	27061, 19305, 245610, 66226, 20394, 20523, 14165, 50850, 72322, 54161, 74051, 236643, 433702, 11782, 18693, 21376, 19109, 69723, 235574	291	431	13588	2.05844	0.999407	0.604937	8.29306		12491	20349
INTERPRO	IPR018378:C-type lectin, conserved site	8	1.86916	0.00728764	239447, 93969, 654450, 16635, 232408, 93970, 18489, 213988, 27423, 17059, 17057	384	104	17763	3.55829	0.990387	0.60502	10.3149		12642	22139
INTERPRO	IPR012677:Nucleotide-binding, alpha-beta plait	12	2.80374	0.00667288	432508, 245492, 67418, 70930, 245610, 233833, 67889, 385343, 213988, 54196, 69207, 209224	384	213	17763	2.60607	0.985757	0.654537	9.48465		12799	22201
UP_SEQ_FEATURE	domain:Ig-like V-type	8	1.86916	0.00500096	320640, 83433, 230613, 230622, 17528, 329918, 230623, 195564	323	104	16021	3.81543	0.99051	0.687886	7.54686		13038	22247
SP_PIR_KEYWORDS	rna-mediated gene silencing	4	0.934579	0.015876	433702, 233833, 72322, 213988	384	25	17854	7.43917	0.991779	0.698882	19.2533		13110	26373
UP_SEQ_FEATURE	domain:Chromo 1	3	0.700935	0.0104082	12412, 12419, 109151	323	8	16021	18.6002	0.99994	0.750565	15.1051		13197	27055
BIOCARTA	m_gcrPathway:Corticosteroids and cardioprotection	3	0.700935	0.0288247	18708, 14699, 16952	21	16	1171	10.4554	0.937874	0.750749	27.4939		13605	52633
UP_SEQ_FEATURE	compositionally biased region:Lys-rich	8	1.86916	0.00474389	66875, 51796, 67418, 233833, 385343, 52705, 215693, 16978	323	103	16021	3.85248	0.987936	0.770653	7.17229		13874	53814
UP_SEQ_FEATURE	domain:C-type lectin	7	1.63551	0.00954699	239447, 93969, 654450, 16635, 232408, 93970, 18489, 27423, 17059, 17057	323	90	16021	3.85783	0.999865	0.773564	13.9414		14113	54561
INTERPRO	IPR001304:C-type lectin	8	1.86916	0.0140387	239447, 93969, 654450, 16635, 18489, 27423, 17059, 17057, 79410, 232408, 93970, 16630, 16631	384	118	17763	3.13612	0.999874	0.776041	18.9765		14165	56220
GOTERM_MF_FAT	GO:0008022~protein C-terminus binding	5	1.16822	0.0111181	19305, 18693, 225523, 12042, 218699	285	41	13288	5.68592	0.990122	0.78544	14.5014		14167	56517
BIOCARTA	m_caspasePathway:Caspase Cascade in Apoptosis	3	0.700935	0.0479347	11798, 11783, 12370	21	21	1171	7.96599	0.990595	0.78892	41.7221		14199	56869
PIR_SUPERFAMILY	PIRSF038350:natural killer receptor Ly49	3	0.700935	0.0295132	93969, 79410, 654450, 16635, 93970, 16630, 16631, 27423	187	12	8136	10.877	0.991959	0.799656	30.38		14211	57259
COG_ONTOLOGY	Energy production and conversion	3	0.700935	0.0864235	110842, 235533, 231659	45	23	2040	5.91304	0.803479	0.803479	48.638		14388	57815
UP_SEQ_FEATURE	splice variant	110	25.7009	0.00905094	237038, 66570, 18414, 67163, 67824, 16348, 26556, 23857, 83679, 207686, 224118, 320714, 240633, 54394, 218699, 66875, 68366, 12799, 105377, 24001, 320923, 66282, 228019, 56490, 236915, 242748, 14406, 72047, 225523, 11856, 17059, 236643, 75578, 109934, 51796, 77593, 80859, 213760, 226043, 230622, 235533, 93970, 56363, 67581, 109151, 241915, 14167, 101187, 21406, 231452, 101943, 209224, 18302, 2248…	323	4448	16021	1.22663	0.999785	0.815355	13.2643		14406	59011
UP_SEQ_FEATURE	domain:RRM	8	1.86916	0.00381395	432508, 67418, 70930, 233833, 67889, 213988, 54196, 209224	323	99	16021	4.00813	0.971273	0.830511	5.80543		14526	66048
SMART	SM00034:CLECT	8	1.86916	0.0130844	239447, 93969, 654450, 16635, 18489, 27423, 17059, 17057, 79410, 232408, 93970, 16630, 16631	196	118	9131	3.15842	0.831033	0.831033	14.3079		14536	66106
GOTERM_MF_FAT	GO:0005083~small GTPase regulator activity	12	2.80374	0.00862997	544963, 236915, 13605, 268739, 11856, 19387, 209815, 67581, 211914, 109934, 236643, 24001	285	223	13288	2.50895	0.972114	0.83301	11.437		14581	66129
INTERPRO	IPR016186:C-type lectin-like	8	1.86916	0.0202327	239447, 93969, 654450, 16635, 18489, 27423, 17059, 17057, 79410, 232408, 93970, 16630, 16631	384	127	17763	2.91388	0.999998	0.843424	26.2307		14628	66398
KEGG_PATHWAY	mmu04620:Toll-like receptor signaling pathway	6	1.40187	0.0676802	18708, 15977, 230396, 170744, 15970, 12370	128	99	5738	2.71686	0.99961	0.859454	54.815		14699	66440
KEGG_PATHWAY	mmu04650:Natural killer cell mediated cytotoxicity	7	1.63551	0.0527236	18708, 93969, 654450, 15977, 16635, 230396, 93970, 27423, 17059, 15970	128	122	5738	2.57211	0.997681	0.867628	45.8816		14744	66637
UP_SEQ_FEATURE	short sequence motif:LCK-binding motif	3	0.700935	0.00235247	232408, 17059, 17057	323	4	16021	37.2005	0.887862	0.887862	3.61916		14934	66813
INTERPRO	IPR001331:Guanine-nucleotide dissociation stimulator, CDC24, conserved site	5	1.16822	0.0272027	236915, 13605, 268739, 109934, 24001	384	53	17763	4.36394	1	0.887986	33.6674		15081	66930
PIR_SUPERFAMILY	PIRSF009341:heterochromatin protein 1 (HP1)	2	0.46729	0.0670361	12412, 12419	187	3	8136	29.0053	0.999986	0.892935	56.7751		15112	66998
SMART	SM00360:RRM	9	2.1028	0.0841913	432508, 245492, 67418, 70930, 233833, 67889, 54196, 69207, 209224	196	212	9131	1.97774	0.999993	0.906947	64.3376		15278	67407
KEGG_PATHWAY	mmu04210:Apoptosis	6	1.40187	0.042952	11798, 18708, 26926, 11783, 16180, 12370	128	87	5738	3.09159	0.992679	0.914436	39.2049		15957	67929
PIR_SUPERFAMILY	PIRSF001934:interferon alpha	3	0.700935	0.0625887	15977, 230396, 15970	187	18	8136	7.25134	0.99997	0.925837	54.2175		15970	68815
GOTERM_BP_FAT	GO:0051169~nuclear transport	7	1.63551	0.018407	433702, 245610, 21376, 14165, 72322, 69723, 19109	291	98	13588	3.3353	1	0.927973	26.4009		15977	69192
GOTERM_BP_FAT	GO:0000041~transition metal ion transport	6	1.40187	0.01676	236792, 52892, 235574, 74051, 30791, 239436	291	70	13588	4.00236	1	0.929999	24.3366		16180	69542
SP_PIR_KEYWORDS	zinc-finger	34	7.94393	0.0869946	245492, 211147, 382207, 50524, 244183, 208968, 236643, 11798, 226470, 74315, 77593, 226418, 245522, 217480, 14581, 52521, 66743, 215693, 12395, 110796, 66596, 75292, 98685, 14536, 241915, 110524, 214290, 319236, 19981, 56490, 17420, 217331, 14199, 69723	384	1204	17854	1.31298	1	0.934807	70.365		16348	69906
SP_PIR_KEYWORDS	unfolded protein response	3	0.700935	0.0800006	67812, 226418, 78284	384	22	17854	6.3402	1	0.937925	67.1835		16431	70988
SMART	SM00076:IFabd	3	0.700935	0.0792899	15977, 230396, 15970	196	22	9131	6.35274	0.999986	0.938461	62.0347		16545	71436
SP_PIR_KEYWORDS	ribosome biogenesis	4	0.934579	0.0717947	67832, 67973, 231452, 52705	384	45	17854	4.13287	1	0.938814	63.0489		16630	71583
SMART	SM00300:ChSh	2	0.46729	0.0627157	12412, 12419	196	3	9131	31.0578	0.999841	0.945774	53.2019		16631	71706
GOTERM_BP_FAT	GO:0031047~gene silencing by RNA	4	0.934579	0.0233411	433702, 233833, 72322, 213988	291	29	13588	6.44057	1	0.952177	32.2728		16635	71778
UP_SEQ_FEATURE	domain:DH	5	1.16822	0.02596	236915, 13605, 268739, 109934, 24001	323	56	16021	4.42863	1	0.95285	33.7462		16679	71932
SP_PIR_KEYWORDS	transit peptide	16	3.73832	0.0692278	26926, 78523, 11757, 228026, 67871, 68133, 15278, 17850, 109129, 20916, 66052, 110842, 18674, 52892, 64833, 52535	384	457	17854	1.62783	1	0.953792	61.6599		16952	72114
INTERPRO	IPR000219:Dbl homology (DH) domain	5	1.16822	0.0515946	236915, 13605, 268739, 109934, 24001	384	65	17763	3.55829	1	0.965396	54.5448		16978	72344
SMART	SM00325:RhoGEF	5	1.16822	0.0498213	236915, 13605, 268739, 109934, 24001	196	65	9131	3.58359	0.998991	0.968242	45.0718		17057	72371
SP_PIR_KEYWORDS	alternative splicing	111	25.9346	0.0570494	237038, 66570, 18414, 67163, 67824, 16348, 26556, 18640, 23857, 83679, 207686, 224118, 320714, 240633, 54394, 218699, 66875, 68366, 12799, 105377, 24001, 320923, 66282, 228019, 56490, 236915, 242748, 14406, 72047, 225523, 11856, 232341, 17059, 236643, 75578, 109934, 51796, 77593, 80859, 213760, 226043, 230622, 235533, 93970, 56363, 67581, 109151, 241915, 14167, 101187, 21406, 231452, 101943, 2092…	384	4481	17854	1.15173	1	0.970533	54.3863		17059	72421
SP_PIR_KEYWORDS	Lectin	8	1.86916	0.0687694	239447, 93969, 654450, 18693, 16635, 232408, 93970, 18489, 27423, 17059, 17057	384	167	17854	2.2273	1	0.97163	61.4068		17161	72729
INTERPRO	IPR013600:Ly49-like N-terminal	3	0.700935	0.0509501	93969, 79410, 654450, 16635, 93970, 16630, 16631, 27423	384	17	17763	8.16314	1	0.975019	54.0829		17257	72993
GOTERM_MF_FAT	GO:0003723~RNA binding	22	5.14019	0.052638	245598, 67418, 21745, 98685, 245610, 72047, 67889, 233833, 170744, 72322, 54196, 71989, 14113, 432508, 433702, 51796, 70930, 17257, 385343, 52705, 213988, 66596	285	672	13288	1.5264	1	0.975817	53.1274		17420	73061
GOTERM_MF_FAT	GO:0005529~sugar binding	8	1.86916	0.0946506	239447, 93969, 654450, 18693, 16635, 232408, 93970, 18489, 27423, 17059, 17057	285	181	13288	2.06075	1	0.976086	75.1763		17528	73495
GOTERM_MF_FAT	GO:0009055~electron carrier activity	9	2.1028	0.0700912	26926, 237038, 66052, 13110, 110842, 69888, 15112, 74051, 17161	285	202	13288	2.07733	1	0.976518	63.8793		17850	73503
INTERPRO	IPR019486:Argonaute hook	2	0.46729	0.0633038	233833, 213988	384	3	17763	30.8385	1	0.977066	62.2183		18194	75106
INTERPRO	IPR008251:Chromo shadow	2	0.46729	0.0633038	12412, 12419	384	3	17763	30.8385	1	0.977066	62.2183		18214	76551
INTERPRO	IPR018125:Chromo shadow, subgroup	2	0.46729	0.0633038	12412, 12419	384	3	17763	30.8385	1	0.977066	62.2183		18302	76789
GOTERM_BP_FAT	GO:0016458~gene silencing	5	1.16822	0.0331856	433702, 17257, 233833, 72322, 213988	291	57	13588	4.09598	1	0.981358	42.6982		18310	76867
GOTERM_MF_FAT	GO:0005089~Rho guanyl-nucleotide exchange factor activity	5	1.16822	0.0652929	236915, 13605, 268739, 109934, 24001	285	71	13288	3.28342	1	0.981385	61.178		18350	76917
GOTERM_MF_FAT	GO:0046915~transition metal ion transmembrane transporter activity	3	0.700935	0.0923672	236792, 235574, 30791	285	24	13288	5.82807	1	0.981732	74.2844		18414	77996
UP_SEQ_FEATURE	transit peptide:Mitochondrion	16	3.73832	0.0390726	26926, 78523, 11757, 228026, 67871, 68133, 15278, 17850, 109129, 20916, 66052, 110842, 18674, 52892, 64833, 52535	323	449	16021	1.76751	1	0.983659	46.41		18489	78248
GOTERM_MF_FAT	GO:0008047~enzyme activator activity	10	2.33645	0.0878009	544963, 11783, 11856, 19387, 209815, 12042, 67581, 211914, 109934, 24001	285	249	13288	1.87247	1	0.985258	72.4109		18583	80905
INTERPRO	IPR000504:RNA recognition motif, RNP-1	9	2.1028	0.0892692	432508, 245492, 67418, 70930, 233833, 67889, 54196, 69207, 209224	384	212	17763	1.96378	1	0.98561	75.1361		18640	94186
GOTERM_MF_FAT	GO:0005099~Ras GTPase activator activity	5	1.16822	0.0501393	544963, 11856, 19387, 209815, 67581	285	65	13288	3.5865	1	0.985721	51.3649		18674	103466
INTERPRO	IPR006887:Protein of unknown function DUF625	2	0.46729	0.083504	245509, 245511	384	4	17763	23.1289	1	0.985867	72.6877		18693	104303
GOTERM_BP_FAT	GO:0051789~response to protein stimulus	6	1.40187	0.0383498	67812, 14165, 78284, 234671, 385343, 76299	291	87	13588	3.22029	1	0.985869	47.5446		18708	105892
INTERPRO	IPR000471:Interferon alpha/beta/delta	3	0.700935	0.0807071	15977, 230396, 15970	384	22	17763	6.30788	1	0.988356	71.4205		18722	112419
GOTERM_MF_FAT	GO:0042802~identical protein binding	12	2.80374	0.0477408	14536, 11757, 18693, 11783, 12412, 109711, 11605, 12042, 11704, 17059, 14934, 12395	285	290	13288	1.92929	1	0.993596	49.6155		18726	116732
UP_SEQ_FEATURE	domain:Chromo 2; shadow subtype	2	0.46729	0.0590957	12412, 12419	323	3	16021	33.0671	1	0.994168	61.4566		18769	194597
UP_SEQ_FEATURE	binding site:NADP; via carbonyl oxygen	2	0.46729	0.0590957	12408, 225791	323	3	16021	33.0671	1	0.994168	61.4566		19069	212514
UP_SEQ_FEATURE	zinc finger region:Phorbol-ester/DAG-type 1	3	0.700935	0.0549981	75292, 217480, 110524	323	19	16021	7.83168	1	0.99478	58.7439		19090	214189
UP_SEQ_FEATURE	zinc finger region:Phorbol-ester/DAG-type 2	3	0.700935	0.0549981	75292, 217480, 110524	323	19	16021	7.83168	1	0.99478	58.7439		19109	214254
GOTERM_BP_FAT	GO:0007205~activation of protein kinase C activity by G-protein coupled receptor protein signaling pathway	3	0.700935	0.0611539	217480, 110524, 18693	291	19	13588	7.37276	1	0.996245	64.6962		19255	214308
GOTERM_BP_FAT	GO:0006913~nucleocytoplasmic transport	6	1.40187	0.0545284	433702, 245610, 14165, 72322, 69723, 19109	291	96	13588	2.91838	1	0.996556	60.3529		19305	214642
GOTERM_BP_FAT	GO:0006952~defense response	16	3.73832	0.058327	239447, 654460, 170744, 18489, 21947, 69677, 12042, 15970, 432867, 17257, 80859, 15977, 637515, 11783, 230396, 16180	291	448	13588	1.66765	1	0.996563	62.9008		19335	218275
GOTERM_CC_FAT	GO:0048471~perinuclear region of cytoplasm	9	2.1028	0.0617162	66226, 233833, 18693, 50850, 19387, 16348, 12042, 76815, 12175	280	189	12504	2.12653	1	0.997027	56.8068		19387	224440
GOTERM_CC_FAT	GO:0005815~microtubule organizing center	9	2.1028	0.0617162	26370, 22294, 83679, 225523, 50850, 207175, 101565, 237222, 105377	280	189	12504	2.12653	1	0.997027	56.8068		19981	224756
GOTERM_BP_FAT	GO:0006886~intracellular protein transport	11	2.57009	0.0722888	27061, 19305, 11782, 20394, 18693, 14165, 72322, 69723, 19109, 54161, 236643	291	276	13588	1.861	1	0.998069	71.0048		20014	226442
GOTERM_BP_FAT	GO:0046578~regulation of Ras protein signal transduction	8	1.86916	0.0929105	236915, 13605, 268739, 209815, 67581, 211914, 109934, 24001	291	181	13588	2.06383	1	0.99812	79.99		20133	227485
GOTERM_BP_FAT	GO:0051651~maintenance of location in cell	3	0.700935	0.0988012	12316, 233833, 14934	291	25	13588	5.6033	1	0.998346	82.0295		20346	229228
GOTERM_BP_FAT	GO:0042254~ribosome biogenesis	6	1.40187	0.0916535	14113, 67832, 67973, 231452, 52705, 15278	291	112	13588	2.50147	1	0.998469	79.5275		20349	232585
GOTERM_BP_FAT	GO:0022900~electron transport chain	6	1.40187	0.0916535	17257, 237038, 66052, 110842, 74051, 209224	291	112	13588	2.50147	1	0.998469	79.5275		20394	236749
GOTERM_BP_FAT	GO:0008104~protein localization	23	5.37383	0.0847627	27061, 19305, 69150, 14699, 20394, 233833, 67790, 14165, 72322, 231452, 21947, 54161, 236643, 14934, 19335, 17257, 11782, 102339, 18693, 12491, 19069, 19109, 69723	291	753	13588	1.42625	1	0.998641	76.8087		20523	237010
GOTERM_BP_FAT	GO:0000226~microtubule cytoskeleton organization	6	1.40187	0.0890261	22294, 225523, 50850, 13197, 12799, 237222	291	111	13588	2.52401	1	0.998642	78.5283		20916	237029
UP_SEQ_FEATURE	domain:Ig-like C1-type	3	0.700935	0.0892673	320640, 230622, 195564	323	25	16021	5.95207	1	0.998747	76.8574		21376	237211
UP_SEQ_FEATURE	binding site:NADP	3	0.700935	0.0831927	56043, 225791, 67824	323	24	16021	6.20008	1	0.998799	74.3197		21406	241950
GOTERM_BP_FAT	GO:0045416~positive regulation of interleukin-8 biosynthetic process	2	0.46729	0.082684	170744, 12042	291	4	13588	23.3471	1	0.998874	75.9242		21745	244059
GOTERM_BP_FAT	GO:0045414~regulation of interleukin-8 biosynthetic process	2	0.46729	0.082684	170744, 12042	291	4	13588	23.3471	1	0.998874	75.9242		21947	245450
GOTERM_BP_FAT	GO:0032677~regulation of interleukin-8 production	2	0.46729	0.082684	170744, 12042	291	4	13588	23.3471	1	0.998874	75.9242		22139	245525
GOTERM_BP_FAT	GO:0021591~ventricular system development	2	0.46729	0.082684	17257, 17420	291	4	13588	23.3471	1	0.998874	75.9242		22201	268301
GOTERM_CC_FAT	GO:0016604~nuclear body	7	1.63551	0.0983406	14113, 51796, 72047, 110524, 70052, 69723, 76815	280	142	12504	2.20141	1	0.999167	74.441		22247	268527
GOTERM_CC_FAT	GO:0005813~centrosome	9	2.1028	0.027073	26370, 22294, 83679, 225523, 50850, 207175, 101565, 237222, 105377	280	160	12504	2.51196	0.999458	0.999458	30.3502		22294	269593
GOTERM_CC_FAT	GO:0030529~ribonucleoprotein complex	17	3.97196	0.054485	21745, 78523, 70052, 233833, 27370, 101943, 245405, 14113, 432508, 51796, 238323, 19981, 67973, 213988, 52705, 52535, 12370	280	462	12504	1.64323	1	0.999536	52.208		23857	278203
														23890	331392
														23957	338375
														24001	347708
														26370	380959
														26373	382044
														26556	384220
														26926	407823
														27055	435916
														27061	619294
														27370	622408
														27423	625321
														30791	627743
														30952	627984
														50524	631784
														50850	666279
														51796	667736
														52521	100039707
														52535	100134990
														52570
														52633
														52705
														52892
														53814
														54161
														54196
														54394
														54561
														56043
														56220
														56363
														56490
														56517
														56710
														56869
														57259
														57269
														57815
														57895
														57916
														59011
														64450
														64833
														66048
														66052
														66106
														66129
														66226
														66282
														66336
														66358
														66398
														66440
														66570
														66596
														66637
														66743
														66813
														66875
														66930
														66998
														67163
														67407
														67418
														67454
														67455
														67581
														67790
														67812
														67824
														67832
														67871
														67889
														67929
														67973
														68133
														68366
														68691
														68815
														69150
														69192
														69207
														69542
														69677
														69723
														69888
														69906
														70052
														70484
														70930
														70988
														71436
														71583
														71706
														71778
														71932
														71989
														72047
														72114
														72322
														72344
														72371
														72421
														72729
														72972
														72993
														73061
														73495
														73503
														73582
														74051
														74315
														75106
														75209
														75292
														75578
														76281
														76299
														76551
														76614
														76763
														76789
														76815
														76867
														76917
														77593
														77996
														78248
														78284
														78523
														79410
														80859
														80905
														81006
														83433
														83679
														83815
														93969
														93970
														94186
														98685
														101187
														101565
														101943
														102339
														103466
														104303
														105377
														105892
														107723
														109129
														109151
														109181
														109711
														109934
														110524
														110796
														110842
														112419
														116732
														170744
														171167
														171186
														171201
														171241
														171242
														171261
														193053
														194597
														195564
														207175
														207686
														208968
														209224
														209815
														211147
														211914
														212514
														213760
														213988
														214189
														214254
														214290
														214308
														214642
														215693
														217331
														217480
														218066
														218275
														218699
														224118
														224440
														224756
														224814
														225523
														225791
														226043
														226251
														226278
														226418
														226442
														226470
														226744
														227485
														228019
														228026
														229228
														229759
														229927
														230396
														230613
														230622
														230623
														231452
														231659
														232341
														232408
														232585
														233833
														234671
														235248
														235493
														235533
														235574
														236643
														236749
														236792
														236899
														236915
														237010
														237029
														237038
														237211
														237222
														238323
														239436
														239447
														240633
														241915
														241950
														242748
														243979
														244059
														244183
														245405
														245450
														245492
														245509
														245511
														245522
														245525
														245598
														245610
														257950
														257959
														257980
														258023
														258046
														258085
														258238
														258252
														258258
														258280
														258317
														258318
														258331
														258426
														258442
														258447
														258486
														258487
														258546
														258550
														258585
														258598
														258604
														258640
														258660
														258670
														258704
														258822
														258832
														258889
														258891
														258908
														258968
														259000
														259014
														259064
														259102
														259104
														268301
														268527
														268739
														269593
														270091
														278203
														319236
														320640
														320714
														320923
														329918
														331392
														338375
														347708
														380959
														382044
														382207
														384220
														385343
														387348
														404323
														407823
														432508
														432867
														433702
														435916
														544963
														619294
														622408
														625321
														627743
														627984
														631784
														637515
														654450
														654460
														666279
														667736
														100039707
														100134990

## Sheet: MRL Liver Hypomethylated
Category	Term	Count	%	PValue	Genes	List Total	Pop Hits	Pop Total	Fold Enrichment	Bonferroni	Benjamini	FDR		NCBI gene IDs loaded	NCBI gene IDs not in the output
SP_PIR_KEYWORDS	transcription regulation	193	18.2247	1.68099e-28	22773, 20185, 14472, 15213, 246103, 14886, 69125, 641340, 243931, 20230, 15431, 664805, 56490, 104382, 26927, 21418, 234594, 21411, 244923, 235132, 22255, 12609, 15408, 12606, 56381, 15221, 225518, 21406, 22661, 20465, 15410, 20664, 380773, 20666, 15229, 18089, 15398, 234366, 118445, 66929, 13626, 15395, 15251, 16373, 71514, 214384, 110805, 15111, 14234, 11909, 20675, 66830, 14238, 20672, 110796,…	982	1546	17854	2.26972	6.40457e-26	6.40457e-26	2.328044216702089E-25		11428	11777
SP_PIR_KEYWORDS	phosphoprotein	504	47.5921	3.14858e-26	23790, 94192, 20909, 75698, 14783, 16906, 20913, 20185, 19346, 13858, 15213, 218756, 246103, 14886, 17289, 224794, 67026, 16009, 641340, 235442, 69131, 20230, 14388, 14389, 20239, 664805, 235344, 19357, 56490, 14773, 58998, 16001, 237211, 66308, 394436, 338372, 21418, 212528, 69546, 232341, 381626, 21411, 67144, 12702, 235132, 330953, 70425, 12874, 330474, 102247, 56381, 57376, 235461, 347722, 74…	982	6311	17854	1.45197	1.19961e-23	5.99804e-24	4.36054169029336E-23		11429	12046
SP_PIR_KEYWORDS	nucleus	344	32.4835	1.48164e-24	18746, 20439, 22773, 22772, 16906, 228012, 20185, 18096, 14472, 13714, 15213, 246103, 14886, 69125, 641340, 243931, 69131, 20230, 13984, 15431, 664805, 19357, 56490, 276770, 237211, 56392, 66308, 330463, 328110, 26927, 68837, 104382, 21418, 18521, 21411, 22258, 235132, 22255, 67049, 12609, 26405, 15408, 100101806, 17268, 12606, 56381, 57376, 225518, 15221, 18712, 14167, 21406, 22661, 15410, 20465…	982	3808	17854	1.64242	5.64504e-22	1.88168e-22	2.0519557110354077E-21		11477	13603
GOTERM_MF_FAT	GO:0003677~DNA binding	199	18.7913	1.09595e-23	22773, 22772, 20185, 18096, 14472, 15213, 13714, 14886, 67026, 243931, 20230, 13984, 15431, 56490, 104382, 68837, 26927, 21418, 18521, 21411, 235132, 22255, 12609, 15408, 17268, 12606, 56381, 57376, 15221, 56218, 21406, 22661, 72033, 15410, 20465, 110593, 20664, 20663, 71567, 20666, 15229, 18089, 15398, 234366, 118445, 15395, 13392, 15251, 16373, 71514, 110805, 19704, 15111, 14234, 11909, 20675, …	741	1781	13288	2.00369	7.13463e-21	7.13463e-21	1.6366986236735835E-20		11479	13723
SP_PIR_KEYWORDS	Transcription	194	18.3192	8.98765e-22	22773, 20185, 14472, 15213, 246103, 14886, 69125, 641340, 243931, 20230, 15431, 664805, 56490, 330463, 104382, 68837, 26927, 21418, 234594, 21411, 244923, 235132, 22255, 12609, 15408, 17268, 12606, 56381, 15221, 225518, 21406, 22661, 15410, 20465, 20664, 380773, 20666, 15229, 18089, 15398, 234366, 118445, 66929, 13626, 15395, 15251, 16373, 71514, 214384, 110805, 15111, 14234, 11909, 20675, 66830,…	982	1769	17854	1.99388	3.4243e-19	8.56074e-20	1.2447223569434204E-18		11514	14729
SP_PIR_KEYWORDS	dna-binding	162	15.2975	3.29716e-20	22773, 22772, 19411, 50794, 14815, 11538, 50796, 12193, 12192, 20185, 18018, 378435, 77630, 18096, 14472, 15285, 15284, 15213, 13714, 14886, 67026, 77532, 54422, 19290, 269704, 243931, 20230, 18023, 13984, 231044, 15431, 18027, 18028, 64406, 56490, 16764, 268564, 104382, 68837, 26927, 18996, 21418, 18521, 50913, 18991, 21411, 16870, 51810, 103889, 54169, 235132, 67379, 22255, 12609, 15408, 319176…	982	1404	17854	2.09784	1.25622e-17	2.51244e-18	4.566322947840088E-17		11538	14733
GOTERM_BP_FAT	GO:0006350~transcription	192	18.1303	5.06101e-21	22773, 18163, 19411, 21761, 50794, 14815, 50796, 11538, 20185, 18018, 378435, 77630, 227867, 14472, 15285, 75605, 15284, 15213, 246103, 14886, 69125, 19698, 233490, 66684, 641340, 54422, 18150, 19290, 269704, 243931, 76073, 231044, 15431, 18027, 664805, 18028, 217578, 64406, 56490, 73340, 67488, 16764, 330463, 268564, 104382, 107951, 68837, 26927, 18996, 21418, 21888, 50913, 18991, 234594, 21411,…	759	1772	13588	1.93977	1.1777e-17	5.88848e-18	8.855321464579268E-18		11540	15247
GOTERM_BP_FAT	GO:0045449~regulation of transcription	225	21.2465	4.50626e-21	22773, 20185, 18096, 14472, 15213, 13714, 246103, 14886, 69125, 641340, 243931, 20230, 13984, 15431, 664805, 56490, 330463, 104382, 68837, 26927, 21418, 234594, 21411, 244923, 235132, 22255, 12609, 15408, 17268, 12606, 56381, 353282, 225518, 15221, 56218, 21406, 22661, 72033, 15410, 20465, 110593, 20664, 380773, 20666, 15229, 18089, 15398, 234366, 118445, 66929, 13626, 15395, 13392, 15251, 16373,…	759	2227	13588	1.80874	1.04861e-17	1.04861e-17	7.884669069641355E-18		11777	18554
GOTERM_MF_FAT	GO:0030528~transcription regulator activity	140	13.22	1.14174e-17	19411, 50794, 14815, 11538, 50796, 14912, 20185, 18018, 378435, 18096, 14472, 15285, 15284, 15213, 13714, 18412, 233490, 19698, 641340, 54422, 19290, 243931, 20230, 18023, 13984, 231044, 15431, 18027, 18028, 67488, 16764, 104382, 68837, 26927, 18996, 21418, 21888, 50913, 18991, 16870, 103889, 54169, 207667, 22255, 12609, 15408, 12606, 18997, 17268, 56381, 22589, 15221, 56218, 54601, 21406, 22661,…	741	1206	13288	2.08172	7.43275e-15	3.71638e-15	1.70508987283846E-14		11787	21646
GOTERM_MF_FAT	GO:0003700~transcription factor activity	101	9.5373	9.81765e-16	19411, 11538, 50796, 14815, 14912, 20185, 18018, 378435, 18096, 14472, 15285, 15284, 13714, 15213, 233490, 19698, 54422, 19290, 243931, 20230, 13984, 18023, 231044, 15431, 18027, 18028, 16764, 68837, 26927, 104382, 18996, 21418, 21888, 18991, 50913, 16870, 103889, 22255, 12609, 15408, 18997, 12606, 17268, 56381, 22589, 15221, 54601, 22661, 13799, 72033, 13797, 20465, 15410, 17933, 21385, 14605, 2…	741	776	13288	2.334	6.5048e-13	2.16827e-13	1.4876988529977098E-12		11834	21787
UP_SEQ_FEATURE	compositionally biased region:Poly-Ala	54	5.09915	4.21435e-15	15398, 22773, 234366, 22772, 18163, 20602, 330369, 12193, 16373, 20185, 18096, 14472, 20474, 110805, 15285, 12724, 15111, 246103, 20675, 19219, 69131, 15384, 15431, 380664, 64406, 16538, 59052, 26927, 15371, 104382, 110279, 69601, 50913, 21848, 16870, 21411, 269774, 225631, 319387, 18760, 68729, 12393, 225518, 212986, 268980, 14842, 20664, 58234, 230775, 14904, 15229, 208922, 13134, 18089	928	273	16021	3.41486	9.80038e-12	9.80038e-12	7.382983113757291E-12		11847	23829
GOTERM_MF_FAT	GO:0043565~sequence-specific DNA binding	75	7.08215	1.57834e-12	234366, 15398, 19411, 20602, 15395, 212712, 14815, 11538, 13392, 14912, 16373, 20185, 18018, 378435, 68703, 18096, 110805, 20474, 14472, 15285, 15284, 20472, 15111, 13714, 14234, 11909, 233490, 14238, 110796, 54422, 15384, 243931, 20230, 18023, 13984, 231044, 15431, 18771, 209448, 26927, 104382, 68837, 15371, 18996, 21888, 18991, 50913, 21848, 16870, 353187, 225631, 27140, 103889, 22255, 12609, 1…	741	556	13288	2.41896	1.02747e-09	2.56867e-10	2.357036787969946E-9		11909	28078
SP_PIR_KEYWORDS	zinc-finger	122	11.5203	4.2536e-11	20439, 22773, 19877, 19878, 22772, 19411, 50794, 11538, 14815, 18011, 12193, 12192, 636931, 77630, 75605, 18412, 67026, 66978, 235441, 269704, 243931, 76073, 217578, 64406, 56490, 227449, 69723, 268564, 211007, 212528, 68379, 21411, 77733, 54169, 226418, 234135, 235132, 207259, 207521, 68729, 69085, 330474, 22589, 225518, 347722, 16882, 22661, 225164, 210172, 29861, 17933, 53861, 69743, 22724, 74…	982	1204	17854	1.84229	1.62062e-08	2.70103e-09	5.890913312711632E-8		11964	53896
SP_PIR_KEYWORDS	repressor	53	5.00472	3.00499e-09	234366, 20602, 13626, 212712, 12952, 16373, 20185, 71514, 22632, 68703, 268903, 15213, 56531, 69125, 66830, 15384, 20230, 76073, 664805, 18983, 13018, 327987, 73340, 19821, 71876, 59058, 14056, 73503, 15371, 21888, 192231, 21848, 234594, 353187, 244923, 54169, 207667, 30841, 224902, 56381, 225518, 15221, 214742, 381373, 22661, 217864, 58521, 19664, 116848, 380773, 22724, 13134, 16658	982	391	17854	2.46447	1.1449e-06	1.63557e-07	4.161685296377726E-6		12046	56860
GOTERM_CC_FAT	GO:0005654~nucleoplasm	65	6.13787	1.38114e-09	234366, 56194, 19411, 20602, 13626, 74197, 21761, 15395, 212712, 17210, 15251, 17130, 214384, 26896, 60532, 68703, 22632, 268903, 15111, 56531, 66830, 15387, 15388, 641340, 12753, 69131, 18983, 68776, 13018, 70625, 18771, 327987, 19821, 14056, 69723, 21418, 231986, 225131, 18991, 50913, 665155, 214162, 233904, 17192, 54169, 207667, 57317, 233890, 15408, 100101806, 17268, 12393, 12606, 80297, 2399…	605	599	12504	2.24275	4.83399e-07	4.83399e-07	1.8889562469759369E-6		12121	57254
SP_PIR_KEYWORDS	alternative splicing	323	30.5005	1.4243e-08	18746, 252864, 320405, 14783, 69528, 20913, 20185, 19346, 13858, 239857, 18645, 218756, 22137, 64291, 14886, 224794, 67026, 234076, 76719, 56332, 74568, 66609, 69131, 68968, 20239, 56490, 227449, 58998, 12121, 58212, 394436, 230257, 328110, 68837, 21418, 230259, 18521, 232341, 231464, 381626, 228564, 234594, 21411, 269774, 235132, 21812, 104799, 330474, 100101806, 17268, 56381, 353282, 225518, 23…	982	4481	17854	1.31054	5.42655e-06	6.78321e-07	1.9725424371674904E-5		12166	57738
INTERPRO	IPR017970:Homeobox, conserved site	38	3.58829	5.90182e-10	15371, 104382, 18996, 15398, 18991, 15395, 13392, 212712, 16870, 225631, 27140, 16373, 103889, 18096, 14472, 20474, 15285, 22255, 20472, 15284, 15408, 17268, 18997, 110796, 54422, 243931, 20230, 13984, 231044, 15431, 13799, 13797, 14842, 15410, 18771, 27413, 18089, 209448	948	222	17763	3.20729	7.56612e-07	7.56612e-07	9.61974655488973E-7		12192	59048
GOTERM_CC_FAT	GO:0044451~nucleoplasm part	57	5.38244	7.39983e-09	234366, 56194, 19411, 20602, 13626, 74197, 21761, 15395, 212712, 15251, 17130, 214384, 26896, 68703, 22632, 268903, 15111, 56531, 66830, 641340, 12753, 69131, 18983, 68776, 70625, 18771, 327987, 19821, 14056, 69723, 21418, 225131, 231986, 18991, 50913, 665155, 214162, 233904, 17192, 54169, 207667, 57317, 233890, 15408, 100101806, 12393, 17268, 12606, 80297, 23994, 15221, 381373, 21406, 24067, 213…	605	513	12504	2.29642	2.58994e-06	8.63313e-07	1.012059444027713E-5		12193	66084
GOTERM_CC_FAT	GO:0031981~nuclear lumen	83	7.83758	5.15689e-09	234366, 20602, 56194, 19411, 13626, 74197, 21761, 15395, 212712, 17210, 15251, 17130, 16906, 71514, 214384, 26896, 60532, 68703, 22632, 268903, 15111, 56531, 26363, 12568, 66830, 76246, 15387, 66249, 15388, 641340, 12753, 18150, 69131, 20230, 67936, 19647, 18983, 68776, 13018, 70625, 18771, 327987, 237730, 170719, 19821, 14056, 69723, 21418, 231986, 225131, 18991, 50913, 21848, 665155, 214162, 21…	605	883	12504	1.94272	1.80491e-06	9.02455e-07	7.052966655152204E-6		12212	66109
SP_PIR_KEYWORDS	Homeobox	39	3.68272	4.54182e-08	15371, 104382, 18996, 15398, 18991, 15395, 13392, 11538, 212712, 16870, 225631, 27140, 16373, 103889, 18096, 14472, 20474, 15285, 22255, 20472, 15284, 15408, 17268, 18997, 110796, 54422, 243931, 20230, 13984, 231044, 15431, 13799, 13797, 14842, 15410, 18771, 68134, 18089, 209448	982	263	17854	2.69608	1.73042e-05	1.9227e-06	6.29008096053596E-5		12286	66433
GOTERM_BP_FAT	GO:0051252~regulation of RNA metabolic process	136	12.8423	4.2335e-09	22773, 19411, 50794, 14815, 11538, 50796, 14912, 12193, 12192, 20185, 18018, 378435, 18096, 14472, 15285, 15284, 15213, 13714, 246103, 233490, 19698, 17164, 641340, 54422, 19290, 243931, 20230, 18023, 13984, 231044, 15431, 18027, 18028, 67488, 330463, 104382, 68837, 26927, 18996, 21418, 21888, 50913, 18991, 16870, 103889, 22255, 12609, 15408, 12606, 18997, 17268, 56381, 22589, 15221, 56218, 54601…	759	1488	13588	1.63625	9.85131e-06	3.28378e-06	7.4074180789196475E-6		12293	66612
INTERPRO	IPR001356:Homeobox	39	3.68272	7.76075e-09	15371, 104382, 18996, 15398, 18991, 15395, 13392, 11538, 212712, 16870, 225631, 27140, 16373, 103889, 18096, 14472, 20474, 15285, 22255, 20472, 15284, 15408, 17268, 18997, 110796, 54422, 243931, 20230, 13984, 231044, 15431, 13799, 13797, 14842, 15410, 18771, 68134, 18089, 209448	948	254	17763	2.87699	9.94923e-06	4.97463e-06	1.2649740066539295E-5		12316	67102
INTERPRO	IPR012287:Homeodomain-related	39	3.68272	1.34618e-08	15371, 104382, 18996, 15398, 20602, 18991, 15395, 212712, 13392, 16870, 225631, 27140, 16373, 20185, 103889, 18096, 14472, 20474, 15285, 22255, 15284, 20472, 15408, 17268, 18997, 77532, 12616, 54422, 13984, 231044, 15431, 13799, 13797, 14842, 15410, 18771, 68134, 18089, 209448	948	259	17763	2.82145	1.72579e-05	5.75267e-06	2.1942301042798817E-5		12371	67307
GOTERM_BP_FAT	GO:0006355~regulation of transcription, DNA-dependent	133	12.559	1.02587e-08	22773, 19411, 50794, 14815, 11538, 50796, 14912, 20185, 18018, 378435, 18096, 14472, 15285, 15284, 15213, 13714, 246103, 233490, 19698, 641340, 54422, 19290, 243931, 20230, 18023, 13984, 231044, 15431, 18027, 18028, 67488, 330463, 104382, 68837, 26927, 18996, 21418, 21888, 50913, 18991, 16870, 103889, 22255, 12609, 15408, 12606, 18997, 17268, 56381, 22589, 15221, 56218, 54601, 11540, 21406, 22661…	759	1465	13588	1.62528	2.38718e-05	5.96801e-06	1.7949887554102872E-5		12393	67854
GOTERM_CC_FAT	GO:0043233~organelle lumen	95	8.97073	1.07997e-07	19411, 56194, 21761, 17210, 16906, 56531, 26363, 641340, 18150, 69131, 20230, 67936, 14827, 67838, 237730, 69723, 93684, 70560, 17330, 21418, 50913, 18991, 233904, 54169, 207667, 67379, 15408, 100101806, 12606, 17268, 56177, 23994, 15221, 21406, 21385, 93966, 16658, 234366, 20602, 13626, 74197, 15395, 212712, 17130, 15251, 71514, 214384, 22632, 68703, 60532, 26896, 65111, 268903, 15111, 12568, 66…	605	1136	12504	1.72838	3.77982e-05	7.55976e-06	1.4770502254624063E-4		12404	68059
GOTERM_CC_FAT	GO:0070013~intracellular organelle lumen	95	8.97073	9.403e-08	19411, 56194, 21761, 17210, 16906, 56531, 26363, 641340, 18150, 69131, 20230, 67936, 14827, 67838, 237730, 69723, 93684, 70560, 17330, 21418, 50913, 18991, 233904, 54169, 207667, 67379, 15408, 100101806, 12606, 17268, 56177, 23994, 15221, 21406, 21385, 93966, 16658, 234366, 20602, 13626, 74197, 15395, 212712, 17130, 15251, 71514, 214384, 22632, 68703, 60532, 26896, 65111, 268903, 15111, 12568, 66…	605	1133	12504	1.73296	3.291e-05	8.22759e-06	1.2860280730331297E-4		12421	68797
GOTERM_MF_FAT	GO:0003682~chromatin binding	28	2.644	1.09253e-07	20602, 21888, 13626, 12648, 21761, 13392, 11538, 212712, 21848, 214162, 17192, 19704, 14234, 246103, 12393, 109151, 18997, 22589, 12616, 56218, 53422, 19664, 73340, 19821, 67488, 14056, 75339, 94246	741	155	13288	3.23942	7.11209e-05	1.42246e-05	1.6315848807568756E-4		12568	68888
GOTERM_CC_FAT	GO:0031974~membrane-enclosed lumen	96	9.06516	2.58228e-07	19411, 56194, 21761, 17210, 16906, 56531, 26363, 641340, 75219, 18150, 69131, 20230, 67936, 14827, 67838, 237730, 69723, 93684, 70560, 17330, 21418, 50913, 18991, 233904, 54169, 207667, 67379, 15408, 100101806, 12606, 17268, 56177, 23994, 15221, 21406, 21385, 93966, 16658, 234366, 20602, 13626, 74197, 15395, 212712, 17130, 15251, 71514, 214384, 22632, 68703, 60532, 26896, 65111, 268903, 15111, 12…	605	1174	12504	1.69004	9.03757e-05	1.50632e-05	3.5317240228982527E-4		12581	70178
SP_PIR_KEYWORDS	developmental protein	79	7.45987	1.04307e-06	65961, 233489, 15398, 18163, 22772, 13593, 94192, 15395, 72320, 19243, 13392, 212712, 30959, 50796, 17210, 74838, 16373, 13813, 30963, 636931, 60532, 68703, 18096, 20474, 20472, 14234, 15111, 15213, 22422, 110796, 19317, 226861, 243931, 67203, 108151, 15431, 13803, 209448, 104382, 15371, 18996, 14254, 69546, 50913, 13640, 212670, 27140, 103889, 171171, 22255, 15408, 60364, 268882, 17268, 239027, …	982	814	17854	1.76452	0.000397332	3.97403e-05	0.001444569096908932		12606	70375
UP_SEQ_FEATURE	compositionally biased region:Poly-Gly	35	3.305	5.18857e-08	15398, 22772, 50913, 330369, 15395, 13392, 17130, 114601, 387524, 12193, 214162, 269774, 16373, 13813, 71514, 378435, 22390, 77630, 216157, 15285, 20675, 12606, 18997, 225518, 20423, 14924, 15431, 13799, 54366, 380664, 20664, 230775, 15229, 13134, 18089	928	211	16021	2.8637	0.000120523	4.0176e-05	9.076717456535377E-5		12609	70387
GOTERM_BP_FAT	GO:0006357~regulation of transcription from RNA polymerase II promoter	68	6.42115	1e-07	15398, 22773, 118445, 19411, 20602, 50794, 212712, 13392, 15251, 14912, 238673, 20185, 214384, 378435, 26896, 18096, 20474, 110805, 268903, 20472, 14234, 15111, 246103, 641340, 12753, 20230, 18027, 18028, 18983, 70625, 18771, 327987, 19821, 67488, 73503, 26927, 15371, 21418, 21888, 231986, 192231, 18991, 50913, 207806, 214162, 225631, 17192, 12609, 18997, 93871, 17268, 12393, 12606, 56381, 15221,…	759	616	13588	1.97625	0.000232673	4.65389e-05	1.7497138172783977E-4		12616	70846
UP_SEQ_FEATURE	DNA-binding region:Homeobox	32	3.02172	4.20661e-08	15371, 104382, 18996, 15398, 15395, 18991, 13392, 11538, 212712, 16870, 225631, 27140, 103889, 18096, 20474, 14472, 15285, 22255, 20472, 15284, 15408, 18997, 54422, 20230, 231044, 15431, 13799, 13797, 14842, 15410, 18089, 209448	928	180	16021	3.06916	9.77148e-05	4.88586e-05	7.358918002742243E-5		12648	71927
UP_SEQ_FEATURE	compositionally biased region:Ser-rich	49	4.62701	2.79809e-07	320145, 118445, 50794, 12212, 226154, 56436, 636931, 18676, 15284, 14020, 18412, 246103, 320538, 14238, 110796, 69131, 380711, 243931, 68968, 20239, 100213, 327987, 20689, 58212, 16764, 94246, 110279, 66860, 12648, 81702, 229227, 21411, 214162, 54169, 67958, 80517, 56030, 20024, 93736, 56711, 93871, 239027, 56381, 57261, 170644, 17931, 17933, 67120, 230770	928	380	16021	2.22615	0.000649785	0.000162486	4.894880792361E-4		12675	72446
GOTERM_BP_FAT	GO:0048568~embryonic organ development	35	3.305	5.40161e-07	26927, 21418, 19411, 13392, 212712, 15251, 214162, 13813, 103889, 12702, 21812, 14472, 20474, 110805, 20472, 15284, 14234, 22422, 12606, 14238, 109205, 110796, 15221, 20423, 14388, 13984, 50884, 15410, 12166, 98711, 67293, 50785, 72999, 16658, 217310	759	241	13588	2.59995	0.00125617	0.000209471	9.451234102342276E-4		12702	72461
GOTERM_CC_FAT	GO:0000785~chromatin	24	2.26629	4.33989e-06	66929, 13626, 12648, 21761, 211064, 212712, 21848, 319190, 17192, 54169, 654309, 19704, 15441, 319176, 109151, 22589, 20230, 15364, 21917, 116848, 19821, 73340, 67488, 75339, 94246	605	165	12504	3.00622	0.00151781	0.000216972	0.005935416647973035		12723	72555
GOTERM_BP_FAT	GO:0048598~embryonic morphogenesis	45	4.24929	6.9433e-07	26927, 15398, 21418, 234366, 320145, 19411, 22772, 19206, 15395, 212712, 13392, 26554, 13813, 103889, 21812, 12702, 14472, 20474, 110805, 15284, 20472, 226844, 14234, 22422, 110796, 109205, 19084, 20423, 13984, 50884, 15431, 225164, 15410, 12166, 98711, 11477, 67078, 67293, 72999, 58234, 19821, 242109, 16658, 217310, 209448	759	359	13588	2.24405	0.0016144	0.000230789	0.0012148727529304182		12724	72778
GOTERM_CC_FAT	GO:0005667~transcription factor complex	29	2.73843	8.40312e-06	21418, 19411, 74197, 15395, 18991, 50913, 212712, 17130, 15251, 22632, 207667, 15111, 15408, 12606, 12393, 17268, 23994, 641340, 12753, 15221, 21406, 68776, 18983, 18771, 21385, 19664, 18045, 13134, 16658	605	234	12504	2.56139	0.00293678	0.000367571	0.011492159900017285		12748	72792
SMART	SM00389:HOX	39	3.68272	1.90903e-06	15371, 104382, 18996, 15398, 18991, 15395, 13392, 11538, 212712, 16870, 225631, 27140, 16373, 103889, 18096, 14472, 20474, 15285, 22255, 20472, 15284, 15408, 17268, 18997, 110796, 54422, 243931, 20230, 13984, 231044, 15431, 13799, 13797, 14842, 15410, 18771, 68134, 18089, 209448	610	254	9131	2.29837	0.000498133	0.000498133	0.0024967788991747675		12753	73314
SP_PIR_KEYWORDS	activator	50	4.72144	2.69515e-05	13593, 50794, 238673, 15251, 13813, 71514, 18018, 214384, 378435, 22632, 26896, 14234, 19698, 11909, 14238, 20672, 12753, 214764, 19290, 18027, 18028, 13018, 70625, 64406, 327987, 16764, 21418, 21411, 225631, 54169, 20024, 12609, 56711, 12606, 93871, 17268, 15221, 333639, 84113, 54601, 80292, 14842, 19663, 20664, 19664, 22768, 18045, 22764, 13134, 16658	982	484	17854	1.87823	0.0102161	0.00093308	0.03731938150770553		12798	73571
UP_SEQ_FEATURE	splice variant	321	30.3116	2.08196e-06	18746, 252864, 320405, 14783, 69528, 20913, 20185, 19346, 13858, 239857, 18645, 218756, 22137, 64291, 14886, 224794, 67026, 234076, 76719, 56332, 74568, 66609, 69131, 68968, 20239, 56490, 227449, 58998, 12121, 58212, 230257, 328110, 68837, 21418, 230259, 18521, 231464, 381626, 228564, 234594, 21411, 269774, 235132, 21812, 104799, 330474, 100101806, 17268, 56381, 353282, 225518, 235461, 74589, 741…	928	4448	16021	1.2459	0.00482473	0.000966813	0.003642060625164145		12850	74158
SP_PIR_KEYWORDS	zinc	144	13.5977	3.48916e-05	20439, 19877, 22773, 22772, 19878, 19411, 50794, 14815, 11538, 50796, 18011, 12193, 12192, 636931, 77630, 75605, 18412, 227059, 67026, 17287, 66978, 235441, 269704, 243931, 76073, 217578, 380928, 64406, 56490, 233532, 107368, 227449, 69723, 56543, 16475, 101513, 268564, 330463, 211007, 30800, 212528, 21411, 16870, 77733, 54169, 235132, 106042, 226418, 234135, 207259, 68473, 66917, 207521, 68729, …	982	1886	17854	1.38818	0.0132059	0.00110721	0.04831137230305593		12858	75552
SP_PIR_KEYWORDS	metal-binding	193	18.2247	4.2871e-05	18746, 20439, 22773, 22772, 94192, 320405, 15159, 12858, 636931, 12850, 67026, 17287, 235441, 243931, 235344, 11479, 380928, 11477, 56490, 107368, 227449, 16001, 330463, 68837, 212528, 21411, 21812, 226418, 235132, 207521, 66917, 26405, 330474, 12874, 225518, 56218, 347722, 14085, 18712, 11847, 22661, 225164, 110959, 14360, 74302, 67664, 53626, 234366, 118445, 16798, 211147, 19704, 11429, 11428, …	982	2682	17854	1.30835	0.0162015	0.00125569	0.05935671473863424		12874	75623
GOTERM_MF_FAT	GO:0008270~zinc ion binding	161	15.203	1.25819e-05	20439, 19877, 22773, 22772, 19878, 19411, 19206, 50794, 14815, 11538, 50796, 18011, 12193, 12192, 636931, 77630, 228913, 75605, 246103, 18412, 227059, 67026, 17287, 66978, 235441, 66609, 269704, 243931, 76073, 269800, 217578, 380928, 64406, 56490, 233532, 227449, 107368, 218210, 330119, 69723, 56543, 16475, 101513, 330463, 268564, 211007, 30800, 212528, 68379, 114604, 21411, 16870, 77733, 54169, …	741	2105	13288	1.37156	0.00815744	0.00136422	0.018788328399721443		12931	75697
SP_PIR_KEYWORDS	ubl conjugation pathway	49	4.62701	5.45044e-05	20439, 67664, 329152, 211147, 330369, 75841, 26554, 23806, 235441, 23802, 13803, 66153, 170711, 19821, 236733, 107568, 211007, 74287, 217342, 26965, 268470, 387524, 30940, 67955, 22258, 12702, 226418, 83962, 237009, 69104, 30841, 208372, 68729, 268882, 67338, 242960, 67128, 70348, 114893, 225164, 76980, 50789, 209462, 170737, 100756, 230484, 66177, 230904, 14897	982	484	17854	1.84067	0.0205526	0.00138349	0.0754580544983896		12952	76179
SP_PIR_KEYWORDS	chromatin regulator	26	2.45515	5.38285e-05	65961, 66929, 13626, 12648, 21761, 14815, 212712, 214162, 228012, 20185, 54169, 234135, 227867, 75605, 30841, 109151, 225518, 57376, 20230, 217864, 170644, 66993, 13018, 116848, 73340, 14056	982	192	17854	2.46205	0.0203003	0.00146387	0.07452267602463536		13018	76386
SP_PIR_KEYWORDS	serine/threonine-protein kinase	41	3.87158	7.86113e-05	338372, 110279, 107951, 19877, 19878, 16798, 232341, 12748, 20620, 50523, 269774, 228012, 70661, 21812, 18760, 217866, 70425, 26405, 214897, 22137, 433486, 12568, 17164, 399510, 12675, 69131, 18712, 68968, 226778, 18004, 108079, 12166, 69562, 235344, 11479, 11477, 103236, 14773, 26419, 230809, 50932	982	384	17854	1.94123	0.029508	0.00187025	0.10881574251632165		13116	76687
UP_SEQ_FEATURE	compositionally biased region:Poly-Gln	23	2.17186	5.11187e-06	12753, 20602, 20230, 14924, 14815, 21848, 21411, 207806, 12193, 380664, 71514, 20185, 214384, 67293, 77630, 327987, 78808, 20689, 15284, 246103, 12393, 93871, 22589	928	130	16021	3.0544	0.0118047	0.00197719	0.00894216993228003		13134	76867
UP_SEQ_FEATURE	compositionally biased region:Poly-His	12	1.13314	8.59702e-06	22773, 18996, 22772, 22632, 627049, 330369, 13392, 20620, 18997, 207806, 14238, 16658	928	39	16021	5.312	0.0197729	0.00221654	0.015038300838621232		13196	78244
GOTERM_BP_FAT	GO:0016568~chromatin modification	32	3.02172	7.69775e-06	65961, 13626, 66929, 12648, 21761, 14815, 212712, 214162, 228012, 17192, 20185, 54169, 68703, 234135, 227867, 75605, 30841, 109151, 76246, 57376, 225518, 20230, 217864, 170644, 66993, 217578, 13018, 116848, 19821, 73340, 14056, 235626	759	236	13588	2.42746	0.0177533	0.00223659	0.013468019917206586		13209	81006
UP_SEQ_FEATURE	compositionally biased region:Ala-rich	21	1.983	6.77468e-06	104382, 380702, 18996, 15221, 320145, 18150, 217342, 81702, 338523, 217864, 70646, 664805, 387524, 16373, 21385, 26896, 77630, 110805, 59058, 242620, 56381	928	113	16021	3.20836	0.0156144	0.00224571	0.011850753587727691		13368	83965
UP_SEQ_FEATURE	compositionally biased region:Poly-Ser	45	4.24929	8.31831e-06	338372, 20535, 74287, 211147, 50913, 13392, 21848, 229227, 207806, 353187, 12192, 225631, 20185, 56436, 636808, 16443, 235132, 227867, 18096, 20474, 239857, 70425, 246103, 68729, 14238, 18997, 22589, 217732, 381373, 319710, 75871, 18023, 52635, 384783, 70012, 24063, 78808, 20689, 20843, 73728, 59058, 20666, 13134, 94246, 16206	928	379	16021	2.04982	0.019138	0.00241252	0.014550799936596803		13392	99003
INTERPRO	IPR017442:Serine/threonine protein kinase-related	42	3.96601	9.75803e-06	338372, 107951, 19877, 19878, 16798, 232341, 12748, 20620, 50523, 269774, 228012, 70661, 22390, 21812, 18760, 192292, 217866, 70425, 26405, 214897, 22137, 433486, 12568, 17164, 399510, 12675, 69131, 18712, 68968, 226778, 18004, 108079, 12166, 69562, 235344, 11479, 11477, 103236, 14773, 26419, 230809, 50932	948	374	17763	2.10419	0.0124319	0.00249884	0.015904048519033154		13445	104248
INTERPRO	IPR008271:Serine/threonine protein kinase, active site	41	3.87158	9.09444e-06	338372, 107951, 19877, 19878, 16798, 232341, 12748, 20620, 50523, 269774, 228012, 70661, 22390, 21812, 18760, 217866, 70425, 26405, 214897, 22137, 433486, 12568, 17164, 399510, 12675, 69131, 18712, 68968, 226778, 18004, 108079, 12166, 69562, 235344, 11479, 11477, 103236, 14773, 26419, 230809, 50932	948	360	17763	2.13398	0.0115914	0.00291054	0.0148225740273622		13508	104362
GOTERM_BP_FAT	GO:0006325~chromatin organization	38	3.58829	1.43575e-05	65961, 13626, 66929, 12648, 21761, 14815, 212712, 214162, 228012, 319190, 17192, 20185, 54169, 234135, 68703, 227867, 15441, 75605, 30841, 319176, 109151, 76246, 57376, 225518, 20230, 217864, 170644, 66993, 217578, 13018, 116848, 19821, 73340, 14056, 235626, 75339, 94246, 56086	759	315	13588	2.15967	0.0328581	0.00370535	0.02511850448908559		13593	105853
UP_SEQ_FEATURE	zinc finger region:C2H2-type 2	34	3.21058	1.67309e-05	53626, 320145, 118445, 231986, 50794, 11538, 238673, 226470, 235132, 22632, 77630, 207259, 233890, 244216, 56711, 110796, 225518, 269704, 627049, 243931, 432731, 75871, 22661, 80292, 210172, 13018, 64406, 22768, 20689, 56490, 69743, 22764, 242109, 22724	928	259	16021	2.26632	0.0381206	0.00387908	0.029264518916483073		13603	109323
GOTERM_MF_FAT	GO:0046914~transition metal ion binding	189	17.847	4.717e-05	20439, 19877, 22773, 22772, 19878, 19411, 19206, 50794, 14815, 50796, 11538, 18011, 15159, 12193, 12192, 12858, 636931, 77630, 228913, 328695, 75605, 246103, 12850, 18412, 227059, 67026, 17287, 66978, 235441, 66609, 269704, 243931, 76073, 269800, 217578, 11479, 380928, 11477, 64406, 56490, 233532, 227449, 107368, 218210, 69723, 330119, 56543, 16475, 101513, 330463, 268564, 211007, 30800, 212528, …	741	2608	13288	1.29956	0.0302417	0.0043773	0.07042088564340743		13626	110696
SP_PIR_KEYWORDS	cytoplasm	209	19.7356	0.000230149	18746, 20439, 20913, 636931, 13858, 18645, 14886, 69125, 69938, 641340, 14389, 664805, 20239, 217737, 235344, 276770, 56392, 66308, 76709, 18108, 18521, 69546, 231464, 232341, 72042, 228564, 207521, 70425, 26405, 214897, 100101806, 347722, 18712, 50884, 225164, 230249, 219249, 268396, 74187, 13823, 73047, 245670, 16648, 237860, 16798, 30959, 66536, 15251, 70646, 20853, 19704, 319670, 11428, 23120…	982	3029	17854	1.2545	0.0839615	0.00514536	0.318268226337326		13638	111174
GOTERM_BP_FAT	GO:0003002~regionalization	29	2.73843	2.25973e-05	22773, 320145, 19411, 19206, 15395, 13392, 14912, 16870, 214162, 16373, 103889, 22632, 21812, 18096, 14472, 15285, 14234, 110796, 20423, 50884, 15431, 13797, 15410, 225164, 12166, 67293, 19821, 16658, 209448	759	214	13588	2.42604	0.0512258	0.00524464	0.039531410688375956		13640	113865
GOTERM_CC_FAT	GO:0005694~chromosome	36	3.39943	0.000165225	66929, 13626, 83815, 12648, 21761, 211064, 212712, 21848, 319190, 17192, 54169, 654309, 15441, 19704, 319176, 109151, 22589, 77532, 12616, 225518, 235072, 19290, 27360, 20230, 67203, 15364, 217578, 19052, 21917, 19357, 116848, 73340, 19821, 67488, 71876, 75339, 94246	605	378	12504	1.96836	0.056193	0.00576667	0.22573846719253776		13714	116914
GOTERM_CC_FAT	GO:0044427~chromosomal part	32	3.02172	0.000155267	13626, 66929, 83815, 12648, 21761, 211064, 212712, 21848, 319190, 17192, 54169, 654309, 15441, 19704, 319176, 109151, 77532, 22589, 12616, 235072, 19290, 20230, 67203, 15364, 19052, 21917, 116848, 73340, 19821, 67488, 71876, 75339, 94246	605	318	12504	2.07978	0.0528971	0.00602042	0.21214607252560969		13723	209966
UP_SEQ_FEATURE	compositionally biased region:Gly-rich	27	2.54958	2.89253e-05	18996, 320145, 72475, 15395, 81702, 214162, 51810, 225631, 224650, 56436, 22632, 77630, 330474, 14238, 224902, 231225, 230793, 23806, 15388, 15221, 232813, 19290, 15384, 53422, 15410, 59058, 242620	928	187	16021	2.49266	0.0649866	0.00608996	0.05058896572600613		13797	211253
GOTERM_BP_FAT	GO:0019941~modification-dependent protein catabolic process	52	4.91029	3.20087e-05	20439, 67664, 329152, 211147, 330369, 75841, 26554, 237898, 192193, 23806, 235441, 23802, 13803, 66153, 170711, 327799, 19821, 236733, 107568, 74287, 217342, 26965, 268470, 26442, 387524, 30940, 67955, 22258, 12702, 226418, 83962, 237009, 67819, 69104, 30841, 208372, 268882, 67338, 242960, 67128, 70348, 114893, 225164, 76980, 50789, 209462, 170737, 100756, 230484, 66177, 230904, 14897	759	508	13588	1.83254	0.0717789	0.00674852	0.05599125832085328		13799	211556
GOTERM_BP_FAT	GO:0043632~modification-dependent macromolecule catabolic process	52	4.91029	3.20087e-05	20439, 67664, 329152, 211147, 330369, 75841, 26554, 237898, 192193, 23806, 235441, 23802, 13803, 66153, 170711, 327799, 19821, 236733, 107568, 74287, 217342, 26965, 268470, 26442, 387524, 30940, 67955, 22258, 12702, 226418, 83962, 237009, 67819, 69104, 30841, 208372, 268882, 67338, 242960, 67128, 70348, 114893, 225164, 76980, 50789, 209462, 170737, 100756, 230484, 66177, 230904, 14897	759	508	13588	1.83254	0.0717789	0.00674852	0.05599125832085328		13803	213673
GOTERM_BP_FAT	GO:0007389~pattern specification process	34	3.21058	5.13153e-05	22773, 320145, 14254, 19411, 19206, 15395, 13392, 212712, 14912, 16870, 214162, 16373, 103889, 22632, 21812, 18096, 14472, 15285, 22255, 14234, 110796, 20423, 50884, 15431, 13797, 225164, 15410, 20465, 12166, 11477, 67293, 19821, 16658, 209448	759	284	13588	2.14326	0.112559	0.00792931	0.08974907783613206		13813	214063
GOTERM_BP_FAT	GO:0014031~mesenchymal cell development	12	1.13314	4.15443e-05	98711, 18018, 11477, 19664, 14472, 20423, 15384, 14234, 15111, 15251, 19058, 13813	759	47	13588	4.57085	0.0921496	0.00802394	0.07266581935714278		13823	217430
GOTERM_CC_FAT	GO:0005813~centrosome	20	1.88857	0.000258905	19877, 19878, 16798, 67203, 74107, 100986, 214444, 50523, 238871, 226154, 230249, 83997, 17118, 71909, 78891, 14020, 74187, 16475, 244329, 76816	605	160	12504	2.58347	0.0866429	0.00820509	0.3535177471010176		13858	217684
UP_SEQ_FEATURE	compositionally biased region:Pro-rich	68	6.42115	4.35875e-05	20535, 53626, 20602, 211147, 238673, 16373, 20185, 68703, 26896, 52897, 110805, 15284, 246103, 56531, 54609, 107831, 320538, 14238, 109205, 17164, 15388, 230793, 243312, 69131, 14388, 231044, 20239, 664805, 13018, 319876, 70625, 13196, 19357, 20689, 227449, 104382, 15371, 69601, 72475, 69546, 381626, 114601, 214162, 67958, 56030, 22255, 233890, 230594, 330474, 56381, 57261, 23994, 225518, 66899, …	928	707	16021	1.66047	0.0962983	0.00840249	0.07622320465222598		13984	218454
GOTERM_BP_FAT	GO:0016481~negative regulation of transcription	41	3.87158	5.12834e-05	15371, 234366, 20602, 19411, 21888, 231986, 50913, 192231, 13392, 212712, 21848, 14912, 207806, 17192, 20185, 214384, 54169, 207667, 110805, 268903, 12606, 66830, 14238, 18997, 56381, 18569, 15221, 225518, 56218, 19290, 15384, 20423, 20230, 20465, 58521, 21385, 19664, 116848, 19821, 73503, 107568	759	372	13588	1.97313	0.112494	0.00848803	0.08969342599269847		14020	223601
GOTERM_BP_FAT	GO:0010629~negative regulation of gene expression	44	4.15486	4.88003e-05	65961, 15371, 234366, 20602, 19411, 21888, 231986, 50913, 192231, 13392, 212712, 21848, 14912, 207806, 17192, 20185, 214384, 54169, 207667, 110805, 268903, 230594, 12606, 66830, 14238, 18997, 56381, 18569, 15221, 225518, 56218, 19290, 15384, 20423, 20230, 20465, 13018, 58521, 21385, 19664, 116848, 19821, 73503, 107568	759	410	13588	1.92124	0.10735	0.00869742	0.08535225885010211		14056	224648
GOTERM_BP_FAT	GO:0048762~mesenchymal cell differentiation	12	1.13314	6.275e-05	98711, 18018, 11477, 19664, 14472, 20423, 15384, 14234, 15111, 15251, 19058, 13813	759	49	13588	4.38429	0.135863	0.00908497	0.10973776597238416		14081	224761
GOTERM_BP_FAT	GO:0031327~negative regulation of cellular biosynthetic process	45	4.24929	7.16466e-05	15371, 234366, 20602, 19411, 21888, 231986, 50913, 192231, 13392, 212712, 21848, 14912, 207806, 24058, 17192, 20185, 214384, 54169, 207667, 110805, 268903, 12606, 66830, 14238, 18997, 56381, 18569, 15221, 225518, 56218, 19290, 15384, 20423, 20230, 53422, 20465, 58521, 21385, 19664, 72999, 116848, 19821, 12286, 73503, 107568	759	430	13588	1.87352	0.15357	0.00921988	0.12528710302960322		14085	225392
GOTERM_BP_FAT	GO:0060485~mesenchyme development	12	1.13314	7.64466e-05	98711, 18018, 11477, 19664, 14472, 20423, 15384, 14234, 15111, 15251, 19058, 13813	759	50	13588	4.2966	0.162972	0.00931936	0.1336755219275676		14148	225922
GOTERM_BP_FAT	GO:0009890~negative regulation of biosynthetic process	45	4.24929	8.86748e-05	15371, 234366, 20602, 19411, 21888, 231986, 50913, 192231, 13392, 212712, 21848, 14912, 207806, 24058, 17192, 20185, 214384, 54169, 207667, 110805, 268903, 12606, 66830, 14238, 18997, 56381, 18569, 15221, 225518, 56218, 19290, 15384, 20423, 20230, 53422, 20465, 58521, 21385, 19664, 72999, 116848, 19821, 12286, 73503, 107568	759	434	13588	1.85625	0.186456	0.00933593	0.15504212369855663		14167	227210
GOTERM_BP_FAT	GO:0044265~cellular macromolecule catabolic process	58	5.47686	8.09697e-05	20439, 67664, 329152, 211147, 330369, 12193, 75841, 12192, 26554, 19704, 237898, 192193, 23806, 235441, 23802, 13803, 66153, 170711, 327799, 19821, 236733, 107568, 26927, 74287, 217342, 26965, 26442, 268470, 387524, 30940, 67955, 22258, 12702, 226418, 83962, 237009, 67819, 69104, 230594, 30841, 208372, 268882, 67338, 242960, 67128, 70348, 114893, 13368, 225164, 76980, 50789, 209462, 170737, 10075…	759	609	13588	1.705	0.171737	0.00937697	0.14157935930216858		14172	229445
GOTERM_BP_FAT	GO:0035295~tube development	32	3.02172	7.05229e-05	22773, 21418, 234366, 17156, 22772, 14254, 19206, 14172, 14815, 15251, 14472, 12724, 15111, 14234, 12606, 20423, 107515, 50884, 15431, 18028, 225164, 20465, 12166, 98711, 11477, 24063, 50785, 58234, 15229, 242109, 19058, 107568	759	264	13588	2.17	0.151353	0.00960723	0.12332320720738199		14221	229714
GOTERM_BP_FAT	GO:0048562~embryonic organ morphogenesis	23	2.17186	8.71616e-05	26927, 21418, 19411, 20423, 212712, 13392, 50884, 15410, 98711, 103889, 21812, 67293, 110805, 20474, 14472, 72999, 15284, 20472, 14234, 16658, 217310, 110796, 109205	759	161	13588	2.5575	0.183586	0.00961227	0.15239845349500625		14234	229877
GOTERM_BP_FAT	GO:0001568~blood vessel development	30	2.83286	9.65022e-05	234366, 14254, 14172, 94192, 15251, 74838, 12192, 214384, 12702, 218397, 21812, 21838, 14472, 15213, 15111, 14234, 239027, 17268, 20672, 14615, 19317, 20423, 13984, 225164, 18771, 11477, 19664, 50785, 70560, 242109	759	244	13588	2.20113	0.201142	0.00971647	0.16871706697559885		14238	229898
GOTERM_BP_FAT	GO:0045944~positive regulation of transcription from RNA polymerase II promoter	39	3.68272	0.000103024	26927, 22773, 15398, 19411, 50794, 18991, 13392, 212712, 15251, 214162, 225631, 214384, 378435, 26896, 20474, 20472, 15111, 14234, 246103, 12609, 12606, 12393, 18997, 12753, 15221, 20423, 22661, 18027, 18028, 14842, 18983, 18771, 327987, 67488, 20666, 15229, 22724, 16658, 18089	759	358	13588	1.95027	0.213174	0.0099398	0.1801091245002051		14254	230025
SP_PIR_KEYWORDS	acetylation	164	15.4863	0.00048766	18746, 19877, 56194, 23790, 21761, 192662, 11538, 56294, 56295, 16906, 70047, 20185, 54189, 56436, 17901, 19346, 18645, 14886, 54609, 20502, 76719, 235441, 235442, 18150, 19290, 69131, 20230, 69202, 70369, 12798, 217737, 73341, 22070, 66488, 272396, 19357, 276770, 76709, 66588, 394436, 230257, 21888, 72042, 51810, 54169, 234135, 68473, 66917, 67049, 319176, 100101806, 12606, 109151, 70572, 224902…	982	2325	17854	1.28246	0.169597	0.0102715	0.6732609668473888		14360	230316
UP_SEQ_FEATURE	compositionally biased region:Poly-Pro	39	3.68272	5.94495e-05	26927, 328110, 74287, 20602, 18163, 229227, 17130, 21411, 207806, 214162, 12193, 225631, 20185, 71514, 70638, 83962, 18096, 14472, 207259, 14886, 20675, 12606, 15387, 17164, 83767, 20230, 664805, 233410, 223989, 64406, 20663, 58234, 230775, 15229, 270035, 13116, 99412, 18089, 211007	928	336	16021	2.00386	0.128993	0.0105672	0.10394814727145985		14388	230514
GOTERM_BP_FAT	GO:0051603~proteolysis involved in cellular protein catabolic process	52	4.91029	0.000116284	20439, 67664, 329152, 211147, 330369, 75841, 26554, 237898, 192193, 23806, 235441, 23802, 13803, 66153, 170711, 327799, 19821, 236733, 107568, 74287, 217342, 26965, 268470, 26442, 387524, 30940, 67955, 22258, 12702, 226418, 83962, 237009, 67819, 69104, 30841, 208372, 268882, 67338, 242960, 67128, 70348, 114893, 225164, 76980, 50789, 209462, 170737, 100756, 230484, 66177, 230904, 14897	759	534	13588	1.74331	0.237084	0.0107659	0.20326825958363326		14389	233806
INTERPRO	IPR019786:Zinc finger, PHD-type, conserved site	16	1.51086	5.11421e-05	338523, 21848, 21411, 214162, 217578, 29861, 17765, 54169, 228829, 234135, 18676, 116848, 233532, 75605, 30841, 22589	948	87	17763	3.44595	0.0634626	0.0108682	0.08332718619610269		14423	236784
SP_PIR_KEYWORDS	coiled coil	127	11.9924	0.000578866	19877, 18163, 19878, 329152, 23790, 20909, 12212, 16906, 228012, 20913, 20185, 54189, 636931, 14020, 64291, 234076, 76719, 66684, 66978, 641340, 56332, 243931, 67203, 269702, 217578, 272396, 214459, 381112, 12121, 67488, 211007, 70370, 217342, 66396, 237504, 74107, 381626, 317717, 114601, 70951, 51810, 21987, 234135, 74718, 207667, 68729, 330474, 239027, 56177, 56381, 57376, 70054, 268980, 225164…	982	1732	17854	1.33315	0.197972	0.011544	0.7987111995537144		14472	236785
INTERPRO	IPR007087:Zinc finger, C2H2-type	61	5.76015	9.13079e-05	449000, 22773, 53626, 69256, 118445, 320145, 22772, 50794, 330369, 11538, 238673, 22632, 77630, 228913, 11909, 110796, 627049, 269704, 243931, 107515, 241514, 269800, 13018, 64406, 56490, 20689, 381990, 50932, 330463, 268564, 74287, 231986, 68379, 114604, 226470, 235132, 226418, 207259, 233890, 230594, 244216, 56711, 225518, 56218, 432731, 381373, 75871, 109929, 22661, 80292, 233410, 210172, 2986…	948	681	17763	1.67838	0.11047	0.011638	0.148724605529027		14593	237759
GOTERM_BP_FAT	GO:0044257~cellular protein catabolic process	52	4.91029	0.000134004	20439, 67664, 329152, 211147, 330369, 75841, 26554, 237898, 192193, 23806, 235441, 23802, 13803, 66153, 170711, 327799, 19821, 236733, 107568, 74287, 217342, 26965, 268470, 26442, 387524, 30940, 67955, 22258, 12702, 226418, 83962, 237009, 67819, 69104, 30841, 208372, 268882, 67338, 242960, 67128, 70348, 114893, 225164, 76980, 50789, 209462, 170737, 100756, 230484, 66177, 230904, 14897	759	537	13588	1.73358	0.267907	0.0119225	0.2342089828077487		14605	238252
INTERPRO	IPR000719:Protein kinase, core	48	4.53258	7.48981e-05	338372, 107951, 19877, 19878, 14254, 16798, 232341, 12748, 20620, 50523, 269774, 228012, 70661, 21812, 22390, 18760, 192292, 217866, 70425, 26405, 214897, 22137, 433486, 12568, 17289, 17164, 399510, 74568, 12675, 69131, 18712, 68968, 226778, 18004, 108079, 12166, 69562, 235344, 11479, 11477, 103236, 14773, 78891, 16001, 26419, 230809, 50932, 16452	948	491	17763	1.83176	0.0915569	0.0119311	0.12201129751825412		14610	239985
GOTERM_BP_FAT	GO:0001944~vasculature development	30	2.83286	0.000149078	234366, 14254, 14172, 94192, 15251, 74838, 12192, 214384, 12702, 218397, 21812, 21838, 14472, 15213, 15111, 14234, 239027, 17268, 20672, 14615, 19317, 20423, 13984, 225164, 18771, 11477, 19664, 50785, 70560, 242109	759	250	13588	2.1483	0.293145	0.0123139	0.2605226876572275		14615	244882
GOTERM_BP_FAT	GO:0006796~phosphate metabolic process	75	7.08215	0.000143929	19248, 19877, 237860, 19878, 16798, 19243, 252864, 56294, 319468, 66335, 228012, 30963, 19042, 192292, 22137, 12568, 17289, 19046, 16009, 17164, 399510, 75219, 74568, 69131, 14388, 68968, 12166, 235344, 11479, 19052, 11477, 14773, 78891, 16001, 26419, 50932, 19266, 338372, 110279, 107951, 14254, 232341, 21848, 12748, 20620, 50523, 269774, 70661, 70686, 21812, 22390, 72349, 18760, 68473, 381511, 2…	759	866	13588	1.55045	0.284624	0.0123288	0.25153560248097895		14661	245424
GOTERM_BP_FAT	GO:0006793~phosphorus metabolic process	75	7.08215	0.000143929	19248, 19877, 237860, 19878, 16798, 19243, 252864, 56294, 319468, 66335, 228012, 30963, 19042, 192292, 22137, 12568, 17289, 19046, 16009, 17164, 399510, 75219, 74568, 69131, 14388, 68968, 12166, 235344, 11479, 19052, 11477, 14773, 78891, 16001, 26419, 50932, 19266, 338372, 110279, 107951, 14254, 232341, 21848, 12748, 20620, 50523, 269774, 70661, 70686, 21812, 22390, 72349, 18760, 68473, 381511, 2…	759	866	13588	1.55045	0.284624	0.0123288	0.25153560248097895		14677	257910
GOTERM_BP_FAT	GO:0010558~negative regulation of macromolecule biosynthetic process	43	4.06043	0.000155614	15371, 234366, 20602, 19411, 21888, 231986, 50913, 192231, 13392, 212712, 21848, 14912, 207806, 24058, 17192, 20185, 214384, 54169, 207667, 110805, 268903, 12606, 66830, 14238, 18997, 56381, 18569, 15221, 225518, 56218, 19290, 15384, 20423, 20230, 53422, 20465, 58521, 21385, 19664, 116848, 19821, 73503, 107568	759	418	13588	1.84165	0.303816	0.01241	0.27193053913724397		14707	257915
INTERPRO	IPR017441:Protein kinase, ATP binding site	46	4.34372	9.0939e-05	338372, 107951, 19877, 19878, 14254, 16798, 232341, 12748, 20620, 50523, 269774, 228012, 70661, 21812, 22390, 18760, 217866, 70425, 26405, 214897, 22137, 433486, 12568, 17289, 17164, 399510, 12675, 69131, 18712, 68968, 226778, 18004, 108079, 12166, 69562, 235344, 11479, 11477, 103236, 14773, 16001, 14360, 26419, 230809, 50932, 16452	948	467	17763	1.84565	0.110049	0.0128708	0.14812417754465068		14709	257936
GOTERM_BP_FAT	GO:0010557~positive regulation of macromolecule biosynthetic process	51	4.81586	0.000183028	15398, 22773, 19411, 13593, 50794, 212712, 13392, 15251, 214384, 378435, 26896, 20474, 20472, 14234, 15111, 246103, 12753, 15384, 69202, 18027, 18028, 18983, 18771, 327987, 276770, 67488, 26927, 104382, 18991, 21848, 214162, 225631, 54169, 12609, 12606, 12393, 18997, 15221, 20423, 54601, 114774, 22661, 80292, 14842, 66993, 18045, 20666, 15229, 22724, 16658, 18089	759	530	13588	1.72269	0.346848	0.0132226	0.3197640360307785		14729	258096
INTERPRO	IPR011993:Pleckstrin homology-type	33	3.11615	7.45669e-05	69601, 19878, 109294, 228564, 320405, 75415, 14783, 213498, 224650, 625638, 16443, 218397, 18760, 77531, 64291, 239027, 80297, 347722, 14388, 319710, 14389, 384783, 71435, 22350, 237542, 319924, 11787, 13196, 20663, 73728, 74309, 13823, 269587	948	289	17763	2.13956	0.091171	0.0135641	0.12147207230158719		14733	258280
GOTERM_BP_FAT	GO:0010628~positive regulation of gene expression	48	4.53258	0.000176275	26927, 22773, 15398, 19411, 13593, 50794, 18991, 212712, 13392, 21848, 15251, 214162, 225631, 214384, 54169, 378435, 26896, 20474, 20472, 14234, 15111, 12609, 246103, 12606, 18997, 12393, 12753, 15221, 15384, 54601, 20423, 22661, 80292, 18027, 66993, 14842, 18028, 18983, 13018, 18771, 327987, 18045, 67488, 20666, 15229, 22724, 16658, 18089	759	488	13588	1.7609	0.336501	0.0135812	0.30798326780203666		14744	258410
GOTERM_BP_FAT	GO:0045941~positive regulation of transcription	47	4.43815	0.000182232	26927, 22773, 15398, 19411, 13593, 50794, 18991, 212712, 13392, 21848, 15251, 214162, 225631, 214384, 54169, 378435, 26896, 20474, 20472, 14234, 15111, 12609, 246103, 12606, 18997, 12393, 12753, 15221, 15384, 54601, 20423, 22661, 80292, 18027, 66993, 14842, 18028, 18983, 18771, 327987, 18045, 67488, 20666, 15229, 22724, 16658, 18089	759	475	13588	1.77141	0.345637	0.0135873	0.3183753592619021		14773	258411
GOTERM_MF_FAT	GO:0004674~protein serine/threonine kinase activity	43	4.06043	0.000172806	338372, 110279, 107951, 19877, 19878, 16798, 232341, 12748, 20620, 50523, 269774, 228012, 70661, 22390, 21812, 18760, 192292, 217866, 70425, 26405, 214897, 22137, 433486, 12568, 17164, 399510, 12675, 69131, 18712, 68968, 226778, 18004, 108079, 12166, 69562, 235344, 11479, 11477, 103236, 14773, 26419, 230809, 50932	741	421	13288	1.83159	0.106408	0.0139648	0.25775873267994687		14783	258561
GOTERM_BP_FAT	GO:0045934~negative regulation of nucleobase, nucleoside, nucleotide and nucleic acid metabolic process	41	3.87158	0.000209453	15371, 234366, 20602, 19411, 21888, 231986, 50913, 192231, 13392, 212712, 21848, 14912, 207806, 17192, 20185, 214384, 54169, 207667, 110805, 268903, 12606, 66830, 14238, 18997, 56381, 18569, 15221, 225518, 56218, 19290, 15384, 20423, 20230, 20465, 58521, 21385, 19664, 116848, 19821, 73503, 107568	759	397	13588	1.84887	0.385808	0.0146626	0.36584999467536017		14815	258577
GOTERM_BP_FAT	GO:0045892~negative regulation of transcription, DNA-dependent	34	3.21058	0.000245274	15371, 234366, 20602, 19411, 21888, 231986, 50913, 192231, 13392, 212712, 21848, 14912, 207806, 17192, 20185, 214384, 110805, 268903, 12606, 14238, 18997, 56381, 15221, 19290, 15384, 20423, 20230, 20465, 58521, 21385, 19664, 116848, 19821, 73503	759	308	13588	1.97625	0.43494	0.0166488	0.4282925756762479		14827	258620
GOTERM_BP_FAT	GO:0031328~positive regulation of cellular biosynthetic process	52	4.91029	0.000260874	15398, 22773, 19411, 13593, 50794, 212712, 13392, 15251, 214384, 378435, 26896, 20474, 20472, 14234, 15111, 246103, 12753, 15384, 69202, 18027, 18028, 18983, 18771, 327987, 276770, 67488, 26927, 104382, 18991, 21848, 214162, 225631, 54169, 12609, 12606, 12393, 18997, 15221, 20423, 54601, 11540, 114774, 22661, 80292, 14842, 66993, 18045, 20666, 15229, 22724, 16658, 18089	759	552	13588	1.68647	0.455089	0.0167234	0.45547468379207867		14842	258626
GOTERM_BP_FAT	GO:0048514~blood vessel morphogenesis	25	2.36072	0.000279583	14254, 14172, 94192, 15251, 74838, 12192, 214384, 218397, 21812, 21838, 14472, 15111, 14234, 15213, 17268, 239027, 20672, 14615, 19317, 20423, 11477, 18771, 50785, 19664, 70560	759	198	13588	2.26042	0.47831	0.0169774	0.4880645986824361		14886	258627
GOTERM_BP_FAT	GO:0051172~negative regulation of nitrogen compound metabolic process	41	3.87158	0.000258062	15371, 234366, 20602, 19411, 21888, 231986, 50913, 192231, 13392, 212712, 21848, 14912, 207806, 17192, 20185, 214384, 54169, 207667, 110805, 268903, 12606, 66830, 14238, 18997, 56381, 18569, 15221, 225518, 56218, 19290, 15384, 20423, 20230, 20465, 58521, 21385, 19664, 116848, 19821, 73503, 107568	759	401	13588	1.83043	0.451511	0.0170133	0.4505752923790407		14897	258692
GOTERM_BP_FAT	GO:0051253~negative regulation of RNA metabolic process	34	3.21058	0.00027433	15371, 234366, 20602, 19411, 21888, 231986, 50913, 192231, 13392, 212712, 21848, 14912, 207806, 17192, 20185, 214384, 110805, 268903, 12606, 14238, 18997, 56381, 15221, 19290, 15384, 20423, 20230, 20465, 58521, 21385, 19664, 116848, 19821, 73503	759	310	13588	1.9635	0.471891	0.0171075	0.4789144789601463		14904	258758
GOTERM_BP_FAT	GO:0009057~macromolecule catabolic process	59	5.57129	0.000296648	20439, 67664, 329152, 211147, 330369, 12193, 75841, 12192, 26554, 19704, 237898, 192193, 12568, 23806, 235441, 23802, 13803, 66153, 170711, 327799, 19821, 236733, 107568, 26927, 74287, 217342, 26965, 26442, 268470, 387524, 30940, 67955, 22258, 12702, 226418, 83962, 237009, 69104, 67819, 230594, 30841, 208372, 268882, 67338, 242960, 67128, 70348, 114893, 13368, 225164, 76980, 50789, 209462, 170737…	759	654	13588	1.61506	0.498626	0.0175469	0.5177814162221184		14912	258880
GOTERM_BP_FAT	GO:0009891~positive regulation of biosynthetic process	52	4.91029	0.000324129	15398, 22773, 19411, 13593, 50794, 212712, 13392, 15251, 214384, 378435, 26896, 20474, 20472, 14234, 15111, 246103, 12753, 15384, 69202, 18027, 18028, 18983, 18771, 327987, 276770, 67488, 26927, 104382, 18991, 21848, 214162, 225631, 54169, 12609, 12606, 12393, 18997, 15221, 20423, 54601, 11540, 114774, 22661, 80292, 14842, 66993, 18045, 20666, 15229, 22724, 16658, 18089	759	557	13588	1.67133	0.529693	0.018231	0.565618809496593		14924	258943
GOTERM_BP_FAT	GO:0030163~protein catabolic process	52	4.91029	0.000317008	20439, 67664, 329152, 211147, 330369, 75841, 26554, 237898, 192193, 23806, 235441, 23802, 13803, 66153, 170711, 327799, 19821, 236733, 107568, 74287, 217342, 26965, 268470, 26442, 387524, 30940, 67955, 22258, 12702, 226418, 83962, 237009, 67819, 69104, 30841, 208372, 268882, 67338, 242960, 67128, 70348, 114893, 225164, 76980, 50789, 209462, 170737, 100756, 230484, 66177, 230904, 14897	759	556	13588	1.67433	0.521832	0.0182758	0.5532250282337947		15111	258950
GOTERM_BP_FAT	GO:0010605~negative regulation of macromolecule metabolic process	48	4.53258	0.000403581	65961, 15371, 234366, 20602, 19411, 21888, 231986, 50913, 192231, 212712, 13392, 21848, 14912, 207806, 24058, 17192, 20185, 214384, 54169, 207667, 110805, 268903, 230594, 12568, 12606, 66830, 14238, 18997, 56381, 16009, 18569, 15221, 225518, 56218, 19290, 15384, 20423, 20230, 53422, 20465, 13018, 58521, 21385, 19664, 116848, 19821, 73503, 107568	759	506	13588	1.69826	0.609107	0.0221166	0.70380521014628		15159	259025
GOTERM_CC_FAT	GO:0005815~microtubule organizing center	21	1.983	0.000815847	19877, 19878, 16798, 67203, 74107, 100986, 214444, 50523, 238871, 226154, 230249, 22350, 83997, 17118, 71909, 14020, 78891, 74187, 16475, 244329, 76816	605	189	12504	2.29642	0.248484	0.0235241	1.1100646796744829		15168	259037
UP_SEQ_FEATURE	short sequence motif:Nuclear localization signal	34	3.21058	0.000148137	106143, 16648, 21761, 74413, 30959, 21848, 15251, 21411, 16870, 16906, 22258, 18018, 12421, 67379, 14886, 56711, 19698, 224902, 18569, 19317, 20230, 101739, 21406, 381373, 114774, 18023, 26430, 20465, 170711, 21917, 22768, 71876, 16475, 214498	928	289	16021	2.03106	0.291176	0.0242823	0.2588301427120854		15213	259062
GOTERM_BP_FAT	GO:0032268~regulation of cellular protein metabolic process	31	2.92729	0.000459158	237310, 104382, 30959, 214162, 75841, 12192, 20185, 214384, 12702, 12421, 19704, 231207, 11428, 12568, 16009, 18569, 19317, 19084, 140486, 20423, 14388, 140488, 53422, 19087, 69202, 13018, 276770, 230904, 56085, 16452, 211006	759	280	13588	1.98206	0.656547	0.0245473	0.8003595751035153		15221	259072
GOTERM_BP_FAT	GO:0045935~positive regulation of nucleobase, nucleoside, nucleotide and nucleic acid metabolic process	48	4.53258	0.000479992	26927, 22773, 15398, 19411, 13593, 50794, 18991, 212712, 13392, 21848, 15251, 214162, 225631, 214384, 54169, 378435, 26896, 20474, 20472, 14234, 15111, 12609, 246103, 12606, 18997, 12393, 12753, 15221, 11540, 15384, 54601, 20423, 22661, 80292, 18027, 66993, 14842, 18028, 18983, 18771, 327987, 18045, 67488, 20666, 15229, 22724, 16658, 18089	759	510	13588	1.68494	0.672808	0.0250715	0.836531873816837		15229	259107
INTERPRO	IPR011333:BTB/POZ fold	23	2.17186	0.000242043	80297, 99738, 56218, 74589, 70382, 268345, 16495, 16491, 225030, 244923, 13803, 226470, 235132, 83962, 207259, 56490, 16538, 233107, 381990, 56543, 22724, 66830, 268564	948	180	17763	2.39422	0.2668	0.0255298	0.39379136305053297		15247	259110
INTERPRO	IPR000210:BTB/POZ-like	23	2.17186	0.000242043	80297, 99738, 56218, 74589, 70382, 268345, 16495, 16491, 225030, 244923, 13803, 226470, 235132, 83962, 207259, 56490, 16538, 233107, 381990, 56543, 22724, 66830, 268564	948	180	17763	2.39422	0.2668	0.0255298	0.39379136305053297		15251	319909
SP_PIR_KEYWORDS	rna-binding	44	4.15486	0.00136646	230257, 18521, 11834, 15569, 30959, 81702, 665155, 51810, 12193, 70047, 20853, 71514, 77591, 67958, 52897, 57317, 11428, 231207, 30841, 100101806, 224902, 56381, 66249, 15387, 15388, 18569, 19317, 66899, 56878, 140486, 15384, 140488, 13209, 53422, 381305, 19989, 24067, 218236, 223989, 19663, 237730, 116848, 276770, 380773, 53861, 208922	982	485	17854	1.64943	0.406061	0.0257125	1.8759221549702554		15284	319974
INTERPRO	IPR015880:Zinc finger, C2H2-like	59	5.57129	0.000232579	449000, 67664, 22773, 53626, 69256, 320145, 118445, 22772, 50794, 330369, 11538, 238673, 22632, 77630, 228913, 246103, 11909, 110796, 627049, 269704, 243931, 241514, 269800, 13018, 64406, 56490, 20689, 381990, 330463, 268564, 74287, 231986, 68379, 114604, 226470, 235132, 226418, 207259, 233890, 244216, 56711, 225518, 56218, 432731, 381373, 75871, 22661, 109929, 80292, 233410, 210172, 29861, 22882…	948	676	17763	1.63536	0.257847	0.026745	0.3784210377819841		15285	320817
UP_SEQ_FEATURE	zinc finger region:C2H2-type 1; atypical	7	0.661001	0.000178964	22773, 53626, 22772, 77630, 11538, 233410, 268564	928	16	16021	7.553	0.340168	0.0273374	0.3126122000937315		15364	321015
INTERPRO	IPR001849:Pleckstrin homology	29	2.73843	0.000346016	110279, 19877, 69601, 19878, 109294, 320405, 75415, 14783, 213498, 218397, 16443, 18760, 217866, 54126, 64291, 239027, 80297, 347722, 14388, 14389, 384783, 71435, 73341, 237542, 13196, 20663, 73728, 74309, 226525	948	261	17763	2.08193	0.358322	0.0273484	0.5625033455372797		15371	327942
GOTERM_BP_FAT	GO:0045893~positive regulation of transcription, DNA-dependent	41	3.87158	0.000544314	26927, 22773, 15398, 19411, 50794, 18991, 212712, 13392, 15251, 214162, 225631, 214384, 378435, 26896, 20474, 20472, 15111, 14234, 246103, 12609, 12606, 12393, 18997, 12753, 15221, 15384, 20423, 22661, 18027, 18028, 14842, 18983, 18771, 327987, 18045, 67488, 20666, 15229, 22724, 16658, 18089	759	416	13588	1.76443	0.718314	0.0277621	0.9481304439899363		15384	329078
INTERPRO	IPR019787:Zinc finger, PHD-finger	14	1.322	0.000333177	338523, 21848, 214162, 217578, 29861, 17765, 54169, 228829, 234135, 18676, 116848, 233532, 75605, 30841	948	81	17763	3.23855	0.347669	0.0280785	0.5416839362352266		15387	329160
INTERPRO	IPR001965:Zinc finger, PHD-type	15	1.41643	0.00031373	338523, 21848, 21411, 214162, 217578, 29861, 17765, 54169, 228829, 234135, 18676, 116848, 233532, 75605, 30841	948	91	17763	3.08857	0.331197	0.0283244	0.510143877622482		15388	330379
GOTERM_BP_FAT	GO:0051276~chromosome organization	40	3.77715	0.000588306	65961, 16798, 13626, 66929, 12648, 21761, 14815, 212712, 227525, 214162, 228012, 319190, 17192, 20185, 54169, 234135, 68703, 227867, 15441, 75605, 30841, 319176, 109151, 76246, 57376, 225518, 20230, 217864, 170644, 66993, 217578, 13018, 116848, 19821, 73340, 14056, 235626, 75339, 94246, 56086	759	404	13588	1.77253	0.745738	0.0287156	1.0243879553857527		15395	381801
GOTERM_BP_FAT	GO:0051674~localization of cell	31	2.92729	0.000582047	104382, 18996, 14254, 211064, 212712, 18011, 15251, 18791, 212670, 27140, 654309, 21812, 110805, 20474, 14472, 15285, 433486, 12568, 54422, 20423, 67203, 14389, 50884, 13797, 53618, 16330, 11477, 11787, 20664, 14360, 16475, 18089	759	284	13588	1.95415	0.742006	0.0290231	1.0135414630895512		15398	399558
GOTERM_BP_FAT	GO:0048870~cell motility	31	2.92729	0.000582047	104382, 18996, 14254, 211064, 212712, 18011, 15251, 18791, 212670, 27140, 654309, 21812, 110805, 20474, 14472, 15285, 433486, 12568, 54422, 20423, 67203, 14389, 50884, 13797, 53618, 16330, 11477, 11787, 20664, 14360, 16475, 18089	759	284	13588	1.95415	0.742006	0.0290231	1.0135414630895512		15408	403205
INTERPRO	IPR001202:WW/Rsp5/WWP	11	1.03872	0.000306919	20913, 11787, 56194, 329152, 50791, 225131, 14924, 75415, 99470, 235626, 107568	948	51	17763	4.04139	0.325329	0.029818	0.4990941354460654		15410	432582
GOTERM_BP_FAT	GO:0051254~positive regulation of RNA metabolic process	41	3.87158	0.000624995	26927, 22773, 15398, 19411, 50794, 18991, 212712, 13392, 15251, 214162, 225631, 214384, 378435, 26896, 20474, 20472, 15111, 14234, 246103, 12609, 12606, 12393, 18997, 12753, 15221, 15384, 20423, 22661, 18027, 18028, 14842, 18983, 18771, 327987, 18045, 67488, 20666, 15229, 22724, 16658, 18089	759	419	13588	1.7518	0.766557	0.029854	1.0879443252528098		15431	432939
UP_SEQ_FEATURE	compositionally biased region:His-rich	13	1.22757	0.000226425	20535, 104382, 381626, 207806, 664805, 225631, 378435, 68703, 67293, 14234, 93960, 227059, 14238	928	63	16021	3.56241	0.409063	0.0323432	0.39536289275885483		15441	433406
GOTERM_BP_FAT	GO:0001837~epithelial to mesenchymal transition	6	0.566572	0.000699459	18018, 19664, 15384, 15251, 19058, 13813	759	14	13588	7.6725	0.80372	0.0326828	1.2168187571984568		15478	435845
GOTERM_BP_FAT	GO:0048729~tissue morphogenesis	27	2.54958	0.000802937	15398, 21418, 234366, 19411, 22772, 19206, 14815, 13813, 103889, 110805, 14234, 15408, 19084, 12675, 20423, 21923, 50884, 15431, 225164, 12166, 98711, 11477, 67078, 58234, 16001, 15229, 18089	759	238	13588	2.03096	0.845751	0.0366936	1.3956445287404584		15569	547176
INTERPRO	IPR017956:AT hook, DNA-binding, conserved site	8	0.75543	0.000528302	230793, 228829, 56218, 116848, 15364, 74022, 12286, 214162	948	28	17763	5.35353	0.492096	0.0369373	0.857642155142635		15894	619289
INTERPRO	IPR015940:Ubiquitin-associated/translation elongation factor EF1B, N-terminal, eukaryote	10	0.944287	0.000522985	219249, 67123, 16798, 18412, 54609, 226778, 50523, 56085, 70661, 235344	948	45	17763	4.16385	0.48862	0.0386816	0.8490453640800477		16001	629499
GOTERM_BP_FAT	GO:0016477~cell migration	27	2.54958	0.000909229	104382, 18996, 14254, 211064, 212712, 15251, 18791, 27140, 654309, 21812, 110805, 20474, 14472, 15285, 12568, 54422, 20423, 67203, 14389, 50884, 13797, 53618, 11477, 11787, 20664, 14360, 16475, 18089	759	240	13588	2.01403	0.879576	0.0398891	1.5790157384076742		16009	768252
GOTERM_BP_FAT	GO:0006468~protein amino acid phosphorylation	56	5.28801	0.000894011	19877, 19878, 16798, 228012, 192292, 22137, 12568, 17289, 16009, 17164, 399510, 74568, 69131, 14388, 68968, 12166, 235344, 11479, 11477, 14773, 78891, 16001, 26419, 50932, 107951, 110279, 338372, 14254, 232341, 21848, 12748, 20620, 50523, 269774, 70661, 22390, 21812, 18760, 68473, 217866, 70425, 433486, 214897, 26405, 57261, 19084, 12675, 18712, 226778, 18004, 108079, 69562, 103236, 14360, 230809…	759	640	13588	1.56647	0.875231	0.0399882	1.5527816594915977		16206	100040608
GOTERM_BP_FAT	GO:0051173~positive regulation of nitrogen compound metabolic process	48	4.53258	0.000936175	26927, 22773, 15398, 19411, 13593, 50794, 18991, 212712, 13392, 21848, 15251, 214162, 225631, 214384, 54169, 378435, 26896, 20474, 20472, 14234, 15111, 12609, 246103, 12606, 18997, 12393, 12753, 15221, 11540, 15384, 54601, 20423, 22661, 80292, 18027, 66993, 14842, 18028, 18983, 18771, 327987, 18045, 67488, 20666, 15229, 22724, 16658, 18089	759	526	13588	1.63369	0.886902	0.0402886	1.625451824510027		16330	100042265
GOTERM_BP_FAT	GO:0048663~neuron fate commitment	10	0.944287	0.0010032	21812, 18096, 20423, 15285, 50913, 13392, 14912, 14842, 209448, 27140	759	47	13588	3.80904	0.903249	0.04233	1.7408590752423514		16373	100043057
GOTERM_BP_FAT	GO:0000122~negative regulation of transcription from RNA polymerase II promoter	26	2.45515	0.00114752	15371, 20602, 19411, 21888, 231986, 192231, 50913, 13392, 212712, 14912, 207806, 20185, 17192, 214384, 110805, 268903, 18997, 12606, 15221, 20423, 20230, 20465, 58521, 21385, 19821, 73503	759	231	13588	2.015	0.930873	0.0474173	1.988936200869229		16443	100294583
GOTERM_BP_FAT	GO:0010604~positive regulation of macromolecule metabolic process	55	5.19358	0.0011755	15398, 22773, 19411, 13593, 50794, 212712, 13392, 15251, 20185, 214384, 378435, 26896, 12421, 20474, 20472, 14234, 15111, 246103, 12753, 15384, 69202, 18027, 18028, 18983, 13018, 18771, 327987, 276770, 67488, 26927, 104382, 18991, 21848, 214162, 225631, 54169, 12609, 12606, 12393, 18997, 15221, 20423, 54601, 114774, 22661, 80292, 66993, 14842, 18045, 20666, 15229, 22724, 16658, 16452, 18089	759	633	13588	1.55551	0.935236	0.0477	2.036975657542639		16452
GOTERM_BP_FAT	GO:0045596~negative regulation of cell differentiation	22	2.07743	0.00124591	225518, 20602, 20423, 54601, 13392, 381305, 14912, 225164, 12166, 27140, 16373, 21838, 67293, 18096, 12316, 19664, 15284, 20472, 230594, 14056, 17268, 74025	759	182	13588	2.16404	0.945034	0.0496219	2.157722467603307		16475
SP_PIR_KEYWORDS	magnesium	37	3.49386	0.00285675	18746, 68837, 19877, 19878, 16798, 94192, 227525, 50523, 56794, 70047, 70661, 73373, 19042, 22390, 21812, 18760, 11514, 26447, 381511, 217866, 26405, 14085, 14081, 16882, 226778, 18004, 108079, 14593, 12166, 235344, 11479, 74596, 11477, 110959, 216829, 171567, 237256	982	403	17854	1.66925	0.663777	0.0505798	3.8845867123187605		16491
SP_PIR_KEYWORDS	tumor suppressor	13	1.22757	0.00307259	18569, 12581, 69601, 16798, 50523, 13018, 378435, 12421, 207259, 320150, 214498, 13445, 16658	982	88	17854	2.68587	0.690396	0.0518984	4.172320483833392		16495
GOTERM_BP_FAT	GO:0006928~cell motion	36	3.39943	0.00136182	104382, 18996, 14254, 211064, 13640, 212712, 18011, 15251, 18791, 16870, 212670, 27140, 654309, 21812, 110805, 20474, 14472, 15285, 433486, 12568, 18997, 54422, 20423, 67203, 14389, 50884, 13797, 53618, 16330, 11787, 11477, 67293, 20664, 14360, 15229, 16475, 18089	759	367	13588	1.7561	0.958044	0.0532067	2.3562239974238786		16538
UP_SEQ_FEATURE	domain:Protein kinase	47	4.43815	0.000443129	338372, 107951, 19877, 19878, 14254, 16798, 232341, 12748, 20620, 50523, 269774, 228012, 70661, 21812, 22390, 18760, 192292, 217866, 70425, 26405, 214897, 22137, 12568, 17289, 17164, 399510, 74568, 12675, 69131, 18712, 68968, 226778, 18004, 108079, 12166, 69562, 235344, 11479, 11477, 103236, 14773, 78891, 16001, 14360, 26419, 230809, 50932	928	476	16021	1.70464	0.642856	0.058768	0.7723692390826264		16648
GOTERM_BP_FAT	GO:0002009~morphogenesis of an epithelium	21	1.983	0.00157279	234366, 21418, 15398, 22772, 19411, 19206, 12675, 20423, 21923, 14815, 50884, 15431, 225164, 98711, 103889, 67078, 58234, 16001, 15408, 15229, 18089	759	173	13588	2.17314	0.974338	0.0601929	2.7165176769524013		16658
SP_PIR_KEYWORDS	kinase	57	5.38244	0.00374199	18746, 19877, 19878, 16798, 100986, 228012, 22137, 12568, 17289, 17164, 399510, 12581, 69131, 68968, 12166, 235344, 11479, 11477, 171567, 14773, 16001, 26419, 50932, 66588, 338372, 107951, 110279, 14254, 232341, 12748, 20620, 50523, 269774, 70661, 70686, 22390, 21812, 18760, 68473, 217866, 70425, 433486, 214897, 26405, 19084, 12675, 18712, 19087, 226778, 18004, 108079, 69562, 103236, 14360, 23080…	982	707	17854	1.46582	0.760301	0.060214	5.059608666457516		16764
GOTERM_BP_FAT	GO:0021515~cell differentiation in spinal cord	8	0.75543	0.00161482	18096, 20423, 15285, 50913, 12286, 14912, 14842, 209448	759	32	13588	4.47563	0.976733	0.0607547	2.7881448651164487		16795
SP_PIR_KEYWORDS	DNA binding	26	2.45515	0.00428755	15395, 18991, 14815, 12192, 103889, 20474, 20024, 14472, 20472, 15284, 12609, 12393, 18997, 15384, 21406, 15364, 231044, 13799, 15431, 14842, 15410, 19664, 22768, 18045, 22764, 209448	982	258	17854	1.83222	0.80545	0.0659368	5.777103993224253		16798
GOTERM_MF_FAT	GO:0046872~metal ion binding	253	23.8905	0.00113349	18746, 20439, 22773, 22772, 19206, 94192, 320405, 15159, 12858, 636931, 13858, 228913, 328695, 218756, 246104, 246103, 12850, 227059, 67026, 17287, 235441, 66609, 243931, 235344, 11479, 380928, 11477, 19357, 56490, 227449, 107368, 218210, 330463, 68837, 212528, 21411, 235132, 226418, 21812, 207521, 330953, 66917, 26405, 330474, 12874, 225518, 56218, 216616, 14085, 347722, 18712, 14081, 11847, 226…	741	3850	13288	1.17842	0.522083	0.0711721	1.6794545570625763		16870
GOTERM_MF_FAT	GO:0003702~RNA polymerase II transcription factor activity	15	1.41643	0.00151892	21888, 74197, 50794, 18991, 50913, 68776, 70625, 18771, 26896, 327987, 14234, 12609, 20666, 12606, 17268	741	102	13288	2.63714	0.628264	0.0732957	2.244522946088068		16882
GOTERM_MF_FAT	GO:0003705~RNA polymerase II transcription factor activity, enhancer binding	8	0.75543	0.00106527	18771, 21888, 18991, 50913, 14234, 20666, 17268, 12606	741	30	13288	4.78201	0.500356	0.0741985	1.5791250636689513		16906
GOTERM_MF_FAT	GO:0060589~nucleoside-triphosphatase regulator activity	36	3.39943	0.00130412	110279, 69601, 192662, 109294, 75415, 213498, 50779, 103724, 54189, 16443, 21838, 218397, 217866, 14020, 54126, 239027, 209478, 399510, 111173, 347722, 380711, 217944, 228850, 71435, 217737, 235380, 73341, 13196, 381112, 20663, 73728, 29809, 98910, 50932, 226525, 66691	741	367	13288	1.75905	0.572387	0.0743236	1.929985844617832		17118
GOTERM_BP_FAT	GO:0035270~endocrine system development	12	1.13314	0.00202515	53626, 21812, 18096, 19664, 110805, 15285, 14815, 14912, 14842, 225631, 15410, 12166	759	72	13588	2.98375	0.991061	0.0744182	3.4848554775640084		17130
GOTERM_BP_FAT	GO:0051056~regulation of small GTPase mediated signal transduction	25	2.36072	0.00207653	110279, 69601, 109294, 213498, 103724, 218397, 16443, 14020, 54126, 209478, 347722, 380711, 217944, 228850, 73341, 24063, 13196, 381112, 20663, 29809, 73728, 98910, 56392, 226525, 66691	759	228	13588	1.96299	0.99207	0.0750519	3.571756792695724		17155
GOTERM_BP_FAT	GO:0009952~anterior/posterior pattern formation	19	1.79415	0.0021733	22773, 19411, 20423, 15395, 50884, 15431, 214162, 13797, 15410, 225164, 12166, 103889, 22632, 21812, 14472, 19821, 14234, 110796, 209448	759	153	13588	2.22319	0.993672	0.0772173	3.7352500219022033		17156
SP_PIR_KEYWORDS	ligase	28	2.644	0.00530465	20439, 67664, 74287, 329152, 217342, 211147, 268470, 387524, 75841, 237009, 69104, 68729, 67338, 67128, 23802, 70348, 14081, 16882, 353172, 225164, 76980, 209462, 272396, 170737, 19821, 70560, 107568, 211007	982	290	17854	1.75543	0.868198	0.0778599	7.101345845150853		17164
GOTERM_MF_FAT	GO:0004672~protein kinase activity	51	4.81586	0.00150386	19877, 19878, 16798, 228012, 192292, 22137, 12568, 17289, 17164, 399510, 74568, 69131, 68968, 235344, 12166, 11479, 11477, 78891, 14773, 16001, 26419, 50932, 107951, 110279, 338372, 14254, 232341, 21848, 12748, 20620, 50523, 269774, 70661, 22390, 21812, 18760, 217866, 70425, 433486, 214897, 26405, 12675, 18712, 226778, 18004, 108079, 69562, 103236, 14360, 230809, 16452	741	583	13288	1.56871	0.624594	0.0784014	2.2224901091009053		17192
GOTERM_MF_FAT	GO:0043169~cation binding	253	23.8905	0.00188116	18746, 20439, 22773, 22772, 19206, 94192, 320405, 15159, 12858, 636931, 13858, 228913, 328695, 218756, 246104, 246103, 12850, 227059, 67026, 17287, 235441, 66609, 243931, 235344, 11479, 380928, 11477, 19357, 56490, 227449, 107368, 218210, 330463, 68837, 212528, 21411, 235132, 226418, 21812, 207521, 330953, 66917, 26405, 330474, 12874, 225518, 56218, 216616, 14085, 347722, 18712, 14081, 11847, 226…	741	3885	13288	1.16781	0.706473	0.0784692	2.772811307377687		17210
UP_SEQ_FEATURE	domain:PH	25	2.36072	0.000645854	110279, 19877, 69601, 19878, 109294, 320405, 75415, 14783, 56436, 16443, 18760, 217866, 54126, 64291, 239027, 347722, 14388, 14389, 384783, 71435, 73341, 13196, 20663, 73728, 74309	928	202	16021	2.13663	0.777049	0.0799966	1.1238395859219152		17268
GOTERM_BP_FAT	GO:0001570~vasculogenesis	9	0.849858	0.00230011	19317, 214384, 218397, 20423, 15213, 70560, 12192, 20672, 14615	759	43	13588	3.74704	0.995292	0.0803175	3.9490758983241614		17287
GOTERM_BP_FAT	GO:0043009~chordate embryonic development	39	3.68272	0.00233629	21418, 234366, 20602, 22772, 19206, 211064, 13392, 212712, 15251, 26554, 13813, 17192, 103889, 654309, 12702, 21812, 14472, 20474, 15285, 330953, 20472, 226844, 14234, 15111, 22422, 12606, 231225, 15221, 20423, 14388, 13984, 50884, 225164, 15410, 12166, 11479, 98711, 319924, 11477, 50785	759	421	13588	1.65843	0.995673	0.0803269	4.01000807999533		17289
UP_SEQ_FEATURE	zinc finger region:C2H2-type 3	29	2.73843	0.000705784	22773, 53626, 320145, 118445, 22772, 50794, 11538, 226470, 22632, 207259, 233890, 244216, 56711, 225518, 269704, 627049, 432731, 22661, 80292, 210172, 13018, 64406, 22768, 20689, 56490, 69743, 22764, 242109, 22724	928	252	16021	1.98673	0.806042	0.082701	1.2275161671851498		17330
GOTERM_BP_FAT	GO:0030900~forebrain development	20	1.88857	0.00244701	20602, 20423, 67203, 13392, 16870, 14842, 18028, 13797, 12166, 13813, 20185, 67293, 12316, 20664, 19664, 20689, 14360, 12568, 20675, 22589	759	167	13588	2.14401	0.996658	0.0827557	4.196233362380076		17436
GOTERM_MF_FAT	GO:0030695~GTPase regulator activity	35	3.305	0.00187699	110279, 69601, 192662, 109294, 75415, 213498, 50779, 103724, 54189, 16443, 21838, 218397, 217866, 14020, 54126, 239027, 209478, 399510, 111173, 347722, 380711, 217944, 228850, 71435, 235380, 73341, 13196, 381112, 20663, 73728, 29809, 98910, 50932, 226525, 66691	741	361	13288	1.73861	0.705674	0.0836546	2.7667459968594876		17758
SP_PIR_KEYWORDS	unfolded protein response	6	0.566572	0.00596437	67812, 226418, 80517, 67819, 100037258, 192193	982	22	17854	4.95853	0.897637	0.0839302	7.9510264553350085		17765
GOTERM_MF_FAT	GO:0005096~GTPase activator activity	22	2.07743	0.00237065	110279, 69601, 347722, 380711, 192662, 109294, 75415, 228850, 71435, 50779, 103724, 54189, 21838, 218397, 13196, 14020, 29809, 98910, 239027, 209478, 226525, 66691	741	192	13288	2.05477	0.786715	0.0868816	3.482468259717675		17850
GOTERM_BP_FAT	GO:0009953~dorsal/ventral pattern formation	11	1.03872	0.00269413	103889, 320145, 67293, 18096, 19206, 20423, 15285, 14912, 15431, 16870, 12166	759	64	13588	3.07699	0.998122	0.0894416	4.610654973545614		17901
GOTERM_BP_FAT	GO:0009792~embryonic development ending in birth or egg hatching	39	3.68272	0.00275886	21418, 234366, 20602, 22772, 19206, 211064, 13392, 212712, 15251, 26554, 13813, 17192, 103889, 654309, 12702, 21812, 14472, 20474, 15285, 330953, 20472, 226844, 14234, 15111, 22422, 12606, 231225, 15221, 20423, 14388, 13984, 50884, 225164, 15410, 12166, 11479, 98711, 319924, 11477, 50785	759	425	13588	1.64282	0.998386	0.0902089	4.71891918666878		17931
GOTERM_MF_FAT	GO:0043167~ion binding	255	24.0793	0.00233827	18746, 20439, 22773, 22772, 19206, 94192, 320405, 15159, 12858, 636931, 13858, 228913, 328695, 12724, 12723, 218756, 246104, 246103, 12850, 227059, 67026, 17287, 235441, 66609, 243931, 235344, 11479, 380928, 11477, 19357, 56490, 227449, 107368, 218210, 330463, 68837, 212528, 21411, 235132, 226418, 21812, 207521, 330953, 66917, 26405, 330474, 12874, 225518, 56218, 216616, 14085, 347722, 18712, 140…	741	3934	13288	1.16238	0.78216	0.0908541	3.43566897184312		17933
UP_SEQ_FEATURE	zinc finger region:C2H2-type 4	25	2.36072	0.000854551	22773, 53626, 22772, 226470, 22632, 233890, 244216, 56711, 110796, 269704, 627049, 243931, 432731, 22661, 80292, 233410, 210172, 13018, 22768, 20689, 56490, 69743, 22764, 242109, 268564	928	206	16021	2.09515	0.862753	0.0945277	1.4844376997405373		17961
GOTERM_BP_FAT	GO:0030182~neuron differentiation	37	3.49386	0.00299597	104382, 18996, 50913, 13392, 211064, 13640, 14912, 16870, 225631, 27140, 13813, 13508, 171171, 21838, 654309, 21812, 18096, 14472, 15285, 12568, 18997, 80297, 11540, 20423, 13799, 13797, 14842, 11787, 67293, 20664, 19664, 20689, 53419, 59058, 12286, 15229, 217310, 209448	759	399	13588	1.66013	0.999072	0.0949309	5.11452492349359		18004
INTERPRO	IPR003131:Potassium channel, voltage dependent, Kv, tetramerisation	10	0.944287	0.00155516	80297, 99738, 70382, 268345, 16495, 16538, 233107, 56543, 16491, 225030	948	52	17763	3.60333	0.864023	0.0949486	2.5049246090414035		18007
INTERPRO	IPR018122:Transcription factor, fork head, conserved site	9	0.849858	0.00148237	26927, 68837, 15221, 67293, 110805, 54601, 14234, 15229, 14238	948	42	17763	4.01514	0.850702	0.0952489	2.389009163574629		18011
INTERPRO	IPR001766:Transcription factor, fork head	9	0.849858	0.00148237	26927, 68837, 15221, 67293, 110805, 54601, 14234, 15229, 14238	948	42	17763	4.01514	0.850702	0.0952489	2.389009163574629		18018
GOTERM_BP_FAT	GO:0001525~angiogenesis	17	1.60529	0.00298413	14254, 20423, 14172, 94192, 15251, 74838, 11477, 18771, 21838, 19664, 14472, 50785, 14234, 15111, 17268, 239027, 20672	759	133	13588	2.28829	0.999046	0.0958763	5.094807928405142		18023
GOTERM_CC_FAT	GO:0000118~histone deacetylase complex	7	0.661001	0.00383104	17192, 234366, 20602, 68703, 21761, 268903, 212712	605	32	12504	4.52107	0.739053	0.0981809	5.114273400816294		18027
SP_PIR_KEYWORDS	Proto-oncogene	12	1.13314	0.00731619	110279, 22258, 378435, 18712, 93736, 14360, 21848, 56711, 17289, 17268, 16658, 68614	982	86	17854	2.53692	0.939051	0.0984313	9.66960284469527		18028
GOTERM_BP_FAT	GO:0048732~gland development	22	2.07743	0.0033002	15398, 19411, 19206, 12675, 20423, 21923, 14815, 18011, 384783, 14842, 15410, 12166, 21385, 21812, 19664, 110805, 12724, 16001, 15408, 56711, 102247, 18089	759	197	13588	1.99926	0.999544	0.0987292	5.619867162774705		18045
GOTERM_BP_FAT	GO:0048665~neuron fate specification	6	0.566572	0.00321889	18096, 20423, 15285, 14912, 209448, 27140	759	19	13588	5.65342	0.999448	0.0989555	5.485061818219439		18089
GOTERM_BP_FAT	GO:0035239~tube morphogenesis	20	1.88857	0.003198	234366, 21418, 22773, 14254, 22772, 19206, 20423, 107515, 14815, 50884, 15251, 15431, 225164, 98711, 11477, 14472, 58234, 14234, 15111, 15229	759	171	13588	2.09386	0.999421	0.0996585	5.450388774676607		18096
GOTERM_BP_FAT	GO:0007507~heart development	24	2.26629	0.00329552	22773, 20602, 19206, 20423, 68929, 14388, 192231, 50884, 15251, 66993, 225164, 12166, 18018, 11477, 214384, 21385, 21812, 12421, 19664, 15111, 14234, 242109, 19058, 14615	759	223	13588	1.92673	0.999539	0.0998769	5.612108591715115		18108
GOTERM_BP_FAT	GO:0045165~cell fate commitment	18	1.69972	0.00340738	104382, 20423, 50913, 13392, 14912, 15431, 14842, 225631, 27140, 21385, 21812, 24063, 18096, 19664, 15285, 14234, 12393, 209448	759	147	13588	2.19214	0.999645	0.100486	5.797296777032024		18150
SP_PIR_KEYWORDS	GTPase activation	16	1.51086	0.00780664	110279, 69601, 347722, 380711, 192662, 75415, 228850, 71435, 218397, 13196, 29809, 98910, 239027, 209478, 226525, 66691	982	136	17854	2.13897	0.949511	0.101153	10.285732209161203		18163
GOTERM_BP_FAT	GO:0021510~spinal cord development	9	0.849858	0.0035724	18096, 20423, 15285, 22255, 50913, 12286, 14912, 14842, 209448	759	46	13588	3.50266	0.999758	0.103787	6.0698437205513045		18263
GOTERM_MF_FAT	GO:0005083~small GTPase regulator activity	24	2.26629	0.00322094	399510, 110279, 347722, 111173, 192662, 217944, 109294, 213498, 235380, 103724, 73341, 16443, 21838, 381112, 13196, 14020, 20663, 217866, 54126, 73728, 29809, 98910, 50932, 209478	741	223	13288	1.92996	0.87757	0.104647	4.703721694368957		18412
GOTERM_BP_FAT	GO:0010608~posttranscriptional regulation of gene expression	18	1.69972	0.00365573	17164, 104382, 19317, 140486, 140488, 53422, 30959, 69202, 50884, 12193, 12192, 11787, 19704, 11428, 231207, 276770, 230594, 211006	759	148	13588	2.17733	0.999801	0.104776	6.207195047119207		18521
GOTERM_MF_FAT	GO:0016564~transcription repressor activity	23	2.17186	0.00342961	15371, 234366, 20602, 56218, 21888, 231986, 20230, 192231, 21848, 207806, 20465, 20185, 58521, 54169, 21385, 110805, 207667, 268903, 19821, 59058, 14056, 66830, 56381	741	211	13288	1.95473	0.89317	0.1058	5.001223375067687		18554
GOTERM_MF_FAT	GO:0008047~enzyme activator activity	26	2.45515	0.00311761	110279, 69601, 192662, 109294, 75415, 103724, 54189, 50779, 218397, 21838, 16443, 68473, 14020, 239027, 209478, 16009, 347722, 380711, 228850, 71435, 217737, 13196, 29809, 98910, 226525, 66691	741	249	13288	1.87247	0.869023	0.106787	4.556087717055634		18569
INTERPRO	IPR002290:Serine/threonine protein kinase	27	2.54958	0.00203511	107951, 19877, 19878, 16798, 12748, 20620, 50523, 70661, 228012, 18760, 217866, 26405, 22137, 433486, 12568, 17164, 399510, 18712, 69131, 226778, 18004, 108079, 235344, 69562, 14773, 26419, 50932	948	265	17763	1.90909	0.926589	0.116943	3.2660180796812877		18645
GOTERM_MF_FAT	GO:0003723~RNA binding	55	5.19358	0.00404419	11834, 15569, 30959, 13392, 12193, 70047, 12192, 20853, 71514, 52897, 11428, 231207, 227682, 15387, 66249, 15388, 19317, 15384, 13209, 53422, 69202, 223989, 237730, 276770, 211006, 230257, 107951, 18521, 212528, 192231, 81702, 665155, 77591, 67958, 57317, 67049, 30841, 100101806, 224902, 56381, 18569, 66899, 56878, 140486, 140488, 381305, 19989, 218236, 24067, 219249, 19663, 68134, 116848, 380773…	741	672	13288	1.46769	0.928503	0.118054	5.872385478590458		18676
SP_PIR_KEYWORDS	bromodomain	7	0.661001	0.0097142	116848, 21848, 93871, 214162, 83946, 217578, 57261	982	34	17854	3.7432	0.975747	0.120365	12.645190889056224		18712
GOTERM_BP_FAT	GO:0016310~phosphorylation	58	5.47686	0.00433515	19877, 19878, 16798, 66335, 228012, 192292, 22137, 12568, 17289, 16009, 17164, 399510, 74568, 69131, 14388, 68968, 12166, 235344, 11479, 11477, 14773, 78891, 16001, 26419, 50932, 107951, 110279, 338372, 14254, 232341, 21848, 12748, 20620, 50523, 269774, 70661, 22390, 21812, 18760, 68473, 217866, 70425, 433486, 214897, 26405, 57261, 11964, 19084, 12675, 18712, 226778, 18004, 108079, 69562, 103236,…	759	718	13588	1.44616	0.999959	0.121565	7.320024414348325		18746
GOTERM_BP_FAT	GO:0006470~protein amino acid dephosphorylation	15	1.41643	0.00439535	19248, 19266, 627166, 75219, 237860, 19243, 252864, 56294, 319468, 70686, 19052, 17931, 19042, 72349, 381511, 19046	759	114	13588	2.35559	0.999965	0.121688	7.418015501725805		18760
GOTERM_CC_FAT	GO:0034703~cation channel complex	12	1.13314	0.00598282	80297, 99738, 19042, 70382, 268345, 16495, 16538, 233107, 12286, 56543, 16491, 225030	605	95	12504	2.61067	0.877577	0.123017	7.879391632875854		18771
GOTERM_BP_FAT	GO:0032870~cellular response to hormone stimulus	10	0.944287	0.00454045	20913, 16798, 54601, 14234, 68465, 50523, 384783, 16452, 83946, 235344	759	58	13588	3.08664	0.999975	0.123984	7.653812539220373		18791
GOTERM_CC_FAT	GO:0034705~potassium channel complex	10	0.944287	0.00573504	80297, 99738, 70382, 268345, 16495, 16538, 233107, 56543, 16491, 225030	605	69	12504	2.99533	0.866418	0.125587	7.564830016687896		18983
GOTERM_CC_FAT	GO:0008076~voltage-gated potassium channel complex	10	0.944287	0.00573504	80297, 99738, 70382, 268345, 16495, 16538, 233107, 56543, 16491, 225030	605	69	12504	2.99533	0.866418	0.125587	7.564830016687896		18991
INTERPRO	IPR012677:Nucleotide-binding, alpha-beta plait	23	2.17186	0.00231888	230257, 15388, 56878, 140486, 15384, 15569, 140488, 77134, 380664, 69207, 71514, 223989, 19663, 67958, 68134, 67996, 52897, 57317, 380773, 231207, 224902, 56381, 208922	948	213	17763	2.02328	0.949017	0.126533	3.713378851125171		18996
SMART	SM00249:PHD	15	1.41643	0.00265614	338523, 21848, 21411, 214162, 217578, 29861, 17765, 54169, 228829, 234135, 18676, 116848, 233532, 75605, 30841	610	91	9131	2.46739	0.500513	0.129628	3.4187583439135416		18997
GOTERM_MF_FAT	GO:0004721~phosphoprotein phosphatase activity	18	1.69972	0.0047172	19248, 19266, 627166, 75219, 237860, 19243, 252864, 56294, 319468, 70686, 30963, 19052, 17931, 19042, 72349, 381511, 74302, 19046, 140491	741	152	13288	2.12359	0.953956	0.130569	6.817823073349061		19042
GOTERM_CC_FAT	GO:0000228~nuclear chromosome	14	1.322	0.00559423	27360, 13626, 19290, 20230, 21761, 15364, 212712, 211064, 21848, 217578, 654309, 19357, 19821, 67488, 22589	605	121	12504	2.39131	0.85963	0.130858	7.385627976037323		19046
INTERPRO	IPR003968:Potassium channel, voltage dependent, Kv	7	0.661001	0.00254776	99738, 268345, 16495, 16538, 56543, 16491, 225030	948	27	17763	4.85783	0.962009	0.132545	4.072793713098733		19052
GOTERM_BP_FAT	GO:0060429~epithelium development	27	2.54958	0.00495309	15398, 21418, 234366, 19411, 22772, 19206, 18991, 14815, 225631, 103889, 15408, 102247, 12675, 20423, 21923, 50884, 170644, 15431, 225164, 98711, 67078, 19664, 58234, 16001, 15229, 18089, 19058	759	271	13588	1.78364	0.99999	0.132941	8.321321358563793		19058
GOTERM_BP_FAT	GO:0001708~cell fate specification	10	0.944287	0.0050993	18096, 24063, 19664, 20423, 15285, 50913, 14912, 15431, 209448, 27140	759	59	13588	3.03432	0.999993	0.135045	8.556733230944591		19069
GOTERM_BP_FAT	GO:0001764~neuron migration	11	1.03872	0.00522888	104382, 54422, 11787, 654309, 20664, 15285, 67203, 211064, 212712, 14360, 12568, 27140	759	70	13588	2.81325	0.999995	0.136691	8.764904354637416		19084
GOTERM_BP_FAT	GO:0016311~dephosphorylation	17	1.60529	0.00532014	19248, 19266, 627166, 75219, 237860, 19243, 252864, 56294, 319468, 70686, 30963, 19052, 17931, 19042, 72349, 381511, 74302, 19046	759	141	13588	2.15846	0.999996	0.137374	8.911234951377123		19087
GOTERM_BP_FAT	GO:0006511~ubiquitin-dependent protein catabolic process	17	1.60529	0.00532014	23806, 235441, 20439, 23802, 26965, 26442, 26554, 30940, 22258, 327799, 67819, 230484, 100756, 237898, 230904, 192193, 236733	759	141	13588	2.15846	0.999996	0.137374	8.911234951377123		19206
GOTERM_BP_FAT	GO:0048705~skeletal system morphogenesis	16	1.51086	0.00586908	21418, 19411, 14172, 212712, 13392, 15431, 15410, 103889, 98711, 21812, 20474, 22255, 72999, 20472, 14234, 12393	759	130	13588	2.20339	0.999999	0.148834	9.786825087310369		19219
SMART	SM00165:UBA	10	0.944287	0.00249363	219249, 67123, 16798, 18412, 54609, 226778, 50523, 56085, 70661, 235344	610	45	9131	3.32641	0.478815	0.150334	3.212730815712306		19231
INTERPRO	IPR001214:SET	9	0.849858	0.00312264	110593, 225518, 234135, 77630, 14056, 114604, 232187, 214162, 233904	948	47	17763	3.588	0.981857	0.153853	4.969993842519016		19243
GOTERM_BP_FAT	GO:0048706~embryonic skeletal system development	12	1.13314	0.00621878	98711, 103889, 21418, 21812, 20423, 20474, 20472, 14234, 13392, 212712, 15410, 231225	759	83	13588	2.58831	1	0.155317	10.340467303357048		19248
SMART	SM00384:AT_hook	8	0.75543	0.00195423	230793, 228829, 56218, 116848, 15364, 74022, 12286, 214162	610	28	9131	4.27681	0.399837	0.156491	2.525976783816841		19266
SMART	SM00225:BTB	23	2.17186	0.00414302	80297, 99738, 56218, 74589, 70382, 268345, 16495, 16491, 225030, 244923, 13803, 226470, 235132, 83962, 207259, 56490, 16538, 233107, 381990, 56543, 22724, 66830, 268564	610	180	9131	1.91269	0.661616	0.165227	5.285099129359905		19290
GOTERM_BP_FAT	GO:0006469~negative regulation of protein kinase activity	9	0.849858	0.00682714	18569, 21838, 16798, 24063, 11540, 192231, 100037258, 50523, 70686	759	51	13588	3.15927	1	0.167426	11.29599840916824		19317
GOTERM_BP_FAT	GO:0033673~negative regulation of kinase activity	9	0.849858	0.00682714	18569, 21838, 16798, 24063, 11540, 192231, 100037258, 50523, 70686	759	51	13588	3.15927	1	0.167426	11.29599840916824		19346
UP_SEQ_FEATURE	zinc finger region:C2H2-type 1	28	2.644	0.00168198	320145, 118445, 231986, 50794, 238673, 226470, 22632, 235132, 207259, 233890, 244216, 56711, 110796, 269704, 243931, 75871, 22661, 80292, 210172, 13018, 64406, 22768, 20689, 56490, 69743, 22764, 242109, 22724	928	254	16021	1.90312	0.97997	0.169905	2.9019396039890566		19357
SP_PIR_KEYWORDS	protein phosphatase	14	1.322	0.0146271	19266, 627166, 19248, 75219, 237860, 19243, 252864, 56294, 319468, 19052, 19042, 72349, 381511, 74302, 19046	982	120	17854	2.12115	0.996354	0.170669	18.45951108860884		19411
GOTERM_BP_FAT	GO:0001655~urogenital system development	17	1.60529	0.00741639	15398, 19411, 20423, 21923, 15431, 16373, 98711, 11477, 21812, 24063, 20472, 14234, 16001, 15408, 15229, 18263, 56711	759	146	13588	2.08454	1	0.178681	12.212349196431461		19647
GOTERM_BP_FAT	GO:0001701~in utero embryonic development	26	2.45515	0.00791498	234366, 20602, 211064, 15251, 26554, 13813, 17192, 12702, 654309, 21812, 330953, 15111, 226844, 22422, 12606, 231225, 15221, 14388, 13984, 50884, 225164, 12166, 11479, 98711, 11477, 319924, 50785	759	267	13588	1.74331	1	0.182083	12.980725724046893		19663
GOTERM_CC_FAT	GO:0016585~chromatin remodeling complex	8	0.75543	0.00971857	17192, 234366, 20602, 68703, 21761, 116848, 268903, 212712	605	50	12504	3.30684	0.967227	0.182142	12.503287686591236		19664
GOTERM_BP_FAT	GO:0021520~spinal cord motor neuron cell fate specification	4	0.377715	0.0078378	18096, 15285, 14912, 209448	759	8	13588	8.95125	1	0.182262	12.8622076853244		19698
GOTERM_BP_FAT	GO:0003007~heart morphogenesis	11	1.03872	0.00775955	22773, 20602, 21385, 19206, 20423, 14234, 15111, 15251, 66993, 225164, 12166	759	74	13588	2.66118	1	0.182423	12.741882502766355		19704
GOTERM_MF_FAT	GO:0016791~phosphatase activity	24	2.26629	0.00710657	19266, 17330, 19248, 227648, 237860, 252864, 19243, 56294, 319468, 70686, 30963, 73373, 19042, 72349, 68401, 381511, 19046, 627166, 75219, 17931, 19052, 16330, 67078, 74302, 140491	741	238	13288	1.80832	0.99037	0.182795	10.103309643421387		19821
GOTERM_BP_FAT	GO:0021517~ventral spinal cord development	6	0.566572	0.0077422	18096, 20423, 15285, 12286, 14912, 209448	759	23	13588	4.67022	1	0.183898	12.715181048351187		19877
INTERPRO	IPR001487:Bromodomain	8	0.75543	0.00411914	330409, 116848, 21848, 93871, 214162, 83946, 217578, 57261	948	39	17763	3.84356	0.994967	0.190765	6.506579003785573		19878
GOTERM_MF_FAT	GO:0004571~mannosyl-oligosaccharide 1,2-alpha-mannosidase activity	4	0.377715	0.00780005	17156, 17155, 192193, 207806	741	8	13288	8.96626	0.993889	0.191364	11.03643217317295		19989
GOTERM_BP_FAT	GO:0051348~negative regulation of transferase activity	9	0.849858	0.00862022	18569, 21838, 16798, 24063, 11540, 192231, 100037258, 50523, 70686	759	53	13588	3.04005	1	0.194769	14.056758713726092		20024
GOTERM_BP_FAT	GO:0048704~embryonic skeletal system morphogenesis	10	0.944287	0.00873363	98711, 103889, 21418, 21812, 20474, 20472, 14234, 13392, 212712, 15410	759	64	13588	2.79727	1	0.195194	14.228628472745209		20185
SMART	SM00339:FH	9	0.849858	0.0058447	26927, 68837, 15221, 67293, 110805, 54601, 14234, 15229, 14238	610	42	9131	3.20761	0.783452	0.196327	7.380143729713473		20230
GOTERM_BP_FAT	GO:0014032~neural crest cell development	7	0.661001	0.00897927	98711, 11477, 14472, 20423, 14234, 15111, 15251	759	33	13588	3.7975	1	0.198234	14.599758625555136		20239
GOTERM_BP_FAT	GO:0014033~neural crest cell differentiation	7	0.661001	0.00897927	98711, 11477, 14472, 20423, 14234, 15111, 15251	759	33	13588	3.7975	1	0.198234	14.599758625555136		20352
INTERPRO	IPR003605:TGF beta receptor, GS motif	4	0.377715	0.00449667	11479, 11477, 21812, 12166	948	7	17763	10.7071	0.996904	0.199261	7.082615852344098		20423
SMART	SM00456:WW	11	1.03872	0.00170806	20913, 11787, 56194, 329152, 50791, 225131, 14924, 75415, 99470, 235626, 107568	610	51	9131	3.22858	0.359935	0.19996	2.211065007445956		20439
UP_SEQ_FEATURE	DNA-binding region:Fork-head	9	0.849858	0.00211311	26927, 68837, 15221, 67293, 110805, 54601, 14234, 15229, 14238	928	41	16021	3.78966	0.992656	0.200174	3.6328834655197983		20447
INTERPRO	IPR000504:RNA recognition motif, RNP-1	22	2.07743	0.00470083	230257, 15388, 56878, 140486, 15384, 15569, 140488, 381626, 77134, 69207, 223989, 71514, 19663, 67958, 67996, 52897, 57317, 380773, 231207, 224902, 56381, 208922	948	212	17763	1.94444	0.99762	0.200468	7.392722621533709		20465
UP_SEQ_FEATURE	compositionally biased region:Lys-rich	15	1.41643	0.00239939	170644, 54403, 214162, 83946, 228829, 67891, 68134, 20024, 15441, 18676, 116848, 58212, 320538, 70508, 57261	928	103	16021	2.51418	0.996229	0.207466	4.115388150194743		20472
SP_PIR_KEYWORDS	phosphotransferase	14	1.322	0.018781	18746, 17164, 19877, 19878, 12675, 18712, 14924, 19087, 18004, 12166, 18760, 22137, 14360, 12568	982	124	17854	2.05272	0.999271	0.207862	23.0932166150003		20474
GOTERM_BP_FAT	GO:0006417~regulation of translation	13	1.22757	0.00961843	104382, 19317, 140486, 140488, 53422, 30959, 69202, 12192, 19704, 231207, 276770, 11428, 211006	759	100	13588	2.32733	1	0.208856	15.558368261767264		20495
UP_SEQ_FEATURE	compositionally biased region:Glu-rich	27	2.54958	0.00233428	65961, 19877, 234023, 11538, 114601, 16373, 17192, 75051, 67958, 15441, 207259, 244216, 30841, 224902, 76816, 57376, 66899, 664805, 217578, 210172, 68693, 19357, 230904, 382018, 242109, 94246, 211007	928	247	16021	1.88716	0.995612	0.210249	4.005842822589045		20502
SMART	SM00467:GS	4	0.377715	0.00843547	11479, 11477, 21812, 12166	610	7	9131	8.55363	0.890409	0.217817	10.48776379950429		20515
GOTERM_BP_FAT	GO:0031018~endocrine pancreas development	5	0.472144	0.0102034	53626, 18096, 15285, 14912, 225631	759	16	13588	5.59453	1	0.218104	16.426833740068382		20535
UP_SEQ_FEATURE	zinc finger region:C2H2-type 5	22	2.07743	0.00274596	22773, 53626, 22772, 627049, 269704, 243931, 432731, 80292, 210172, 13018, 226470, 22768, 20689, 56490, 233890, 244216, 69743, 22764, 56711, 242109, 268564, 110796	928	187	16021	2.03106	0.998318	0.225475	4.696439942693997		20602
GOTERM_MF_FAT	GO:0016563~transcription activator activity	25	2.36072	0.00991765	18991, 13813, 18018, 54169, 378435, 214384, 26896, 20024, 15111, 14234, 56381, 641340, 56218, 54601, 21406, 80292, 18027, 18028, 18983, 18771, 327987, 19664, 67488, 20666, 18089	741	259	13288	1.73094	0.998479	0.228597	13.830190198150849		20620
UP_SEQ_FEATURE	zinc finger region:C2H2-type 7	17	1.60529	0.00292412	269704, 627049, 432731, 80292, 233410, 210172, 13018, 226470, 22768, 20689, 233890, 244216, 69743, 22764, 56711, 242109, 268564	928	128	16021	2.29288	0.998889	0.230213	4.993860846268139		20663
INTERPRO	IPR011991:Winged helix repressor DNA-binding	19	1.79415	0.0057802	26927, 68837, 15221, 54601, 26965, 381373, 217944, 109294, 26554, 50779, 54169, 67293, 15441, 110805, 13714, 14234, 68526, 15229, 14238	948	175	17763	2.03434	0.999408	0.233115	9.016182237878356		20664
GOTERM_BP_FAT	GO:0009954~proximal/distal pattern formation	6	0.566572	0.01115	320145, 15395, 13392, 15431, 209448, 16373	759	25	13588	4.2966	1	0.233747	17.814288219424125		20666
GOTERM_CC_FAT	GO:0031519~PcG protein complex	4	0.377715	0.0138333	22632, 13626, 19821, 14056	605	11	12504	7.51555	0.992368	0.237276	17.34678037407794		20672
SMART	SM00233:PH	29	2.73843	0.00837929	110279, 19877, 69601, 19878, 109294, 320405, 75415, 14783, 213498, 218397, 16443, 18760, 217866, 54126, 64291, 239027, 80297, 347722, 14388, 14389, 384783, 71435, 73341, 237542, 13196, 20663, 73728, 74309, 226525	610	261	9131	1.66321	0.888776	0.240068	10.421414605818313		20675
INTERPRO	IPR018359:Bromodomain, conserved site	7	0.661001	0.00621747	116848, 21848, 93871, 214162, 83946, 217578, 57261	948	32	17763	4.09879	0.999663	0.240969	9.666239678989042		20689
GOTERM_MF_FAT	GO:0035035~histone acetyltransferase binding	4	0.377715	0.0112203	58521, 214384, 11787, 15251	741	9	13288	7.97001	0.999355	0.246124	15.507896665970522		20843
GOTERM_MF_FAT	GO:0015924~mannosyl-oligosaccharide mannosidase activity	4	0.377715	0.0112203	17156, 17155, 192193, 207806	741	9	13288	7.97001	0.999355	0.246124	15.507896665970522		20853
GOTERM_CC_FAT	GO:0000790~nuclear chromatin	8	0.75543	0.0160673	654309, 13626, 21761, 20230, 19821, 67488, 211064, 212712, 21848	605	55	12504	3.00622	0.996549	0.246828	19.871103082615537		20909
GOTERM_BP_FAT	GO:0032259~methylation	11	1.03872	0.0121416	13018, 19346, 13626, 234728, 54632, 116848, 20230, 14056, 75339, 235626, 214162	759	79	13588	2.49275	1	0.24959	19.244461411453717		20913
GOTERM_CC_FAT	GO:0005829~cytosol	39	3.68272	0.0157738	19248, 237310, 17436, 237504, 14815, 26442, 66536, 14783, 12192, 106042, 21838, 11428, 12371, 18263, 227960, 12568, 19698, 109054, 11964, 18569, 68652, 347722, 54601, 19989, 26430, 384783, 54366, 217737, 100213, 19052, 16330, 83997, 73340, 14360, 230904, 26419, 73047, 56086, 66691	605	549	12504	1.4682	0.99617	0.253892	19.543534348120637		21385
INTERPRO	IPR001382:Glycoside hydrolase, family 47	4	0.377715	0.00691103	17156, 17155, 192193, 207806	948	8	17763	9.36867	0.999862	0.256478	10.688359846611084		21406
SMART	SM00317:SET	9	0.849858	0.0116246	110593, 225518, 234135, 77630, 14056, 114604, 232187, 214162, 233904	610	47	9131	2.86638	0.952726	0.263009	14.180833880890997		21411
GOTERM_BP_FAT	GO:0043523~regulation of neuron apoptosis	11	1.03872	0.0132057	19877, 54422, 218397, 16443, 654309, 11540, 11538, 211064, 12371, 14815, 12286, 12568	759	80	13588	2.46159	1	0.263821	20.753098132253122		21418
GOTERM_BP_FAT	GO:0060740~prostate gland epithelium morphogenesis	6	0.566572	0.0131856	15398, 19411, 20423, 21923, 16001, 15408	759	26	13588	4.13135	1	0.265723	20.724790526577852		21646
GOTERM_CC_FAT	GO:0034702~ion channel complex	15	1.41643	0.0207736	80297, 99738, 70382, 268345, 16495, 16491, 225030, 19042, 78808, 16538, 12724, 12723, 233107, 12286, 56543	605	158	12504	1.96213	0.999356	0.273452	24.957027537678144		21761
SMART	SM00297:BROMO	8	0.75543	0.0134367	330409, 116848, 21848, 93871, 214162, 83946, 217578, 57261	610	39	9131	3.07053	0.970717	0.27456	16.21606124201027		21787
SP_PIR_KEYWORDS	neurogenesis	15	1.41643	0.0271987	57376, 22772, 67203, 72320, 108151, 13640, 20352, 66993, 20465, 29861, 171171, 17933, 22255, 20666, 268882	982	144	17854	1.89388	0.999973	0.279868	31.743614080435467		21812
GOTERM_CC_FAT	GO:0019898~extrinsic to membrane	34	3.21058	0.0207277	19877, 69601, 19878, 50791, 228564, 387524, 269774, 233824, 50779, 67812, 56050, 67338, 75219, 111173, 269702, 14924, 99470, 268980, 71435, 54366, 235380, 22350, 14707, 24063, 14709, 170737, 78808, 74309, 382018, 13823, 16452, 99412, 66691, 269587	605	472	12504	1.48878	0.999345	0.28339	24.90883407610135		21838
GOTERM_CC_FAT	GO:0016604~nuclear body	14	1.322	0.0199031	80297, 234366, 56194, 20602, 225131, 69131, 381373, 665155, 24067, 214384, 57317, 19821, 56531, 69723, 100101806, 66830	605	142	12504	2.03767	0.999121	0.284708	24.039470966555854		21848
UP_SEQ_FEATURE	domain:UBA	9	0.849858	0.00388714	219249, 16798, 18412, 54609, 226778, 50523, 56085, 70661, 235344	928	45	16021	3.4528	0.999882	0.284726	6.586366528179233		21873
SP_PIR_KEYWORDS	manganese	15	1.41643	0.0286455	18712, 11847, 12166, 19052, 11479, 19042, 11477, 21812, 110959, 16001, 14360, 26877, 104444, 19046, 14423	982	145	17854	1.88082	0.999984	0.285059	33.1361583342735		21888
GOTERM_CC_FAT	GO:0000922~spindle pole	5	0.472144	0.0229566	19878, 12316, 16798, 67203, 50523	605	23	12504	4.49299	0.999705	0.287294	27.21298468505866		21917
GOTERM_BP_FAT	GO:0000904~cell morphogenesis involved in differentiation	21	1.983	0.0150258	80297, 15384, 20423, 13640, 15251, 16870, 26554, 13508, 13813, 171171, 18018, 11787, 67293, 19664, 14472, 15285, 12286, 15229, 12568, 18997, 19058	759	212	13588	1.77336	1	0.29206	23.272033560115133		21923
GOTERM_BP_FAT	GO:0051147~regulation of muscle cell differentiation	6	0.566572	0.0154577	16009, 214384, 225518, 20423, 54601, 14056	759	27	13588	3.97833	1	0.294302	23.858626179267397		21947
GOTERM_BP_FAT	GO:0060512~prostate gland morphogenesis	6	0.566572	0.0154577	15398, 19411, 20423, 21923, 16001, 15408	759	27	13588	3.97833	1	0.294302	23.858626179267397		21987
PIR_SUPERFAMILY	PIRSF002449:potassium voltage-gated channel, alpha subunit, subfamilies A/C/D/F/G/S	6	0.566572	0.000910213	99738, 268345, 16495, 56543, 16491, 225030	364	18	8136	7.45055	0.294445	0.294445	1.254187747466473		22024
GOTERM_BP_FAT	GO:0031016~pancreas development	7	0.661001	0.0156153	53626, 18096, 20423, 15285, 16001, 14912, 225631	759	37	13588	3.38696	1	0.294463	24.07161275469887		22070
GOTERM_BP_FAT	GO:0043367~CD4-positive, alpha beta T cell differentiation	4	0.377715	0.0154458	20185, 20230, 19698, 18089	759	10	13588	7.161	1	0.296494	23.842485864353534		22137
GOTERM_BP_FAT	GO:0007498~mesoderm development	9	0.849858	0.0161159	19052, 11479, 11477, 19084, 14234, 50884, 16870, 12166, 13813	759	59	13588	2.73089	1	0.297661	24.74437356541944		22255
GOTERM_BP_FAT	GO:0060284~regulation of cell development	17	1.60529	0.0160422	16009, 104382, 20423, 13392, 14912, 15431, 225164, 12166, 16373, 27140, 214384, 21838, 12316, 18096, 67293, 12286, 17268	759	159	13588	1.9141	1	0.298846	24.645686768962506		22258
SP_PIR_KEYWORDS	camp-binding	4	0.377715	0.0312682	19084, 19087, 330953, 15168	982	13	17854	5.59423	0.999994	0.299515	35.59352653692969		22350
GOTERM_BP_FAT	GO:0001501~skeletal system development	26	2.45515	0.0168224	21418, 19411, 14172, 15395, 212712, 13392, 15251, 103889, 21812, 20474, 22255, 20472, 14234, 12393, 231225, 16009, 20423, 15431, 15410, 12166, 98711, 67078, 72999, 26419, 242109, 209448	759	285	13588	1.63321	1	0.303851	25.68436165104525		22370
GOTERM_BP_FAT	GO:0043414~biopolymer methylation	10	0.944287	0.0167495	13018, 19346, 13626, 54632, 116848, 20230, 14056, 75339, 235626, 214162	759	71	13588	2.52148	1	0.305072	25.587862440443132		22390
GOTERM_BP_FAT	GO:0006449~regulation of translational termination	3	0.283286	0.0172935	19704, 276770, 69202	759	4	13588	13.4269	1	0.308599	26.304855350946077		22422
GOTERM_BP_FAT	GO:0008286~insulin receptor signaling pathway	6	0.566572	0.0179769	20913, 54601, 14234, 384783, 83946, 235344	759	28	13588	3.83625	1	0.316341	27.196522994870687		22439
GOTERM_BP_FAT	GO:0022612~gland morphogenesis	11	1.03872	0.0181723	15398, 21385, 19411, 19206, 20423, 21923, 14815, 16001, 15408, 56711, 18089	759	84	13588	2.34438	1	0.316846	27.44952903084955		22589
SP_PIR_KEYWORDS	voltage-gated channel	14	1.322	0.0347489	12293, 99738, 268345, 16495, 15168, 16491, 225030, 212670, 330953, 16538, 12724, 12723, 12286, 56543	982	135	17854	1.88546	0.999999	0.319546	38.72546284087127		22630
UP_SEQ_FEATURE	domain:WW 2	7	0.661001	0.00463972	56194, 329152, 50791, 14924, 75415, 99470, 107568	928	28	16021	4.316	0.99998	0.320112	7.8133339042041		22632
UP_SEQ_FEATURE	domain:WW 1	7	0.661001	0.00463972	56194, 329152, 50791, 14924, 75415, 99470, 107568	928	28	16021	4.316	0.99998	0.320112	7.8133339042041		22644
GOTERM_BP_FAT	GO:0046632~alpha-beta T cell differentiation	5	0.472144	0.0190304	20185, 20230, 19698, 18089, 13813	759	19	13588	4.71119	1	0.326771	28.551104745857913		22661
GOTERM_BP_FAT	GO:0001892~embryonic placenta development	9	0.849858	0.0194287	15221, 12702, 50785, 14388, 13984, 15251, 22422, 12606, 13813	759	61	13588	2.64135	1	0.330006	29.05693449552117		22724
SP_PIR_KEYWORDS	potassium channel	9	0.849858	0.0375534	99738, 268345, 16495, 16538, 330953, 56543, 16491, 15168, 225030	982	70	17854	2.33759	1	0.333087	41.14560074265864		22764
GOTERM_BP_FAT	GO:0030850~prostate gland development	7	0.661001	0.0199551	15398, 19411, 20423, 21923, 16001, 15408, 56711	759	39	13588	3.21327	1	0.334934	29.720315016497032		22768
GOTERM_BP_FAT	GO:0046636~negative regulation of alpha-beta T cell activation	4	0.377715	0.0203709	11540, 20423, 15284, 381305	759	11	13588	6.51	1	0.338249	30.240225231678576		22772
GOTERM_MF_FAT	GO:0019899~enzyme binding	22	2.07743	0.0169994	111173, 54601, 26965, 11847, 72042, 21848, 15251, 214444, 384783, 235380, 26554, 58521, 11787, 214384, 17118, 68473, 268903, 16001, 18412, 14886, 56392, 56085	741	229	13288	1.72278	0.999986	0.3386	22.58984547457508		22773
GOTERM_BP_FAT	GO:0060541~respiratory system development	14	1.322	0.020861	19411, 17156, 20423, 14172, 18028, 20465, 12166, 98711, 50785, 15285, 12724, 12606, 107568, 19058	759	124	13588	2.02125	1	0.342487	30.84838210928411		23790
GOTERM_MF_FAT	GO:0008134~transcription factor binding	26	2.45515	0.0183721	20602, 19411, 21888, 231986, 207806, 20185, 54169, 214384, 26896, 20024, 207667, 268903, 15111, 18412, 12606, 56381, 641340, 12753, 19290, 54601, 170644, 11787, 58521, 327987, 19664, 67488	741	288	13288	1.61891	0.999994	0.350222	24.188658639405425		23802
GOTERM_BP_FAT	GO:0031399~regulation of protein modification process	17	1.60529	0.0220056	16009, 18569, 237310, 19084, 14388, 19087, 214162, 75841, 20185, 13018, 214384, 12421, 12702, 230904, 12568, 56085, 16452	759	165	13588	1.8445	1	0.355193	32.249324196233275		23806
INTERPRO	IPR001841:Zinc finger, RING-type	26	2.45515	0.0105561	20439, 67664, 21848, 18011, 75841, 387524, 77733, 636931, 207521, 68729, 72193, 22589, 67338, 23806, 23802, 76073, 381305, 19647, 225164, 217578, 29861, 22644, 170737, 19821, 55983, 211007	948	286	17763	1.70339	0.999999	0.355232	15.884085448421814		23829
GOTERM_BP_FAT	GO:0021522~spinal cord motor neuron differentiation	5	0.472144	0.0227637	18096, 15285, 12286, 14912, 209448	759	20	13588	4.47563	1	0.36255	33.16230395810067		23845
UP_SEQ_FEATURE	domain:GS	4	0.377715	0.00566805	11479, 11477, 21812, 12166	928	7	16021	9.86515	0.999998	0.365756	9.46531896781011		23908
GOTERM_MF_FAT	GO:0000287~magnesium ion binding	34	3.21058	0.02048	18746, 68837, 16798, 94192, 227525, 50523, 56794, 70047, 70661, 19042, 73373, 22390, 21812, 18760, 11514, 26447, 381511, 217866, 26405, 14085, 14081, 16882, 226778, 18004, 108079, 12166, 235344, 11479, 74596, 11477, 110959, 216829, 171567, 237256	741	409	13288	1.49072	0.999999	0.37156	26.58379327747723		23923
GOTERM_MF_FAT	GO:0005249~voltage-gated potassium channel activity	12	1.13314	0.0216008	80297, 99738, 70382, 268345, 16495, 16538, 330953, 233107, 56543, 16491, 15168, 225030	741	99	13288	2.17364	0.999999	0.377415	27.828404834058908		23965
GOTERM_BP_FAT	GO:0046578~regulation of Ras protein signal transduction	18	1.69972	0.0246026	110279, 347722, 109294, 213498, 103724, 73341, 16443, 24063, 381112, 13196, 20663, 14020, 54126, 73728, 29809, 98910, 56392, 209478	759	181	13588	1.78036	1	0.383102	35.32912029437731		23994
GOTERM_BP_FAT	GO:0042475~odontogenesis of dentine-containing tooth	7	0.661001	0.0250485	67078, 12675, 20423, 13392, 12393, 18089, 12166	759	41	13588	3.05652	1	0.386058	35.84451183731577		24058
UP_SEQ_FEATURE	binding site:ATP	47	4.43815	0.00643849	338372, 107951, 19877, 19878, 14254, 16798, 232341, 12748, 20620, 50523, 269774, 228012, 70661, 21812, 22390, 18760, 217866, 70425, 26405, 214897, 22137, 12568, 17289, 17164, 399510, 12675, 69131, 18712, 68968, 16882, 226778, 18004, 108079, 12166, 69562, 235344, 11479, 11477, 103236, 171567, 14773, 16001, 14360, 26419, 230809, 50932, 16452	928	545	16021	1.48882	1	0.39357	10.684674580726117		24063
INTERPRO	IPR003091:Voltage-dependent potassium channel	7	0.661001	0.012733	99738, 268345, 16495, 16538, 56543, 16491, 225030	948	37	17763	3.5449	1	0.401538	18.85042106716788		24067
GOTERM_BP_FAT	GO:0033044~regulation of chromosome organization	5	0.472144	0.0269116	20185, 13018, 214384, 214162, 228012	759	21	13588	4.2625	1	0.405682	37.956177929216295		26363
GOTERM_CC_FAT	GO:0005819~spindle	11	1.03872	0.0377718	19052, 627166, 19878, 235072, 12316, 16798, 67203, 71909, 19243, 69546, 74187, 50523	605	109	12504	2.08574	0.999999	0.416699	40.93942200897892		26405
GOTERM_BP_FAT	GO:0051216~cartilage development	10	0.944287	0.0291478	19411, 14172, 22255, 13392, 212712, 15251, 15431, 12393, 15410, 12166	759	78	13588	2.29519	1	0.428582	40.40409822135318		26419
GOTERM_BP_FAT	GO:0016331~morphogenesis of embryonic epithelium	10	0.944287	0.0291478	98711, 234366, 21418, 67078, 22772, 19206, 20423, 58234, 50884, 225164	759	78	13588	2.29519	1	0.428582	40.40409822135318		26430
GOTERM_BP_FAT	GO:0001838~embryonic epithelial tube formation	8	0.75543	0.029557	234366, 21418, 22772, 19206, 20423, 58234, 50884, 225164	759	54	13588	2.65222	1	0.43052	40.84208125442853		26442
GOTERM_BP_FAT	GO:0007423~sensory organ development	23	2.17186	0.0303946	26927, 19411, 20423, 13508, 98711, 18771, 22632, 21838, 67293, 20664, 14472, 20474, 72999, 58998, 20472, 14234, 59058, 18997, 17268, 16658, 217310, 110796, 109205	759	257	13588	1.60217	1	0.437072	41.72922300155538		26447
SMART	SM00355:ZnF_C2H2	59	5.57129	0.0262836	449000, 67664, 22773, 53626, 69256, 320145, 118445, 22772, 50794, 330369, 11538, 238673, 22632, 77630, 228913, 246103, 11909, 110796, 627049, 269704, 243931, 241514, 269800, 13018, 64406, 56490, 20689, 381990, 330463, 268564, 74287, 231986, 68379, 114604, 226470, 235132, 226418, 207259, 233890, 244216, 56711, 225518, 56218, 432731, 381373, 75871, 22661, 109929, 80292, 233410, 210172, 29861, 22882…	610	676	9131	1.30645	0.999043	0.439719	29.415541722066195		26554
SP_PIR_KEYWORDS	alternative initiation	7	0.661001	0.055036	18018, 13626, 18712, 16495, 54126, 30959, 14815	982	50	17854	2.54538	1	0.441731	54.34169276718184		26877
GOTERM_CC_FAT	GO:0015630~microtubule cytoskeleton	31	2.92729	0.0450724	19877, 19878, 16798, 668303, 74107, 69546, 19243, 100986, 50523, 226154, 17118, 319670, 14020, 30960, 76816, 627166, 235072, 67203, 78798, 214444, 238871, 230249, 19052, 22350, 17758, 12316, 83997, 71909, 78891, 74187, 16475, 244329	605	450	12504	1.42378	1	0.450006	46.781824205655454		26896
GOTERM_BP_FAT	GO:0030902~hindbrain development	9	0.849858	0.0322299	103889, 18996, 14472, 20423, 12286, 12568, 13799, 18028, 16658	759	67	13588	2.40481	1	0.453944	43.629237986341074		26927
GOTERM_BP_FAT	GO:0030433~ER-associated protein catabolic process	4	0.377715	0.032498	67819, 23802, 230904, 192193	759	13	13588	5.50846	1	0.454115	43.90186203091355		26965
GOTERM_BP_FAT	GO:0043488~regulation of mRNA stability	4	0.377715	0.032498	17164, 53422, 12193, 12192	759	13	13588	5.50846	1	0.454115	43.90186203091355		27140
GOTERM_BP_FAT	GO:0044092~negative regulation of molecular function	14	1.322	0.0327905	18569, 16798, 11540, 192231, 53422, 11847, 100037258, 50523, 24058, 70686, 21838, 24063, 230594, 16452	759	132	13588	1.89875	1	0.454533	44.197860891636346		27360
GOTERM_BP_FAT	GO:0050767~regulation of neurogenesis	14	1.322	0.0327905	104382, 20423, 13392, 14912, 225164, 12166, 16373, 27140, 21838, 12316, 18096, 67293, 12286, 17268	759	132	13588	1.89875	1	0.454533	44.197860891636346		27413
GOTERM_CC_FAT	GO:0043232~intracellular non-membrane-bounded organelle	109	10.2927	0.044724	19877, 19878, 23790, 21761, 16906, 17901, 18645, 14020, 218756, 77531, 26363, 77532, 83767, 18150, 19290, 67203, 20230, 67936, 71435, 217578, 237730, 214459, 19357, 73340, 67488, 16475, 76709, 66860, 74107, 69546, 72042, 228564, 54169, 67379, 319176, 109151, 52443, 22589, 225518, 11540, 19989, 226778, 214444, 230249, 72338, 382562, 74187, 13823, 16452, 237860, 13626, 66929, 16798, 19243, 212712, …	605	1919	12504	1.17394	1	0.459863	46.515668309914794		28010
GOTERM_CC_FAT	GO:0043228~non-membrane-bounded organelle	109	10.2927	0.044724	19877, 19878, 23790, 21761, 16906, 17901, 18645, 14020, 218756, 77531, 26363, 77532, 83767, 18150, 19290, 67203, 20230, 67936, 71435, 217578, 237730, 214459, 19357, 73340, 67488, 16475, 76709, 66860, 74107, 69546, 72042, 228564, 54169, 67379, 319176, 109151, 52443, 22589, 225518, 11540, 19989, 226778, 214444, 230249, 72338, 382562, 74187, 13823, 16452, 237860, 13626, 66929, 16798, 19243, 212712, …	605	1919	12504	1.17394	1	0.459863	46.515668309914794		28078
UP_SEQ_FEATURE	zinc finger region:C2H2-type 8	15	1.41643	0.00820074	269704, 432731, 80292, 233410, 210172, 13018, 226470, 22768, 20689, 233890, 244216, 69743, 22764, 242109, 268564	928	118	16021	2.19458	1	0.460472	13.415789602703432		28193
SMART	SM00220:S_TKc	27	2.54958	0.0303044	107951, 19877, 19878, 16798, 12748, 20620, 50523, 70661, 228012, 18760, 217866, 26405, 22137, 433486, 12568, 17164, 399510, 18712, 69131, 226778, 18004, 108079, 235344, 69562, 14773, 26419, 50932	610	265	9131	1.52513	0.999675	0.460887	33.13398350803881		29809
UP_SEQ_FEATURE	zinc finger region:PHD-type	8	0.75543	0.0084913	228829, 18676, 116848, 338523, 21848, 30841, 217578, 22589	928	41	16021	3.36859	1	0.461543	13.8584627641264		29861
INTERPRO	IPR000953:Chromo domain	6	0.566572	0.0174101	12648, 21761, 73340, 75339, 109151, 94246	948	29	17763	3.87669	1	0.464982	24.894612375370407		30800
INTERPRO	IPR000472:TGF-beta receptor/activin receptor, type I/II	4	0.377715	0.018061	11479, 11477, 21812, 12166	948	11	17763	6.81358	1	0.468211	25.70138892402455		30841
INTERPRO	IPR016130:Protein-tyrosine phosphatase, active site	11	1.03872	0.0172131	30963, 19248, 627166, 19266, 72349, 237860, 75219, 19243, 252864, 56294, 74302, 70686	948	87	17763	2.36909	1	0.470583	24.648744507426855		30940
GOTERM_MF_FAT	GO:0004842~ubiquitin-protein ligase activity	12	1.13314	0.0298472	76980, 20439, 74287, 217342, 23802, 67128, 26965, 19821, 268470, 19647, 225164, 107568	741	104	13288	2.06914	1	0.470772	36.39816450475142		30959
INTERPRO	IPR004087:K Homology	7	0.661001	0.0163364	15387, 66249, 19317, 18521, 140486, 140488, 81702	948	39	17763	3.36311	1	0.472646	23.545593107141126		30960
INTERPRO	IPR017907:Zinc finger, RING-type, conserved site	23	2.17186	0.0170775	20439, 23806, 67664, 23802, 76073, 381305, 21848, 18011, 19647, 75841, 387524, 225164, 77733, 636931, 22644, 170737, 19821, 207521, 55983, 68729, 72193, 67338, 211007	948	254	17763	1.69669	1	0.477684	24.47909209202046		30963
SP_PIR_KEYWORDS	ubl conjugation	38	3.58829	0.0694332	26927, 21418, 26965, 14815, 212712, 17210, 15251, 214162, 26554, 319190, 15894, 20185, 56436, 378435, 22390, 11429, 14020, 12609, 68729, 14886, 56711, 319176, 67338, 15387, 242960, 68652, 27360, 20230, 70348, 13803, 225164, 13018, 230484, 69723, 16658, 107568, 56086, 211007	982	524	17854	1.31849	1	0.47941	63.08717234916853		50523
SP_PIR_KEYWORDS	mitosis	16	1.51086	0.0684739	235072, 16798, 67203, 15364, 74107, 18004, 50523, 226154, 22390, 12316, 71521, 19357, 71909, 20843, 74187, 66308	982	179	17854	1.62514	1	0.482704	62.55667092925828		50779
SP_PIR_KEYWORDS	ATP	14	1.322	0.0725269	17164, 14254, 12675, 18712, 18004, 20620, 12166, 11477, 18760, 16001, 22137, 14360, 12568, 17289	982	151	17854	1.68568	1	0.486814	64.75088930806696		50785
SP_PIR_KEYWORDS	chromosomal rearrangement	3	0.283286	0.0677218	20230, 212712, 21848	982	8	17854	6.81797	1	0.487232	62.13581061960907		50786
SP_PIR_KEYWORDS	transferase	90	8.49858	0.0661973	18746, 19877, 19878, 16798, 234728, 94192, 56773, 70646, 70047, 228012, 320150, 243983, 22137, 216558, 16795, 17289, 12568, 23923, 17164, 399510, 12753, 226861, 72117, 69131, 20447, 68968, 15478, 12166, 228061, 235344, 11479, 74596, 11477, 237730, 14773, 171567, 14056, 16001, 26419, 50932, 211006, 66588, 394436, 338372, 110279, 18108, 107951, 14254, 212528, 17961, 232341, 12748, 20620, 50523, 214…	982	1385	17854	1.18145	1	0.487829	61.26927773025207		50789
GOTERM_BP_FAT	GO:0021782~glial cell development	5	0.472144	0.0364798	11540, 20423, 18991, 14912, 12568	759	23	13588	3.89185	1	0.488473	47.80726679323447		50791
GOTERM_BP_FAT	GO:0046631~alpha-beta T cell activation	5	0.472144	0.0364798	20185, 20230, 19698, 18089, 13813	759	23	13588	3.89185	1	0.488473	47.80726679323447		50794
SP_PIR_KEYWORDS	camp	5	0.472144	0.0649748	19084, 19087, 330953, 15168, 238871	982	28	17854	3.24665	1	0.490123	60.56110763295559		50796
GOTERM_BP_FAT	GO:0042476~odontogenesis	7	0.661001	0.0376731	67078, 12675, 20423, 13392, 12393, 18089, 12166	759	45	13588	2.78483	1	0.497108	48.926791562433614		50884
GOTERM_BP_FAT	GO:0045665~negative regulation of neuron differentiation	6	0.566572	0.0387497	67293, 12316, 17268, 225164, 27140, 16373	759	34	13588	3.15927	1	0.504415	49.917366994809086		50913
GOTERM_BP_FAT	GO:0045685~regulation of glial cell differentiation	4	0.377715	0.0396883	18096, 20423, 13392, 14912	759	14	13588	5.115	1	0.510279	50.76611350763538		50932
GOTERM_BP_FAT	GO:0014013~regulation of gliogenesis	4	0.377715	0.0396883	18096, 20423, 13392, 14912	759	14	13588	5.115	1	0.510279	50.76611350763538		50934
GOTERM_BP_FAT	GO:0046639~negative regulation of alpha-beta T cell differentiation	3	0.283286	0.0401225	20423, 15284, 381305	759	6	13588	8.95125	1	0.511523	51.15416263956236		51810
GOTERM_BP_FAT	GO:0006333~chromatin assembly or disassembly	12	1.13314	0.0405641	54169, 66929, 12648, 15441, 21761, 73340, 319176, 75339, 109151, 94246, 56086, 319190	759	109	13588	1.97092	1	0.512813	51.54584834843908		52065
INTERPRO	IPR001331:Guanine-nucleotide dissociation stimulator, CDC24, conserved site	8	0.75543	0.0217341	73341, 110279, 16443, 381112, 20663, 54126, 109294, 213498	948	53	17763	2.82828	1	0.514374	30.10415778075669		52443
INTERPRO	IPR000008:C2 calcium-dependent membrane targeting	14	1.322	0.0214223	110279, 69601, 329152, 74998, 74413, 80976, 320405, 52635, 329324, 218397, 16443, 382018, 107568, 226525	948	130	17763	2.01787	1	0.518368	29.740223995051686		52635
GOTERM_BP_FAT	GO:0001656~metanephros development	8	0.75543	0.041534	98711, 24063, 20423, 20472, 14234, 15431, 15229, 16373	759	58	13588	2.46931	1	0.518677	52.39585448824666		52639
GOTERM_BP_FAT	GO:0048701~embryonic cranial skeleton morphogenesis	5	0.472144	0.0419079	98711, 21418, 21812, 14234, 13392	759	24	13588	3.72969	1	0.519302	52.71972545491915		52897
GOTERM_BP_FAT	GO:0001569~patterning of blood vessels	5	0.472144	0.0419079	11477, 14254, 14472, 20423, 14234	759	24	13588	3.72969	1	0.519302	52.71972545491915		53324
SMART	SM00360:RRM	22	2.07743	0.0440541	230257, 15388, 56878, 140486, 15384, 15569, 140488, 381626, 77134, 69207, 223989, 71514, 19663, 67958, 67996, 52897, 57317, 380773, 231207, 224902, 56381, 208922	610	212	9131	1.55337	0.999992	0.520467	44.526130696085254		53419
GOTERM_MF_FAT	GO:0030145~manganese ion binding	15	1.41643	0.0364705	18712, 17436, 11847, 12166, 19052, 11479, 19042, 11477, 21812, 110959, 14360, 26877, 104444, 19046, 14423	741	148	13288	1.81749	1	0.530372	42.583196835273505		53422
GOTERM_BP_FAT	GO:0030326~embryonic limb morphogenesis	11	1.03872	0.0437202	98711, 15398, 320145, 19411, 19206, 20423, 15395, 226844, 15431, 242109, 209448	759	97	13588	2.03018	1	0.532019	54.26041004631114		53618
GOTERM_BP_FAT	GO:0035113~embryonic appendage morphogenesis	11	1.03872	0.0437202	98711, 15398, 320145, 19411, 19206, 20423, 15395, 226844, 15431, 242109, 209448	759	97	13588	2.03018	1	0.532019	54.26041004631114		53626
SMART	SM00322:KH	7	0.661001	0.0427151	15387, 66249, 19317, 18521, 140486, 140488, 81702	610	39	9131	2.68672	0.999989	0.532139	43.501221086347506		53861
GOTERM_MF_FAT	GO:0004675~transmembrane receptor protein serine/threonine kinase activity	4	0.377715	0.0395147	11479, 11477, 21812, 12166	741	14	13288	5.12358	1	0.537886	45.23346634678131		53896
GOTERM_MF_FAT	GO:0005024~transforming growth factor beta receptor activity	4	0.377715	0.0395147	11479, 11477, 21812, 12166	741	14	13288	5.12358	1	0.537886	45.23346634678131		54126
GOTERM_MF_FAT	GO:0030552~cAMP binding	4	0.377715	0.0395147	19084, 19087, 330953, 15168	741	14	13288	5.12358	1	0.537886	45.23346634678131		54169
SMART	SM00298:CHROMO	6	0.566572	0.0406655	12648, 21761, 73340, 75339, 109151, 94246	610	29	9131	3.097	0.99998	0.53882	41.89846298927108		54189
GOTERM_MF_FAT	GO:0004722~protein serine/threonine phosphatase activity	6	0.566572	0.0385035	19052, 19042, 381511, 319468, 19046, 140491	741	34	13288	3.16456	1	0.539102	44.36603327108517		54366
GOTERM_BP_FAT	GO:0035148~tube lumen formation	8	0.75543	0.0449557	234366, 21418, 22772, 19206, 20423, 58234, 50884, 225164	759	59	13588	2.42746	1	0.539584	55.28342363625261		54371
GOTERM_BP_FAT	GO:0060562~epithelial tube morphogenesis	12	1.13314	0.0453362	98711, 234366, 21418, 22772, 19206, 20423, 58234, 14815, 50884, 15431, 15229, 225164	759	111	13588	1.93541	1	0.540086	55.59413345793474		54403
GOTERM_BP_FAT	GO:0030324~lung development	12	1.13314	0.0453362	98711, 17156, 14172, 50785, 20423, 12724, 12606, 18028, 20465, 19058, 107568, 12166	759	111	13588	1.93541	1	0.540086	55.59413345793474		54422
GOTERM_BP_FAT	GO:0001763~morphogenesis of a branching structure	13	1.22757	0.0462804	15398, 18163, 14254, 20423, 13392, 15431, 98711, 11477, 12702, 14472, 14234, 15408, 15229	759	125	13588	1.86186	1	0.545072	56.35634453537575		54601
GOTERM_MF_FAT	GO:0003714~transcription corepressor activity	9	0.849858	0.0461527	20185, 58521, 20602, 21888, 207667, 231986, 268903, 207806, 56381	741	72	13288	2.24157	1	0.545583	50.621735885853525		54609
GOTERM_MF_FAT	GO:0015923~mannosidase activity	4	0.377715	0.0474055	17156, 17155, 192193, 207806	741	15	13288	4.78201	1	0.546342	51.58147554237774		54632
GOTERM_MF_FAT	GO:0016881~acid-amino acid ligase activity	16	1.51086	0.0439344	20439, 74287, 217342, 329152, 67128, 23802, 26965, 268470, 19647, 225164, 76980, 209462, 237009, 19821, 14897, 107568	741	166	13288	1.72844	1	0.546384	48.87876458455154		54645
GOTERM_MF_FAT	GO:0022832~voltage-gated channel activity	17	1.60529	0.0417095	12293, 80297, 99738, 70382, 268345, 16495, 15168, 16491, 225030, 212670, 330953, 16538, 12724, 12723, 233107, 12286, 56543	741	179	13288	1.70309	1	0.547262	47.07301613160191		55983
GOTERM_MF_FAT	GO:0005244~voltage-gated ion channel activity	17	1.60529	0.0417095	12293, 80297, 99738, 70382, 268345, 16495, 15168, 16491, 225030, 212670, 330953, 16538, 12724, 12723, 233107, 12286, 56543	741	179	13288	1.70309	1	0.547262	47.07301613160191		55988
SP_PIR_KEYWORDS	wd repeat	21	1.983	0.0880249	80297, 21888, 13626, 23790, 67936, 71713, 78798, 226089, 268980, 217109, 83946, 235380, 69641, 52639, 72338, 78808, 319670, 74187, 73447, 93871, 19058	982	263	17854	1.45174	1	0.549714	72.08779097477867		56030
GOTERM_MF_FAT	GO:0019787~small conjugating protein ligase activity	13	1.22757	0.0457688	20439, 74287, 217342, 67128, 23802, 26965, 268470, 19647, 225164, 76980, 237009, 19821, 107568	741	125	13288	1.86498	1	0.551839	50.32415488727149		56050
GOTERM_MF_FAT	GO:0003712~transcription cofactor activity	17	1.60529	0.0435248	641340, 20602, 21888, 231986, 207806, 20185, 58521, 214384, 26896, 327987, 207667, 20024, 268903, 67488, 15111, 18412, 56381	741	180	13288	1.69363	1	0.552785	48.55064164359335		56085
GOTERM_BP_FAT	GO:0060042~retina morphogenesis in camera-type eye	4	0.377715	0.0476103	21838, 58998, 59058, 13508	759	15	13588	4.774	1	0.552939	57.40906179982925		56086
GOTERM_BP_FAT	GO:0031056~regulation of histone modification	4	0.377715	0.0476103	20185, 13018, 214384, 214162	759	15	13588	4.774	1	0.552939	57.40906179982925		56177
SMART	SM00323:RasGAP	4	0.377715	0.0511034	69601, 218397, 226525, 66691	610	13	9131	4.6058	0.999999	0.553066	49.64443623105008		56194
GOTERM_BP_FAT	GO:0001707~mesoderm formation	6	0.566572	0.0479701	11477, 19084, 14234, 50884, 12166, 13813	759	36	13588	2.98375	1	0.553172	57.68966057521989		56218
SMART	SM00049:DEP	5	0.472144	0.0549015	50779, 381373, 217944, 109294, 68526	610	22	9131	3.40201	1	0.559021	52.217744589803004		56294
GOTERM_BP_FAT	GO:0048593~camera-type eye morphogenesis	7	0.661001	0.0494047	21838, 22632, 20664, 58998, 59058, 17268, 13508	759	48	13588	2.61078	1	0.561541	58.79150228854532		56295
GOTERM_BP_FAT	GO:0010001~glial cell differentiation	7	0.661001	0.0494047	18096, 11540, 20423, 18991, 50913, 14912, 12568	759	48	13588	2.61078	1	0.561541	58.79150228854532		56332
GOTERM_BP_FAT	GO:0043543~protein amino acid acylation	7	0.661001	0.0494047	17192, 18108, 54169, 72117, 226861, 21761, 320150	759	48	13588	2.61078	1	0.561541	58.79150228854532		56381
GOTERM_BP_FAT	GO:0048592~eye morphogenesis	9	0.849858	0.0498415	26927, 19411, 21838, 22632, 20664, 58998, 59058, 17268, 13508	759	73	13588	2.20716	1	0.562286	59.121568831202765		56392
INTERPRO	IPR017985:N-4 cytosine-specific DNA methylase, conserved site	3	0.283286	0.0254916	76866, 232341, 433486	948	5	17763	11.2424	1	0.562903	34.35390497097086		56404
GOTERM_BP_FAT	GO:0030323~respiratory tube development	12	1.13314	0.0504788	98711, 17156, 14172, 50785, 20423, 12724, 12606, 18028, 20465, 19058, 107568, 12166	759	113	13588	1.90115	1	0.5645	59.59867508114972		56436
GOTERM_BP_FAT	GO:0034504~protein localization in nucleus	8	0.75543	0.0523287	16648, 212999, 20472, 69723, 238799, 70572, 19058, 16452	759	61	13588	2.34787	1	0.575417	60.953970943439096		56490
GOTERM_BP_FAT	GO:0045687~positive regulation of glial cell differentiation	3	0.283286	0.0541278	18096, 20423, 14912	759	7	13588	7.6725	1	0.575807	62.23088522105229		56531
GOTERM_BP_FAT	GO:0021546~rhombomere development	3	0.283286	0.0541278	103889, 14472, 16658	759	7	13588	7.6725	1	0.575807	62.23088522105229		56543
GOTERM_BP_FAT	GO:0014015~positive regulation of gliogenesis	3	0.283286	0.0541278	18096, 20423, 14912	759	7	13588	7.6725	1	0.575807	62.23088522105229		56711
GOTERM_BP_FAT	GO:0030098~lymphocyte differentiation	12	1.13314	0.053192	20185, 18771, 56218, 19664, 20230, 21947, 19698, 227525, 50932, 18089, 107568, 13813	759	114	13588	1.88447	1	0.576584	61.57169962722586		56773
GOTERM_BP_FAT	GO:0001947~heart looping	5	0.472144	0.054054	22773, 20423, 15111, 15251, 225164	759	26	13588	3.44279	1	0.577714	62.179281097536034		56794
GOTERM_BP_FAT	GO:0060349~bone morphogenesis	5	0.472144	0.054054	19411, 14172, 72999, 15431, 12393	759	26	13588	3.44279	1	0.577714	62.179281097536034		56860
GOTERM_BP_FAT	GO:0001890~placenta development	10	0.944287	0.0530145	15221, 654309, 12702, 50785, 14388, 13984, 211064, 15251, 22422, 12606, 13813	759	87	13588	2.05776	1	0.577801	61.445419192014874		56878
GOTERM_BP_FAT	GO:0002521~leukocyte differentiation	14	1.322	0.0537784	56218, 12675, 20230, 21947, 227525, 13813, 20185, 18771, 19664, 19698, 12606, 50932, 107568, 18089	759	142	13588	1.76504	1	0.578236	61.986001068247695		57254
INTERPRO	IPR000591:Pleckstrin/G-protein, interacting region	5	0.472144	0.0272394	50779, 381373, 217944, 109294, 68526	948	22	17763	4.25849	1	0.578335	36.24679648623683		57261
GOTERM_MF_FAT	GO:0022843~voltage-gated cation channel activity	13	1.22757	0.0531536	80297, 99738, 70382, 268345, 16495, 15168, 16491, 225030, 330953, 16538, 233107, 12286, 56543	741	128	13288	1.82127	1	0.579888	55.76595944412883		57317
GOTERM_MF_FAT	GO:0004725~protein tyrosine phosphatase activity	11	1.03872	0.0544288	30963, 19248, 627166, 19266, 72349, 237860, 75219, 19243, 252864, 56294, 74302, 70686	741	101	13288	1.95305	1	0.579989	56.64733582607877		57373
GOTERM_MF_FAT	GO:0005267~potassium channel activity	13	1.22757	0.0557845	80297, 99738, 70382, 268345, 16495, 15168, 16491, 225030, 210741, 330953, 16538, 233107, 56543	741	129	13288	1.80715	1	0.580638	57.566354013614344		57376
GOTERM_BP_FAT	GO:0043487~regulation of RNA stability	4	0.377715	0.0562427	17164, 53422, 12193, 12192	759	16	13588	4.47563	1	0.585383	63.68154657648019		57738
UP_SEQ_FEATURE	domain:RRM 1	12	1.13314	0.0124407	71514, 230257, 15388, 56878, 140486, 15569, 15384, 140488, 57317, 231207, 56381, 208922	928	88	16021	2.35418	1	0.585733	19.66776416874543		57914
UP_SEQ_FEATURE	domain:RRM 2	12	1.13314	0.0124407	71514, 230257, 15388, 56878, 140486, 15569, 15384, 140488, 57317, 231207, 56381, 208922	928	88	16021	2.35418	1	0.585733	19.66776416874543		58212
GOTERM_BP_FAT	GO:0035107~appendage morphogenesis	12	1.13314	0.0560012	98711, 15398, 320145, 19411, 19206, 20423, 15395, 226844, 15431, 242109, 12166, 209448	759	115	13588	1.86809	1	0.58616	63.51859067043819		58234
GOTERM_BP_FAT	GO:0035108~limb morphogenesis	12	1.13314	0.0560012	98711, 15398, 320145, 19411, 19206, 20423, 15395, 226844, 15431, 242109, 12166, 209448	759	115	13588	1.86809	1	0.58616	63.51859067043819		58521
INTERPRO	IPR018111:K Homology, type 1, subgroup	6	0.566572	0.0292353	15387, 66249, 18521, 140486, 140488, 81702	948	33	17763	3.40679	1	0.587127	38.345880467480406		58998
UP_SEQ_FEATURE	zinc finger region:PHD-type 2	6	0.566572	0.0129419	29861, 17765, 54169, 234135, 75605, 214162	928	25	16021	4.14336	1	0.589348	20.377989742982106		59048
GOTERM_CC_FAT	GO:0016607~nuclear speck	9	0.849858	0.0688959	24067, 234366, 214384, 56194, 69131, 225131, 57317, 381373, 56531, 665155, 100101806	605	90	12504	2.06678	1	0.590289	62.330031994176515		59052
INTERPRO	IPR001936:Ras GTPase-activating protein	4	0.377715	0.0289169	69601, 218397, 226525, 66691	948	13	17763	5.76534	1	0.591665	38.01537057735731		59058
UP_SEQ_FEATURE	repeat:ANK 6	11	1.03872	0.0141722	17931, 66860, 209462, 58234, 81702, 77531, 75646, 243983, 208372, 225164, 224650	928	78	16021	2.43467	1	0.591862	22.096406293994363		60364
GOTERM_BP_FAT	GO:0048332~mesoderm morphogenesis	6	0.566572	0.0583787	11477, 19084, 14234, 50884, 12166, 13813	759	38	13588	2.82671	1	0.592318	65.09327169807906		60367
GOTERM_BP_FAT	GO:0043524~negative regulation of neuron apoptosis	7	0.661001	0.0583433	19877, 54422, 218397, 16443, 11540, 11538, 12286	759	50	13588	2.50635	1	0.594443	65.07028186583405		60532
GOTERM_BP_FAT	GO:0043010~camera-type eye development	13	1.22757	0.0591294	26927, 20423, 13508, 98711, 18771, 22632, 21838, 20664, 58998, 14234, 59058, 17268, 18997	759	130	13588	1.79025	1	0.5948	65.57699808481884		64291
GOTERM_BP_FAT	GO:0045664~regulation of neuron differentiation	11	1.03872	0.0580361	104382, 21838, 67293, 12316, 18096, 20423, 12286, 17268, 225164, 27140, 16373	759	102	13588	1.93066	1	0.59482	64.87034589002407		64406
UP_SEQ_FEATURE	domain:BTB	14	1.322	0.0135486	80297, 74589, 70382, 244923, 13803, 226470, 83962, 235132, 56490, 207259, 233107, 66830, 22724, 268564	928	113	16021	2.1389	1	0.595616	21.229861081897173		65103
UP_SEQ_FEATURE	zinc finger region:C2H2-type 6	17	1.60529	0.0140543	269704, 627049, 432731, 80292, 233410, 210172, 13018, 226470, 22768, 20689, 233890, 244216, 69743, 22764, 56711, 242109, 268564	928	151	16021	1.94363	1	0.598811	21.933185367922047		65111
GOTERM_CC_FAT	GO:0030176~integral to endoplasmic reticulum membrane	5	0.472144	0.0729134	67819, 23802, 192193, 228812, 102247	605	33	12504	3.13148	1	0.598971	64.49324125026814		65961
INTERPRO	IPR017884:SANT, eukarya	5	0.472144	0.0316226	20185, 20602, 68703, 214742, 217864	948	23	17763	4.07334	1	0.599661	40.77118523297846		66084
INTERPRO	IPR018980:FERM, C-terminal PH-like domain	5	0.472144	0.0316226	22350, 319710, 228564, 13823, 269587	948	23	17763	4.07334	1	0.599661	40.77118523297846		66109
INTERPRO	IPR001394:Peptidase C19, ubiquitin carboxyl-terminal hydrolase 2	8	0.75543	0.0310919	235441, 22258, 327799, 230484, 100756, 237898, 236733, 30940	948	57	17763	2.6298	1	0.601595	40.239921361487916		66153
GOTERM_BP_FAT	GO:0042471~ear morphogenesis	9	0.849858	0.0606062	67293, 14472, 20474, 72999, 20472, 16658, 109205, 217310, 110796	759	76	13588	2.12003	1	0.601797	66.51026875457492		66177
GOTERM_BP_FAT	GO:0030217~T cell differentiation	9	0.849858	0.0606062	20185, 18771, 56218, 20230, 19698, 50932, 18089, 107568, 13813	759	76	13588	2.12003	1	0.601797	66.51026875457492		66249
GOTERM_BP_FAT	GO:0010551~regulation of specific transcription from RNA polymerase II promoter	7	0.661001	0.0631517	18771, 19411, 18096, 20423, 13392, 14912, 12606	759	51	13588	2.45721	1	0.615077	68.06306784516039		66273
GOTERM_BP_FAT	GO:0001841~neural tube formation	7	0.661001	0.0631517	234366, 21418, 22772, 19206, 20423, 50884, 225164	759	51	13588	2.45721	1	0.615077	68.06306784516039		66308
GOTERM_CC_FAT	GO:0008287~protein serine/threonine phosphatase complex	5	0.472144	0.0796286	19052, 19042, 381511, 56392, 319468	605	34	12504	3.03938	1	0.620187	67.85370116929481		66335
GOTERM_BP_FAT	GO:0045597~positive regulation of cell differentiation	16	1.51086	0.0647116	16009, 20423, 14172, 15251, 14912, 15431, 16373, 13813, 268396, 12702, 18096, 67293, 15284, 18997, 22422, 12393	759	175	13588	1.6368	1	0.622046	68.98084676756109		66396
GOTERM_BP_FAT	GO:0048534~hemopoietic or lymphoid organ development	23	2.17186	0.0683219	233489, 56218, 12675, 20230, 21947, 15251, 227525, 214162, 15410, 13813, 20185, 18771, 21812, 19664, 20474, 226844, 19698, 12606, 17268, 50932, 16452, 18089, 107568	759	281	13588	1.46533	1	0.635886	71.01050305159696		66433
GOTERM_BP_FAT	GO:0051960~regulation of nervous system development	14	1.322	0.0700143	104382, 20423, 13392, 14912, 225164, 12166, 16373, 27140, 21838, 12316, 18096, 67293, 12286, 17268	759	148	13588	1.69348	1	0.636299	71.91824014616861		66471
GOTERM_BP_FAT	GO:0016570~histone modification	10	0.944287	0.0705976	17192, 54169, 13626, 21761, 116848, 20230, 19821, 14056, 235626, 76246	759	92	13588	1.94592	1	0.637269	72.22481341117995		66488
GOTERM_BP_FAT	GO:0048736~appendage development	12	1.13314	0.0682157	98711, 15398, 320145, 19411, 19206, 20423, 15395, 226844, 15431, 242109, 12166, 209448	759	119	13588	1.80529	1	0.637557	70.95264390024253		66536
GOTERM_BP_FAT	GO:0060173~limb development	12	1.13314	0.0682157	98711, 15398, 320145, 19411, 19206, 20423, 15395, 226844, 15431, 242109, 12166, 209448	759	119	13588	1.80529	1	0.637557	70.95264390024253		66588
GOTERM_BP_FAT	GO:0030097~hemopoiesis	21	1.983	0.0690755	233489, 56218, 12675, 20230, 21947, 15251, 227525, 214162, 15410, 13813, 20185, 18771, 19664, 226844, 19698, 12606, 17268, 50932, 16452, 18089, 107568	759	251	13588	1.49782	1	0.637818	71.41807659708503		66609
GOTERM_BP_FAT	GO:0060579~ventral spinal cord interneuron fate commitment	3	0.283286	0.0695578	18096, 20423, 14912	759	8	13588	6.71344	1	0.638236	71.67606807561955		66612
GOTERM_BP_FAT	GO:0032332~positive regulation of chondrocyte differentiation	3	0.283286	0.0695578	14172, 15431, 12393	759	8	13588	6.71344	1	0.638236	71.67606807561955		66616
GOTERM_BP_FAT	GO:0021521~ventral spinal cord interneuron specification	3	0.283286	0.0695578	18096, 20423, 14912	759	8	13588	6.71344	1	0.638236	71.67606807561955		66684
GOTERM_BP_FAT	GO:0021514~ventral spinal cord interneuron differentiation	3	0.283286	0.0695578	18096, 20423, 14912	759	8	13588	6.71344	1	0.638236	71.67606807561955		66691
GOTERM_BP_FAT	GO:0001704~formation of primary germ layer	6	0.566572	0.0699756	11477, 19084, 14234, 50884, 12166, 13813	759	40	13588	2.68538	1	0.638298	71.89779016902553		66758
GOTERM_BP_FAT	GO:0042063~gliogenesis	7	0.661001	0.0681866	18096, 11540, 20423, 18991, 50913, 14912, 12568	759	52	13588	2.40995	1	0.639671	70.9367473488167		66830
INTERPRO	IPR000535:Major sperm protein	3	0.283286	0.0368998	76763, 68929, 30960	948	6	17763	9.36867	1	0.649304	45.818511279803865		66860
UP_SEQ_FEATURE	DNA-binding region:A.T hook 1	4	0.377715	0.0170536	230793, 116848, 15364, 214162	928	10	16021	6.9056	1	0.650588	25.985033424049252		66899
UP_SEQ_FEATURE	DNA-binding region:A.T hook 2	4	0.377715	0.0170536	230793, 116848, 15364, 214162	928	10	16021	6.9056	1	0.650588	25.985033424049252		66917
GOTERM_BP_FAT	GO:0043087~regulation of GTPase activity	10	0.944287	0.0745019	103724, 21838, 347722, 24063, 13196, 14020, 29809, 98910, 16475, 209478	759	93	13588	1.925	1	0.655636	74.197132925468		66929
GOTERM_CC_FAT	GO:0031252~cell leading edge	10	0.944287	0.0919874	83767, 218397, 16443, 11540, 192292, 217866, 50884, 12568, 16475, 76709	605	112	12504	1.84534	1	0.663609	73.2802966743032		66978
GOTERM_CC_FAT	GO:0000792~heterochromatin	6	0.566572	0.0985596	17192, 13626, 116848, 20230, 19821, 22589	605	51	12504	2.4315	1	0.667295	75.80737645108609		66993
GOTERM_CC_FAT	GO:0034708~methyltransferase complex	4	0.377715	0.0970598	13626, 14056, 214162, 233904	605	23	12504	3.59439	1	0.672644	75.2510235799941		67026
GOTERM_CC_FAT	GO:0035097~histone methyltransferase complex	4	0.377715	0.0970598	13626, 14056, 214162, 233904	605	23	12504	3.59439	1	0.672644	75.2510235799941		67049
GOTERM_BP_FAT	GO:0006986~response to unfolded protein	7	0.661001	0.078934	67812, 68134, 80517, 67819, 326622, 100037258, 192193	759	54	13588	2.32069	1	0.673365	76.27587761150426		67074
GOTERM_BP_FAT	GO:0032583~regulation of gene-specific transcription	8	0.75543	0.0787795	18771, 19411, 18096, 20423, 15384, 13392, 14912, 12606	759	67	13588	2.13761	1	0.674762	76.20614908505198		67078
INTERPRO	IPR013069:BTB/POZ	13	1.22757	0.0406313	56218, 74589, 13803, 244923, 226470, 83962, 235132, 56490, 207259, 381990, 66830, 22724, 268564	948	128	17763	1.90301	1	0.677427	49.14060981126389		67102
INTERPRO	IPR002999:Tudor domain	5	0.472144	0.0415599	17765, 219249, 228829, 214575, 94246	948	25	17763	3.74747	1	0.678167	49.93713071036243		67120
SMART	SM00333:TUDOR	5	0.472144	0.0812723	17765, 219249, 228829, 214575, 94246	610	25	9131	2.99377	1	0.687894	66.99934378367927		67123
GOTERM_BP_FAT	GO:0021953~central nervous system neuron differentiation	6	0.566572	0.0827456	18996, 67293, 20664, 15285, 12286, 12568	759	42	13588	2.5575	1	0.689171	77.93630856636247		67128
GOTERM_BP_FAT	GO:0010498~proteasomal protein catabolic process	5	0.472144	0.0833869	67819, 23802, 230904, 192193, 26554	759	30	13588	2.98375	1	0.689994	78.20467341769408		67144
GOTERM_BP_FAT	GO:0007422~peripheral nervous system development	5	0.472144	0.0833869	18996, 18991, 230775, 12568, 225631	759	30	13588	2.98375	1	0.689994	78.20467341769408		67180
GOTERM_BP_FAT	GO:0043161~proteasomal ubiquitin-dependent protein catabolic process	5	0.472144	0.0833869	67819, 23802, 230904, 192193, 26554	759	30	13588	2.98375	1	0.689994	78.20467341769408		67203
GOTERM_BP_FAT	GO:0045736~negative regulation of cyclin-dependent protein kinase activity	3	0.283286	0.0862104	16798, 192231, 50523	759	9	13588	5.9675	1	0.700516	79.34999354900553		67211
GOTERM_BP_FAT	GO:0014014~negative regulation of gliogenesis	3	0.283286	0.0862104	18096, 13392, 14912	759	9	13588	5.9675	1	0.700516	79.34999354900553		67222
GOTERM_BP_FAT	GO:0045686~negative regulation of glial cell differentiation	3	0.283286	0.0862104	18096, 13392, 14912	759	9	13588	5.9675	1	0.700516	79.34999354900553		67293
GOTERM_BP_FAT	GO:0016569~covalent chromatin modification	10	0.944287	0.0869974	17192, 54169, 13626, 21761, 116848, 20230, 19821, 14056, 235626, 76246	759	96	13588	1.86484	1	0.70188	79.65896075587062		67307
UP_SEQ_FEATURE	zinc finger region:PHD-type 1	6	0.566572	0.0207585	29861, 17765, 54169, 234135, 75605, 214162	928	28	16021	3.69943	1	0.704249	30.7165761602331		67338
GOTERM_BP_FAT	GO:0032869~cellular response to insulin stimulus	6	0.566572	0.0895619	20913, 54601, 14234, 384783, 83946, 235344	759	43	13588	2.49802	1	0.708748	80.63585563914268		67379
GOTERM_BP_FAT	GO:0000278~mitotic cell cycle	20	1.88857	0.0890987	235072, 16798, 54601, 67203, 15364, 74107, 18004, 20620, 50523, 226154, 18018, 21987, 22390, 12316, 71909, 71521, 19357, 19821, 20843, 74187	759	244	13588	1.46742	1	0.70883	80.46272618369196		67488
GOTERM_BP_FAT	GO:0033365~protein localization in organelle	10	0.944287	0.0914234	24067, 16648, 75219, 212999, 20472, 69723, 238799, 665155, 100101806, 70572, 19058, 16452	759	97	13588	1.84562	1	0.710461	81.31705262674025		67590
GOTERM_BP_FAT	GO:0021915~neural tube development	9	0.849858	0.0910127	234366, 21418, 22772, 19206, 14472, 20423, 15285, 50884, 225164	759	83	13588	1.94124	1	0.710765	81.16873597663864		67664
GOTERM_BP_FAT	GO:0006606~protein import into nucleus	7	0.661001	0.0905764	16648, 212999, 20472, 69723, 238799, 70572, 16452	759	56	13588	2.23781	1	0.710966	81.00993418959163		67704
UP_SEQ_FEATURE	domain:Leucine-zipper	13	1.22757	0.0207334	12675, 21406, 18023, 114774, 21411, 378435, 14605, 12609, 233490, 11909, 19698, 12606, 16658	928	107	16021	2.0975	1	0.712907	30.68557732167252		67812
SMART	SM00239:C2	14	1.322	0.0926025	110279, 69601, 329152, 74998, 74413, 80976, 320405, 52635, 329324, 218397, 16443, 382018, 107568, 226525	610	130	9131	1.61203	1	0.718643	71.94324383603814		67819
KEGG_PATHWAY	mmu04360:Axon guidance	12	1.13314	0.0389391	14677, 18018, 19877, 218397, 19878, 13638, 108151, 13640, 14360, 12568, 20352, 19058	266	131	5738	1.97601	0.998329	0.721658	38.127515818986055		67838
UP_SEQ_FEATURE	active site:Proton acceptor	52	4.91029	0.0223774	19877, 19878, 234728, 16798, 228012, 22137, 12568, 17289, 26363, 17164, 399510, 69131, 68968, 235344, 12166, 11479, 11477, 14773, 16001, 26419, 50932, 107951, 338372, 14254, 17436, 232341, 12748, 20620, 319625, 50523, 269774, 70661, 22390, 21812, 18760, 26447, 217866, 70425, 214897, 26405, 14085, 12675, 18712, 226778, 18004, 108079, 69562, 98711, 103236, 14360, 230809, 16452	928	662	16021	1.35609	1	0.722594	32.6932617629904		67854
GOTERM_BP_FAT	GO:0007411~axon guidance	10	0.944287	0.0959795	11787, 67293, 14472, 20423, 15285, 13640, 12568, 15229, 16870, 18997	759	98	13588	1.82679	1	0.726717	82.89022180471109		67891
SMART	SM00184:RING	26	2.45515	0.0991873	20439, 67664, 21848, 18011, 75841, 387524, 77733, 636931, 207521, 68729, 72193, 22589, 67338, 23806, 23802, 76073, 381305, 19647, 225164, 217578, 29861, 22644, 170737, 19821, 55983, 211007	610	286	9131	1.3608	1	0.726994	74.492502076308		67936
GOTERM_BP_FAT	GO:0048641~regulation of skeletal muscle tissue development	4	0.377715	0.0973062	16009, 214384, 11477, 20423	759	20	13588	3.5805	1	0.727943	83.3242822777087		67955
GOTERM_BP_FAT	GO:0048709~oligodendrocyte differentiation	4	0.377715	0.0973062	18096, 20423, 50913, 14912	759	20	13588	3.5805	1	0.727943	83.3242822777087		67958
GOTERM_BP_FAT	GO:0000902~cell morphogenesis	24	2.26629	0.0972007	80297, 11540, 15384, 20423, 13640, 15251, 16870, 225631, 26554, 13508, 13813, 22350, 171171, 18018, 11787, 67293, 19664, 14472, 15285, 12286, 15229, 12568, 18997, 19058	759	309	13588	1.39049	1	0.729479	83.29015341911142		67996
INTERPRO	IPR003350:Homeodomain protein CUT	3	0.283286	0.049861	20230, 212712, 225631	948	7	17763	8.03029	1	0.73056	56.55516617545069		68059
INTERPRO	IPR003380:Transforming protein Ski	3	0.283286	0.049861	207667, 13134, 664805	948	7	17763	8.03029	1	0.73056	56.55516617545069		68134
GOTERM_MF_FAT	GO:0032934~sterol binding	3	0.283286	0.0859535	19206, 170459, 170461	741	9	13288	5.97751	1	0.73545	73.87253099843608		68379
GOTERM_MF_FAT	GO:0015485~cholesterol binding	3	0.283286	0.0859535	19206, 170459, 170461	741	9	13288	5.97751	1	0.73545	73.87253099843608		68401
GOTERM_BP_FAT	GO:0001654~eye development	14	1.322	0.0998527	26927, 19411, 20423, 13508, 98711, 18771, 22632, 21838, 20664, 58998, 14234, 59058, 18997, 17268	759	157	13588	1.5964	1	0.735628	84.12850153808438		68465
INTERPRO	IPR000449:Ubiquitin-associated/translation elongation factor EF1B, N-terminal	6	0.566572	0.0498235	219249, 16798, 54609, 226778, 50523, 56085	948	38	17763	2.95853	1	0.737404	56.52713825408638		68473
GOTERM_MF_FAT	GO:0005088~Ras guanyl-nucleotide exchange factor activity	9	0.849858	0.0903189	73341, 110279, 16443, 381112, 20663, 54126, 217944, 109294, 213498	741	83	13288	1.94449	1	0.745749	75.67530727658118		68526
INTERPRO	IPR018979:FERM, N-terminal	5	0.472144	0.0530645	22350, 319710, 228564, 13823, 269587	948	27	17763	3.46988	1	0.746043	58.88206032568108		68614
INTERPRO	IPR000047:Helix-turn-helix motif, lambda-like repressor	5	0.472144	0.0530645	18096, 15284, 13984, 13392, 13797	948	27	17763	3.46988	1	0.746043	58.88206032568108		68652
INTERPRO	IPR013087:Zinc finger, C2H2-type/integrase, DNA-binding	37	3.49386	0.0572898	449000, 22773, 320145, 118445, 22772, 69256, 231986, 50794, 238673, 226470, 235132, 22632, 228913, 207259, 233890, 244216, 56711, 225518, 56218, 269704, 432731, 381373, 22661, 80292, 269800, 210172, 13018, 64406, 22768, 20689, 56490, 381990, 22764, 242109, 22724, 330463, 268564	948	514	17763	1.3488	1	0.753555	61.77264149787716		68693
INTERPRO	IPR000219:Dbl homology (DH) domain	8	0.75543	0.0571032	73341, 110279, 16443, 381112, 20663, 54126, 109294, 213498	948	65	17763	2.30613	1	0.758831	61.649113958059424		68703
INTERPRO	IPR018029:C2 membrane targeting protein	11	1.03872	0.0562623	110279, 218397, 16443, 329152, 74998, 74413, 80976, 52635, 382018, 107568, 329324	948	106	17763	1.94444	1	0.760123	61.08783038988271		68729
GOTERM_MF_FAT	GO:0016208~AMP binding	4	0.377715	0.0969216	19084, 19087, 330953, 15168	741	20	13288	3.5865	1	0.763724	78.18273866673826		68770
GOTERM_MF_FAT	GO:0004860~protein kinase inhibitor activity	4	0.377715	0.0969216	192231, 100037258, 232341, 73047	741	20	13288	3.5865	1	0.763724	78.18273866673826		68776
GOTERM_MF_FAT	GO:0005089~Rho guanyl-nucleotide exchange factor activity	8	0.75543	0.0993515	73341, 110279, 16443, 381112, 20663, 54126, 109294, 213498	741	71	13288	2.02057	1	0.765284	79.04317770192083		68797
GOTERM_MF_FAT	GO:0004221~ubiquitin thiolesterase activity	8	0.75543	0.0993515	235441, 22258, 327799, 230484, 100756, 237898, 236733, 30940	741	71	13288	2.02057	1	0.765284	79.04317770192083		68837
INTERPRO	IPR018200:Peptidase C19, ubiquitin carboxyl-terminal hydrolase 2, conserved site	7	0.661001	0.0617759	235441, 22258, 230484, 100756, 237898, 236733, 30940	948	53	17763	2.47474	1	0.773801	64.63228768667997		68861
KEGG_PATHWAY	mmu04340:Hedgehog signaling pathway	7	0.661001	0.0369638	103236, 22772, 19206, 20423, 70425, 214897, 22422	266	54	5738	2.7963	0.997675	0.780409	36.57268127158463		68888
INTERPRO	IPR013769:Bicarbonate transporter, cytoplasmic	3	0.283286	0.0641777	20535, 218756, 54403	948	8	17763	7.0265	1	0.780955	66.0794781083456		68929
INTERPRO	IPR004827:Basic-leucine zipper (bZIP) transcription factor	7	0.661001	0.0665152	378435, 18023, 12609, 233490, 11909, 12606, 16658	948	54	17763	2.42891	1	0.781593	67.4344270992971		68968
INTERPRO	IPR019782:WD40 repeat 2	18	1.69972	0.0657113	13626, 21888, 23790, 67936, 71713, 78798, 268980, 217109, 83946, 235380, 69641, 72338, 319670, 78808, 74187, 73447, 93871, 19058	948	214	17763	1.57604	1	0.783188	66.9742364170433		69053
UP_SEQ_FEATURE	compositionally biased region:Asp-rich	6	0.566572	0.0273821	67958, 66396, 207259, 69743, 212670, 217578	928	30	16021	3.4528	1	0.784676	38.47304307846871		69085
COG_ONTOLOGY	RNA processing and modification	5	0.472144	0.0624573	328110, 56194, 69104, 20239, 107568	126	25	2040	3.2381	0.787291	0.787291	40.39042816530143		69104
UP_SEQ_FEATURE	domain:KH 3	4	0.377715	0.0286776	15387, 18521, 140486, 140488	928	12	16021	5.75467	1	0.792351	39.891054659295996		69125
INTERPRO	IPR000387:Dual-specific/protein-tyrosine phosphatase, conserved region	9	0.849858	0.0704316	19248, 627166, 19266, 72349, 237860, 75219, 19243, 252864, 56294, 70686	948	82	17763	2.05654	1	0.795454	69.59132558725135		69131
UP_SEQ_FEATURE	compositionally biased region:Gln-rich	14	1.322	0.0305307	12753, 235461, 81702, 381626, 269774, 70661, 214384, 227867, 56531, 208922, 99412, 56085, 57261, 76816	928	126	16021	1.91822	1	0.798229	41.86587661562184		69202
INTERPRO	IPR005821:Ion transport	11	1.03872	0.0721888	99738, 268345, 16495, 16538, 330953, 12286, 56543, 16491, 15168, 225030, 212670	948	111	17763	1.85685	1	0.798293	70.51485534874791		69207
UP_SEQ_FEATURE	zinc finger region:RING-type; degenerate	5	0.472144	0.0302982	55983, 381305, 68729, 19647, 211007	928	21	16021	4.11048	1	0.802959	41.621549340314736		69256
INTERPRO	IPR018957:Zinc finger, C3HC4 RING-type	18	1.69972	0.0776365	67664, 23802, 211147, 76073, 381305, 21848, 75841, 387524, 225164, 77733, 636931, 22644, 69104, 170737, 207521, 19821, 55983, 211007	948	219	17763	1.54006	1	0.811953	73.2134396588775		69263
INTERPRO	IPR000798:Ezrin/radixin/moesin ERM	4	0.377715	0.0774437	22350, 228564, 13823, 269587	948	19	17763	3.9447	1	0.816229	73.12201561595965		69528
INTERPRO	IPR004088:K Homology, type 1	5	0.472144	0.0806775	15387, 18521, 140486, 140488, 81702	948	31	17763	3.02215	1	0.819449	74.61719085088		69546
UP_SEQ_FEATURE	DNA-binding region:Basic motif	16	1.51086	0.0333785	12753, 21406, 50913, 18023, 15251, 20465, 378435, 68770, 15213, 59058, 15111, 12609, 233490, 11909, 12606, 16658	928	154	16021	1.79366	1	0.819926	44.78197059346684		69562
UP_SEQ_FEATURE	compositionally biased region:Poly-Asp	10	0.944287	0.0357191	15371, 235132, 18096, 74182, 15441, 67936, 15229, 17268, 74838, 22589	928	78	16021	2.21333	1	0.828004	47.074826028403905		69601
KEGG_PATHWAY	mmu04810:Regulation of actin cytoskeleton	16	1.51086	0.0746642	19877, 19878, 83767, 237860, 14167, 14172, 50884, 22350, 73341, 17931, 382562, 18645, 20663, 54126, 76709, 19046	266	217	5738	1.59052	0.999996	0.832164	60.85864412373516		69641
UP_SEQ_FEATURE	zinc finger region:C2H2-type 2; atypical	4	0.377715	0.0357128	22773, 22772, 233410, 268564	928	13	16021	5.312	1	0.834273	47.06880695827456		69723
INTERPRO	IPR002110:Ankyrin	18	1.69972	0.0881447	12581, 66860, 347722, 81702, 225164, 224650, 17931, 209462, 13196, 58234, 77531, 320150, 75646, 106585, 243983, 64291, 208372, 75339	948	223	17763	1.51243	1	0.842505	77.77676497094505		69743
UP_SEQ_FEATURE	domain:PDZ 2	6	0.566572	0.0395953	50791, 21873, 14924, 55983, 109294, 99470	928	33	16021	3.13891	1	0.852705	50.6757757302331		69802
INTERPRO	IPR001478:PDZ/DHR/GLGF	13	1.22757	0.0973618	50791, 14924, 21873, 109294, 99470, 71435, 213498, 20913, 380928, 319924, 107368, 58234, 55983	948	148	17763	1.64585	1	0.859141	81.16829397652492		69938
INTERPRO	IPR001680:WD40 repeat	20	1.88857	0.0988082	80297, 21888, 13626, 23790, 67936, 71713, 78798, 268980, 217109, 83946, 235380, 69641, 52639, 72338, 78808, 319670, 74187, 73447, 93871, 19058	948	259	17763	1.4469	1	0.859339	81.65416176427244		70012
KEGG_PATHWAY	mmu04010:MAPK signaling pathway	20	1.88857	0.0359408	12293, 17164, 68652, 12675, 14167, 14172, 70686, 11479, 19042, 72349, 21812, 218397, 20663, 13714, 12286, 26405, 19698, 26419, 11909, 19058	266	265	5738	1.62803	0.997241	0.859751	35.75341621427617		70028
INTERPRO	IPR000299:FERM domain	6	0.566572	0.0967204	22350, 319710, 228564, 13823, 16452, 269587	948	46	17763	2.444	1	0.861363	80.94898400029172		70047
INTERPRO	IPR019747:FERM conserved site	6	0.566572	0.0967204	22350, 319710, 228564, 13823, 16452, 269587	948	46	17763	2.444	1	0.861363	80.94898400029172		70054
INTERPRO	IPR003020:Bicarbonate transporter, eukaryotic	3	0.283286	0.0961686	20535, 218756, 54403	948	10	17763	5.6212	1	0.863884	80.75841160061458		70178
INTERPRO	IPR011531:Bicarbonate transporter, C-terminal	3	0.283286	0.0961686	20535, 218756, 54403	948	10	17763	5.6212	1	0.863884	80.75841160061458		70348
INTERPRO	IPR003096:SM22/calponin	3	0.283286	0.0961686	73341, 380928, 12798	948	10	17763	5.6212	1	0.863884	80.75841160061458		70369
UP_SEQ_FEATURE	domain:PDZ 1	6	0.566572	0.0442948	50791, 21873, 14924, 55983, 109294, 99470	928	34	16021	3.04659	1	0.867867	54.73181128353956		70370
UP_SEQ_FEATURE	compositionally biased region:Poly-Asn	4	0.377715	0.0435472	230775, 384783, 380664, 13813	928	14	16021	4.93257	1	0.868404	54.10830407207017		70375
UP_SEQ_FEATURE	repeat:ANK 5	12	1.13314	0.0452341	17931, 66860, 209462, 58234, 81702, 320150, 77531, 75646, 243983, 208372, 225164, 224650	928	107	16021	1.93615	1	0.868515	55.503829874700564		70382
UP_SEQ_FEATURE	domain:MSP	3	0.283286	0.0429293	76763, 68929, 30960	928	6	16021	8.632	1	0.869786	53.586951297620935		70387
UP_SEQ_FEATURE	domain:PDZ 6	3	0.283286	0.0429293	50791, 14924, 99470	928	6	16021	8.632	1	0.869786	53.586951297620935		70425
KEGG_PATHWAY	mmu04120:Ubiquitin mediated proteolysis	11	1.03872	0.0969926	76980, 12702, 217342, 67128, 26965, 230904, 268470, 68729, 14897, 26554, 107568	266	136	5738	1.74475	1	0.871682	70.86545085005453		70508
KEGG_PATHWAY	mmu04930:Type II diabetes mellitus	6	0.566572	0.0739367	18746, 378435, 12702, 12286, 26419, 384783	266	49	5738	2.6414	0.999996	0.872691	60.48505362725757		70560
PIR_SUPERFAMILY	PIRSF017531:mannosyl-oligosaccharide 1,2-alpha-mannosidase, 1A type	3	0.283286	0.0112191	17156, 17155, 192193	364	4	8136	16.7637	0.986716	0.884745	14.476147707097054		70572
UP_SEQ_FEATURE	domain:CNH	4	0.377715	0.0521597	399510, 217866, 73122, 50932	928	15	16021	4.60374	1	0.900188	60.82470168735783		70573
PIR_SUPERFAMILY	PIRSF037391:type I serine/threonine-protein kinase receptor, Activin/BMP/TGF-beta types	3	0.283286	0.0181495	11479, 11477, 12166	364	5	8136	13.411	0.999102	0.903515	22.419964991676743		70625
UP_SEQ_FEATURE	domain:PDZ 5	3	0.283286	0.0578339	50791, 14924, 99470	928	7	16021	7.39886	1	0.919232	64.73092002092689		70638
UP_SEQ_FEATURE	repeat:ANK 4	13	1.22757	0.0610322	12581, 66860, 81702, 225164, 224650, 17931, 209462, 58234, 77531, 320150, 243983, 75646, 208372	928	126	16021	1.78121	1	0.926634	66.76773902657554		70646
UP_SEQ_FEATURE	zinc finger region:C2H2-type 9	11	1.03872	0.0635249	13018, 226470, 269704, 22768, 20689, 233890, 22764, 80292, 242109, 233410, 210172	928	100	16021	1.89904	1	0.93108	68.27779746837665		70661
UP_SEQ_FEATURE	cross-link:Glycyl lysine isopeptide (Lys-Gly) (interchain with G-Cter in SUMO)	10	0.944287	0.0677561	13018, 26927, 21418, 20230, 212712, 14815, 12609, 15251, 56711, 16658	928	88	16021	1.96182	1	0.933887	70.69380406204814		70686
UP_SEQ_FEATURE	domain:SET	6	0.566572	0.0662948	225518, 234135, 77630, 14056, 232187, 214162	928	38	16021	2.7259	1	0.935901	69.8797220614064		70846
UP_SEQ_FEATURE	active site:Phosphocysteine intermediate	9	0.849858	0.0675674	19248, 627166, 19266, 72349, 237860, 75219, 19243, 252864, 56294, 74302	928	75	16021	2.07168	1	0.936357	70.58986375504627		70911
KEGG_PATHWAY	mmu04920:Adipocytokine signaling pathway	8	0.75543	0.0338472	12702, 12675, 14081, 68465, 26419, 108079, 384783, 16452	266	67	5738	2.57569	0.996088	0.937456	34.04652325767895		70951
UP_SEQ_FEATURE	DNA-binding region:HMG box	6	0.566572	0.0725935	57376, 20664, 20666, 20675, 70508, 20672	928	39	16021	2.656	1	0.9433	73.24323964410706		71268
UP_SEQ_FEATURE	domain:SANT 1	3	0.283286	0.0742181	20185, 20602, 217864	928	8	16021	6.474	1	0.94439	74.05143710484677		71435
UP_SEQ_FEATURE	compositionally biased region:Arg/Ser-rich	3	0.283286	0.0742181	66978, 67958, 53861	928	8	16021	6.474	1	0.94439	74.05143710484677		71514
UP_SEQ_FEATURE	DNA-binding region:A.T hook 3	3	0.283286	0.0742181	116848, 15364, 214162	928	8	16021	6.474	1	0.94439	74.05143710484677		71521
UP_SEQ_FEATURE	domain:SANT 2	3	0.283286	0.0742181	20185, 20602, 217864	928	8	16021	6.474	1	0.94439	74.05143710484677		71567
UP_SEQ_FEATURE	repeat:REM	3	0.283286	0.0742181	19877, 19878, 214459	928	8	16021	6.474	1	0.94439	74.05143710484677		71713
UP_SEQ_FEATURE	compositionally biased region:Asp/Glu-rich (highly acidic)	5	0.472144	0.07559	18150, 217869, 20666, 66471, 56086	928	28	16021	3.08286	1	0.944878	74.71598279901615		71876
KEGG_PATHWAY	mmu04350:TGF-beta signaling pathway	10	0.944287	0.0182914	19052, 11479, 19877, 11477, 19878, 21812, 268977, 26965, 17130, 12166	266	87	5738	2.47947	0.948809	0.948809	20.000416350753845		71909
UP_SEQ_FEATURE	zinc finger region:C2H2-type	6	0.566572	0.0792072	29861, 228829, 226418, 74287, 11909, 241514	928	40	16021	2.5896	1	0.949975	76.39198893330006		71927
UP_SEQ_FEATURE	short sequence motif:LXXLL motif 1	4	0.377715	0.0823756	26896, 327987, 268903, 109151	928	18	16021	3.83645	1	0.95148	77.7734450878393		71963
UP_SEQ_FEATURE	short sequence motif:LXXLL motif 2	4	0.377715	0.0823756	26896, 327987, 268903, 109151	928	18	16021	3.83645	1	0.95148	77.7734450878393		72033
UP_SEQ_FEATURE	mutagenesis site	52	4.91029	0.0815564	237860, 13626, 228608, 94192, 74413, 19243, 14815, 12952, 20913, 214384, 378435, 19346, 13858, 268903, 75605, 18263, 19698, 12568, 19317, 12753, 14389, 53422, 235344, 19052, 13018, 13196, 78891, 67488, 14056, 107568, 17330, 20515, 21411, 12702, 18760, 17118, 230594, 26405, 12404, 239027, 17268, 268882, 627166, 14085, 20423, 18712, 381305, 116848, 14360, 93960, 382018, 16658, 14423	928	723	16021	1.24167	1	0.952186	77.42374923823479		72042
UP_SEQ_FEATURE	short sequence motif:Selectivity filter	7	0.661001	0.0843373	99738, 268345, 16495, 16538, 56543, 16491, 225030	928	53	16021	2.28015	1	0.952869	78.5901997517024		72068
UP_SEQ_FEATURE	domain:Tyrosine-protein phosphatase	7	0.661001	0.0904889	19248, 627166, 72349, 237860, 75219, 19243, 252864, 56294	928	54	16021	2.23793	1	0.960843	80.97170819993299		72117
UP_SEQ_FEATURE	domain:Bromo 1	3	0.283286	0.0918612	93871, 83946, 57261	928	9	16021	5.75467	1	0.960995	81.46777575894153		72193
UP_SEQ_FEATURE	zinc finger region:PHD-type 3	3	0.283286	0.0918612	234135, 75605, 214162	928	9	16021	5.75467	1	0.960995	81.46777575894153		72320
UP_SEQ_FEATURE	nucleotide phosphate-binding region:cAMP	3	0.283286	0.0918612	330953, 15168, 238871	928	9	16021	5.75467	1	0.960995	81.46777575894153		72338
UP_SEQ_FEATURE	compositionally biased region:Ala/Pro-rich	3	0.283286	0.0918612	118445, 50794, 14234	928	9	16021	5.75467	1	0.960995	81.46777575894153		72349
UP_SEQ_FEATURE	domain:Bromo 2	3	0.283286	0.0918612	93871, 83946, 57261	928	9	16021	5.75467	1	0.960995	81.46777575894153		72446
PIR_SUPERFAMILY	PIRSF002468:band 3-like protein	3	0.283286	0.0359206	20535, 218756, 54403	364	7	8136	9.57928	0.999999	0.969884	39.771010729348966		72461
PIR_SUPERFAMILY	PIRSF036980:serine/threonine protein kinase LATS	2	0.188857	0.0872476	16798, 50523	364	2	8136	22.3516	1	0.997054	71.78391687470008		72475
PIR_SUPERFAMILY	PIRSF025004:CCR4-NOT transcription complex subunit 7/8	2	0.188857	0.0872476	69125, 18983	364	2	8136	22.3516	1	0.997054	71.78391687470008		72555
PIR_SUPERFAMILY	PIRSF037568:Rho_kinase	2	0.188857	0.0872476	19877, 19878	364	2	8136	22.3516	1	0.997054	71.78391687470008		72778
PIR_SUPERFAMILY	PIRSF037568:Rho-associated protein kinase	2	0.188857	0.0872476	19877, 19878	364	2	8136	22.3516	1	0.997054	71.78391687470008		72792
PIR_SUPERFAMILY	PIRSF001827:prothymosin alpha	2	0.188857	0.0872476	69202, 19231	364	2	8136	22.3516	1	0.997054	71.78391687470008		72999
PIR_SUPERFAMILY	PIRSF000564:kinase-related transforming protein	5	0.472144	0.0747833	103236, 70425, 214897, 26419, 12568	364	36	8136	3.1044	1	0.997404	65.94835206052348		73047
BIOCARTA	m_eradPathway:ER???associated degradation (ERAD) Pathway	4	0.377715	0.092927	26965, 230904, 192193, 380664	82	16	1171	3.57012	1	0.999737	69.53807578015909		73122
BIOCARTA	m_biopeptidesPathway:Bioactive Peptide Induced Signaling Pathway	6	0.566572	0.0642309	14677, 381112, 14360, 26419, 12568, 16452	82	32	1171	2.67759	0.999987	0.999987	55.47401655036492		73314
														73340
														73341
														73373
														73447
														73503
														73571
														73635
														73728
														74022
														74025
														74107
														74158
														74182
														74187
														74197
														74287
														74302
														74309
														74385
														74386
														74413
														74568
														74589
														74596
														74718
														74838
														74998
														75051
														75099
														75219
														75339
														75415
														75552
														75605
														75623
														75646
														75697
														75698
														75841
														75871
														76073
														76179
														76246
														76386
														76539
														76687
														76709
														76719
														76763
														76816
														76866
														76867
														76980
														77134
														77531
														77532
														77591
														77630
														77733
														77739
														78244
														78521
														78798
														78808
														78891
														78903
														80292
														80297
														80517
														80976
														81006
														81702
														83767
														83815
														83921
														83946
														83962
														83965
														83997
														84113
														93684
														93736
														93747
														93871
														93881
														93960
														93966
														94043
														94192
														94246
														97476
														98711
														98910
														99003
														99412
														99470
														99738
														99887
														100213
														100756
														100986
														101513
														101739
														102093
														102247
														103236
														103724
														103889
														104248
														104362
														104382
														104444
														104799
														105171
														105504
														105853
														106042
														106143
														106585
														107368
														107515
														107568
														107831
														107951
														108079
														108151
														109054
														109151
														109205
														109294
														109323
														109929
														110279
														110593
														110696
														110796
														110805
														110959
														111173
														111174
														113865
														114601
														114604
														114774
														114893
														116848
														116914
														118445
														140486
														140488
														140491
														170459
														170461
														170644
														170711
														170719
														170737
														171171
														171567
														192136
														192193
														192199
														192231
														192292
														192662
														207259
														207521
														207667
														207806
														208372
														208922
														209448
														209462
														209478
														209760
														209966
														210172
														210198
														210741
														210925
														211006
														211007
														211064
														211147
														211253
														211556
														211712
														212528
														212670
														212712
														212986
														212999
														213498
														213673
														214063
														214162
														214305
														214384
														214444
														214459
														214498
														214575
														214742
														214764
														214897
														215512
														216157
														216558
														216616
														216829
														217109
														217310
														217342
														217430
														217578
														217684
														217732
														217737
														217864
														217866
														217869
														217944
														218210
														218236
														218397
														218454
														218739
														218756
														219249
														223601
														223776
														223989
														224647
														224648
														224650
														224761
														224794
														224902
														225030
														225131
														225164
														225392
														225518
														225631
														225791
														225922
														226089
														226154
														226252
														226418
														226470
														226525
														226778
														226844
														226861
														227059
														227210
														227449
														227525
														227648
														227682
														227867
														227960
														228012
														228061
														228564
														228608
														228812
														228829
														228850
														228913
														229227
														229445
														229714
														229877
														229898
														230025
														230249
														230257
														230259
														230316
														230484
														230514
														230594
														230770
														230775
														230793
														230809
														230904
														231044
														231130
														231207
														231225
														231238
														231464
														231549
														231986
														232187
														232341
														232813
														233107
														233410
														233489
														233490
														233532
														233806
														233824
														233890
														233904
														233913
														234023
														234076
														234135
														234267
														234366
														234594
														234728
														234915
														235072
														235132
														235293
														235344
														235380
														235441
														235442
														235461
														235626
														236285
														236733
														236784
														236785
														237009
														237211
														237256
														237310
														237504
														237542
														237553
														237730
														237759
														237860
														237898
														238252
														238673
														238799
														238871
														239027
														239857
														239985
														241514
														242109
														242620
														242960
														243312
														243931
														243983
														244216
														244329
														244882
														244923
														245424
														245670
														245944
														246103
														246104
														252864
														257910
														257915
														257936
														258096
														258280
														258410
														258411
														258561
														258577
														258620
														258626
														258627
														258692
														258758
														258880
														258943
														258950
														259025
														259037
														259062
														259072
														259107
														259110
														268345
														268396
														268470
														268490
														268564
														268882
														268903
														268977
														268980
														269033
														269587
														269702
														269704
														269774
														269800
														270035
														272396
														276770
														317717
														319176
														319190
														319387
														319455
														319468
														319625
														319670
														319710
														319876
														319909
														319924
														319974
														320145
														320150
														320405
														320538
														320615
														320817
														321008
														321015
														326622
														327799
														327942
														327987
														328110
														328695
														329078
														329152
														329160
														329324
														330119
														330222
														330369
														330379
														330409
														330463
														330474
														330953
														331623
														333639
														338372
														338521
														338523
														347722
														353172
														353187
														353236
														353282
														378435
														380664
														380702
														380711
														380755
														380773
														380928
														381112
														381175
														381305
														381373
														381510
														381511
														381626
														381801
														381990
														382018
														382030
														382562
														384783
														387524
														394436
														399510
														399558
														403205
														432450
														432582
														432731
														432939
														433406
														433486
														435845
														449000
														497097
														547176
														619289
														625638
														627049
														627166
														629499
														636808
														636931
														641340
														654309
														664805
														665155
														667277
														668212
														668303
														768252
														100037258
														100040608
														100042265
														100043057
														100101806
														100294583

## Sheet: MRL Liver Hypermethylated
Category	Term	Count	%	PValue	Genes	List Total	Pop Hits	Pop Total	Fold Enrichment	Bonferroni	Benjamini	FDR		NCBI gene IDs loaded	NCBI gene IDs not in the output
GOTERM_BP_FAT	GO:0002252~immune effector process	13	2.47148	0.00021798	232371, 619441, 14962, 14131, 17685, 16523, 18753, 22256, 18636, 17969, 332579, 13137, 12262	382	126	13588	3.66999	0.327362	0.327362	0.369979		11610	12355
GOTERM_BP_FAT	GO:0048584~positive regulation of response to stimulus	16	3.04183	0.000239977	232371, 619441, 14962, 14131, 21937, 15258, 11770, 20779, 14128, 18636, 74157, 20850, 332579, 13137, 14050, 12262	382	186	13588	3.05984	0.353752	0.196104	0.407245		11690	12468
GOTERM_BP_FAT	GO:0048511~rhythmic process	11	2.09125	0.000416516	13667, 18072, 228980, 12043, 217166, 19215, 18626, 70118, 16531, 217715, 20850	382	98	13588	3.99263	0.531304	0.223222	0.705836		11747	13711
GOTERM_BP_FAT	GO:0007548~sex differentiation	12	2.28137	0.00107349	13667, 22418, 14087, 228980, 110542, 12043, 78925, 17685, 14308, 217715, 20850, 21674	382	130	13588	3.28345	0.858255	0.386412	1.80963		11770	14447
GOTERM_BP_FAT	GO:0016064~immunoglobulin mediated immune response	8	1.52091	0.00184787	232371, 619441, 18753, 14962, 14131, 17685, 13137, 12262	382	63	13588	4.51691	0.965417	0.489762	3.09586		11801	14547
GOTERM_BP_FAT	GO:0009611~response to wounding	21	3.9924	0.00189935	208449, 232371, 18407, 14962, 11747, 192232, 237847, 12043, 17229, 14131, 58992, 20716, 21937, 26397, 18636, 14065, 14068, 17969, 79464, 13137, 12262	382	347	13588	2.15269	0.968514	0.438064	3.1808		11808	15407
GOTERM_CC_FAT	GO:0034707~chloride channel complex	7	1.3308	0.00208059	404545, 14409, 117160, 57776, 69454, 216643, 56188	336	50	12504	5.21	0.439546	0.439546	2.71336		11810	16832
SP_PIR_KEYWORDS	chloride channel	7	1.3308	0.00211272	404545, 14409, 117160, 57776, 69454, 216643, 56188	480	50	17854	5.20742	0.501334	0.501334	2.82528		11814	17274
GOTERM_BP_FAT	GO:0019724~B cell mediated immunity	8	1.52091	0.00221686	232371, 619441, 18753, 14962, 14131, 17685, 13137, 12262	382	65	13588	4.37793	0.982349	0.438254	3.70314		11838	17537
GOTERM_BP_FAT	GO:0008406~gonad development	9	1.71103	0.00323577	13667, 22418, 14087, 228980, 12043, 17685, 14308, 217715, 20850	382	88	13588	3.63791	0.997248	0.521417	5.36153		11867	17764
GOTERM_BP_FAT	GO:0002443~leukocyte mediated immunity	9	1.71103	0.00347068	232371, 619441, 18753, 14962, 14131, 17685, 17969, 13137, 12262	382	89	13588	3.59704	0.998208	0.504745	5.74004		11870	18369
GOTERM_BP_FAT	GO:0050878~regulation of body fluid levels	9	1.71103	0.00347068	16534, 13614, 11747, 192232, 14065, 14068, 13072, 58992, 16531	382	89	13588	3.59704	0.998208	0.504745	5.74004		11875	18370
SP_PIR_KEYWORDS	Secreted	56	10.6464	0.00375658	227627, 11875, 14171, 70726, 12667, 71791, 75905, 244334, 71693, 14068, 93898, 100689, 619441, 71785, 80733, 16005, 14962, 22786, 77794, 64931, 22418, 15964, 15965, 18636, 19215, 109685, 50930, 14308, 19194, 12262, 233744, 11814, 69542, 13601, 56519, 17229, 18209, 11808, 64075, 22156, 232371, 140709, 11801, 18407, 17002, 13614, 74617, 243914, 79202, 20716, 50498, 100102, 73327, 116847, 271047, 22…	480	1420	17854	1.46688	0.710106	0.461582	4.97222		12000	18577
GOTERM_BP_FAT	GO:0006952~defense response	24	4.56274	0.0039971	208449, 232371, 72029, 18407, 14962, 56519, 12043, 17229, 14131, 20716, 16523, 21937, 26397, 15964, 15965, 637515, 18636, 244334, 11808, 17969, 79464, 332579, 13137, 12262	382	448	13588	1.90557	0.999314	0.517381	6.58309		12043	19253
SP_PIR_KEYWORDS	glycoprotein	121	23.0038	0.00480213	84004, 72029, 11875, 14919, 14171, 11870, 12667, 117160, 83770, 59289, 27400, 214240, 71791, 75905, 70771, 71785, 619441, 14204, 100689, 80733, 16005, 17167, 108115, 22786, 77794, 12659, 64931, 14409, 353346, 16867, 18636, 109637, 19215, 57776, 50930, 216643, 14308, 218271, 13601, 18389, 20450, 18209, 55925, 54167, 71103, 64075, 140709, 18407, 74617, 237847, 64085, 319430, 258319, 110902, 105847,…	480	3600	17854	1.25019	0.794787	0.410159	6.31481		12262	19824
GOTERM_BP_FAT	GO:0002449~lymphocyte mediated immunity	8	1.52091	0.00535864	232371, 619441, 18753, 14962, 14131, 17685, 13137, 12262	382	76	13588	3.74428	0.999943	0.588731	8.73078		12355	20500
UP_SEQ_FEATURE	region of interest:Alpha-ketoglutarate binding	3	0.570342	0.00740907	231642, 16922, 227699	450	5	16021	21.3613	0.999902	0.999902	11.3726		12468	20935
GOTERM_MF_FAT	GO:0005254~chloride channel activity	7	1.3308	0.00748667	404545, 14409, 117160, 57776, 69454, 216643, 56188	360	64	13288	4.03715	0.98546	0.98546	10.4185		12579	21780
GOTERM_CC_FAT	GO:0005576~extracellular region	62	11.7871	0.00755368	227627, 11875, 14171, 70726, 12667, 71898, 71791, 75905, 244334, 71693, 14068, 93898, 100689, 619441, 71785, 14962, 80733, 16005, 22786, 77794, 64931, 58992, 22418, 15964, 15965, 18636, 19215, 109685, 50930, 268373, 14308, 19194, 12262, 233744, 11814, 69542, 13601, 56519, 17229, 18209, 11808, 64075, 22156, 237360, 140709, 232371, 11801, 18407, 17002, 13614, 74617, 243914, 21948, 79202, 20716, 181…	336	1680	12504	1.37338	0.878506	0.651441	9.52944		12659	21952
GOTERM_BP_FAT	GO:0002526~acute inflammatory response	8	1.52091	0.0075708	232371, 18407, 14962, 18636, 14131, 20716, 13137, 12262	382	81	13588	3.51315	0.999999	0.683988	12.1214		12667	21955
GOTERM_MF_FAT	GO:0008509~anion transmembrane transporter activity	10	1.90114	0.00871124	404545, 14409, 108115, 117160, 57776, 171429, 69454, 216643, 20531, 56188	360	130	13288	2.83932	0.992744	0.914817	12.0231		12715	22433
GOTERM_BP_FAT	GO:0045137~development of primary sexual characteristics	9	1.71103	0.00882756	13667, 22418, 14087, 228980, 12043, 17685, 14308, 217715, 20850	382	104	13588	3.07823	1	0.710808	13.9945		12747	23996
INTERPRO	IPR002494:Keratin, high sulphur B2 protein	5	0.95057	0.00890264	100040276, 665992, 50775, 75586, 50774, 100041412	475	31	17763	6.03158	0.999559	0.999559	12.9472		12958	24132
GOTERM_BP_FAT	GO:0046660~female sex differentiation	7	1.3308	0.00891349	13667, 22418, 14087, 228980, 12043, 217715, 20850	382	64	13588	3.89054	1	0.68755	14.1212		12962	28088
GOTERM_BP_FAT	GO:0002250~adaptive immune response	8	1.52091	0.00918618	232371, 619441, 18753, 14962, 14131, 17685, 13137, 12262	382	84	13588	3.38768	1	0.673435	14.5221		12983	29865
GOTERM_BP_FAT	GO:0002460~adaptive immune response based on somatic recombination of immune receptors built from immunoglobulin superfamily domains	8	1.52091	0.00918618	232371, 619441, 18753, 14962, 14131, 17685, 13137, 12262	382	84	13588	3.38768	1	0.673435	14.5221		12984	29866
GOTERM_MF_FAT	GO:0030695~GTPase regulator activity	19	3.61217	0.00941715	230972, 13667, 71085, 269589, 100855, 213783, 109934, 68813, 14570, 330914, 381605, 73728, 207212, 233046, 51791, 213522, 381085, 217692, 217715	360	361	13288	1.94269	0.995141	0.830628	12.9359		13072	30051
SP_PIR_KEYWORDS	chloride	7	1.3308	0.00972844	404545, 14409, 117160, 57776, 69454, 216643, 56188	480	68	17854	3.82898	0.959898	0.552501	12.4075		13120	30953
GOTERM_MF_FAT	GO:0031404~chloride ion binding	7	1.3308	0.00999441	404545, 14409, 117160, 57776, 69454, 216643, 56188	360	68	13288	3.79967	0.996501	0.75678	13.6758		13137	50875
GOTERM_CC_FAT	GO:0005783~endoplasmic reticulum	35	6.65399	0.0102593	208449, 13120, 72029, 11870, 207742, 80286, 27400, 59005, 108124, 74053, 67260, 11610, 330914, 66811, 208647, 98170, 93898, 11690, 140709, 64085, 12043, 70059, 76483, 16531, 216739, 105847, 68539, 100102, 67511, 109637, 19215, 227697, 78925, 226548, 19682	336	838	12504	1.5543	0.943119	0.615419	12.7333		13430	50911
GOTERM_MF_FAT	GO:0060589~nucleoside-triphosphatase regulator activity	19	3.61217	0.0106636	230972, 13667, 71085, 269589, 100855, 213783, 109934, 68813, 14570, 330914, 381605, 73728, 207212, 233046, 51791, 213522, 381085, 217692, 217715	360	367	13288	1.91093	0.997609	0.700957	14.5261		13433	50916
GOTERM_MF_FAT	GO:0005253~anion channel activity	7	1.3308	0.0107045	404545, 14409, 117160, 57776, 69454, 216643, 56188	360	69	13288	3.74461	0.997664	0.635729	14.5779		13601	50918
GOTERM_BP_FAT	GO:0042698~ovulation cycle	6	1.14068	0.0107542	13667, 18072, 228980, 12043, 217715, 20850	382	48	13588	4.44634	1	0.707486	16.7933		13614	52118
GOTERM_BP_FAT	GO:0006954~inflammatory response	14	2.6616	0.0108932	208449, 232371, 18407, 14962, 14131, 17229, 20716, 21937, 26397, 18636, 17969, 79464, 13137, 12262	382	225	13588	2.21329	1	0.690244	16.9918		13667	53311
GOTERM_BP_FAT	GO:0048608~reproductive structure development	10	1.90114	0.0109496	13667, 22418, 14087, 20779, 228980, 12043, 17685, 14308, 217715, 20850	382	130	13588	2.73621	1	0.671304	17.0722		13711	53376
INTERPRO	IPR006052:Tumor Necrosis Factor	4	0.760456	0.0114328	619441, 21948, 50930, 12262	475	18	17763	8.31018	0.999952	0.993039	16.3299		13830	54651
GOTERM_MF_FAT	GO:0043168~anion binding	7	1.3308	0.0114497	404545, 14409, 117160, 57776, 69454, 216643, 56188	360	70	13288	3.69111	0.998471	0.603943	15.5151		13866	56014
SMART	SM00207:TNF	4	0.760456	0.0130125	619441, 21948, 50930, 12262	257	18	9131	7.89537	0.915879	0.915879	15.0109		14050	56043
GOTERM_BP_FAT	GO:0006955~immune response	23	4.37262	0.0135863	232371, 619441, 100689, 72029, 14962, 217305, 21948, 14131, 17685, 16523, 243262, 18753, 387565, 246727, 18636, 22256, 11808, 50930, 17969, 23961, 332579, 13137, 12262	382	471	13588	1.737	1	0.730078	20.7519		14065	56226
GOTERM_BP_FAT	GO:0050778~positive regulation of immune response	10	1.90114	0.0144016	232371, 619441, 14962, 14128, 18636, 14131, 332579, 20850, 13137, 12262	382	136	13588	2.61549	1	0.732691	21.8584		14068	56327
GOTERM_BP_FAT	GO:0006690~icosanoid metabolic process	5	0.95057	0.0145266	19215, 17969, 21937, 96979, 11690	382	34	13588	5.23098	1	0.718468	22.0267		14087	56350
UP_SEQ_FEATURE	repeat:TNFR-Cys 3	4	0.760456	0.0151735	79201, 79202, 21937, 21942	450	19	16021	7.4952	1	0.999924	21.981		14128	56364
SP_PIR_KEYWORDS	innate immunity	7	1.3308	0.0153209	232371, 72029, 14962, 17167, 18636, 13137, 12262	480	75	17854	3.47161	0.993778	0.637931	18.8783		14131	56395
SP_PIR_KEYWORDS	kinase	30	5.70342	0.0156918	208449, 19229, 263803, 59126, 52163, 211347, 22367, 12747, 18769, 15467, 75578, 622474, 15258, 20779, 12579, 18705, 74178, 110197, 110542, 214253, 14841, 106504, 26397, 18753, 103236, 13866, 12715, 79059, 227697, 216965	480	707	17854	1.57832	0.994503	0.579898	19.2914		14171	57259
GOTERM_BP_FAT	GO:0008585~female gonad development	6	1.14068	0.0160971	13667, 14087, 228980, 12043, 217715, 20850	382	53	13588	4.02687	1	0.738616	24.1128		14204	57275
GOTERM_MF_FAT	GO:0008135~translation factor activity, nucleic acid binding	8	1.52091	0.016811	13667, 101592, 72650, 100040972, 21400, 68969, 15467, 217715	360	98	13288	3.01315	0.999928	0.69673	21.9807		14308	59042
GOTERM_BP_FAT	GO:0002541~activation of plasma proteins involved in acute inflammatory response	5	0.95057	0.0176643	232371, 14962, 18636, 13137, 12262	382	36	13588	4.94037	1	0.755735	26.142		14409	66048
GOTERM_BP_FAT	GO:0006956~complement activation	5	0.95057	0.0176643	232371, 14962, 18636, 13137, 12262	382	36	13588	4.94037	1	0.755735	26.142		14447	66083
GOTERM_BP_FAT	GO:0033559~unsaturated fatty acid metabolic process	5	0.95057	0.0176643	19215, 17969, 21937, 96979, 11690	382	36	13588	4.94037	1	0.755735	26.142		14470	66152
INTERPRO	IPR006117:2-5-oligoadenylate synthetase, conserved site	3	0.570342	0.0178843	243262, 246727, 23961	475	8	17763	14.0234	1	0.994468	24.4072		14533	66310
GOTERM_MF_FAT	GO:0005085~guanyl-nucleotide exchange factor activity	10	1.90114	0.018346	230972, 13667, 73728, 207212, 213783, 233046, 213522, 217715, 109934, 68813	360	147	13288	2.51096	0.99997	0.68598	23.7452		14547	66374
SP_PIR_KEYWORDS	dna repair	11	2.09125	0.0185248	14087, 338371, 231642, 107986, 22256, 74157, 269582, 19367, 17685, 219022, 14050	480	173	17854	2.36505	0.99787	0.584732	22.3829		14570	66432
UP_SEQ_FEATURE	glycosylation site:N-linked (GlcNAc...)	116	22.0532	0.0195608	84004, 11875, 14919, 72029, 14171, 11870, 12667, 117160, 83770, 59289, 27400, 214240, 71791, 75905, 70771, 71785, 619441, 14204, 80733, 16005, 17167, 108115, 22786, 77794, 12659, 64931, 14409, 353346, 16867, 18636, 109637, 19215, 57776, 216643, 50930, 14308, 218271, 13601, 18389, 20450, 18209, 54167, 71103, 64075, 140709, 18407, 74617, 64085, 319430, 258319, 110902, 105847, 12983, 67511, 100102, …	450	3444	16021	1.19915	1	0.999718	27.4361		14652	66911
GOTERM_BP_FAT	GO:0050792~regulation of viral reproduction	3	0.570342	0.0196317	12043, 268373, 23961	382	8	13588	13.339	1	0.777475	28.6171		14747	67178
GOTERM_CC_FAT	GO:0045211~postsynaptic membrane	9	1.71103	0.0200081	11838, 74053, 14409, 330914, 64085, 13430, 110902, 216643, 16531	336	126	12504	2.65816	0.99637	0.75455	23.4282		14841	67418
KEGG_PATHWAY	mmu03010:Ribosome	7	1.3308	0.0203736	67115, 110954, 19896, 67186, 225215, 20102, 76846	140	89	5738	3.2236	0.928263	0.928263	21.2623		14919	67441
SP_PIR_KEYWORDS	signal	98	18.6312	0.0203834	84004, 11875, 14919, 72029, 11870, 14171, 12667, 83770, 27400, 71791, 75905, 71693, 71785, 14204, 100689, 80733, 16005, 22786, 77794, 12659, 64931, 14409, 68539, 16867, 18636, 19215, 216643, 14308, 69542, 13601, 18209, 54167, 64075, 140709, 18407, 13614, 74617, 237847, 64085, 110902, 218885, 12983, 100102, 67511, 12984, 387565, 271047, 229600, 56188, 26945, 227627, 207742, 70726, 14131, 246154, 2…	480	2970	17854	1.22734	0.998859	0.57127	24.3511		14962	67713
GOTERM_BP_FAT	GO:0046545~development of primary female sexual characteristics	6	1.14068	0.0214637	13667, 14087, 228980, 12043, 217715, 20850	382	57	13588	3.74428	1	0.793757	30.8515		15258	67876
GOTERM_BP_FAT	GO:0046661~male sex differentiation	6	1.14068	0.0214637	22418, 14087, 12043, 17685, 14308, 20850	382	57	13588	3.74428	1	0.793757	30.8515		15407	67933
UP_SEQ_FEATURE	repeat:TNFR-Cys 1	4	0.760456	0.0226705	79201, 79202, 21937, 21942	450	22	16021	6.47313	1	0.999187	31.0835		15467	68149
UP_SEQ_FEATURE	repeat:TNFR-Cys 2	4	0.760456	0.0226705	79201, 79202, 21937, 21942	450	22	16021	6.47313	1	0.999187	31.0835		15964	68272
GOTERM_BP_FAT	GO:0051052~regulation of DNA metabolic process	6	1.14068	0.0229665	57441, 619441, 74157, 269582, 17685, 14050	382	58	13588	3.67973	1	0.803189	32.6352		15965	68431
GOTERM_BP_FAT	GO:0008584~male gonad development	5	0.95057	0.0231086	22418, 14087, 12043, 17685, 14308	382	39	13588	4.56034	1	0.793015	32.8016		15980	68818
GOTERM_MF_FAT	GO:0005164~tumor necrosis factor receptor binding	4	0.760456	0.0232015	619441, 21948, 50930, 12262	360	23	13288	6.41932	0.999998	0.733302	29.0848		16005	69097
PIR_SUPERFAMILY	PIRSF005569:ultra-high-sulfur keratin	3	0.570342	0.0239134	50775, 75586, 50774	225	9	8136	12.0533	0.998238	0.998238	27.1488		16523	69731
UP_SEQ_FEATURE	binding site:Alpha-ketoglutarate	3	0.570342	0.0247624	231642, 16922, 227699	450	9	16021	11.8674	1	0.998018	33.4396		16531	70291
UP_SEQ_FEATURE	repeat:11	5	0.95057	0.0251168	50775, 75586, 50774, 11808, 12659	450	40	16021	4.45028	1	0.994812	33.8312		16534	70435
GOTERM_BP_FAT	GO:0031960~response to corticosteroid stimulus	4	0.760456	0.0255556	11770, 20779, 12043, 16531	382	23	13588	6.18621	1	0.813958	35.6069		16560	71001
GOTERM_CC_FAT	GO:0034702~ion channel complex	10	1.90114	0.0264154	404545, 14409, 238076, 117160, 57776, 69454, 216643, 16531, 16523, 56188	336	158	12504	2.35533	0.999414	0.774276	29.7829		16832	71323
SP_PIR_KEYWORDS	immune response	11	2.09125	0.0270083	232371, 100689, 619441, 72029, 14962, 217305, 387565, 17167, 18636, 13137, 12262	480	184	17854	2.22366	0.999878	0.632445	30.9971		16867	71840
GOTERM_MF_FAT	GO:0031406~carboxylic acid binding	7	1.3308	0.0273729	27402, 16922, 18563, 64931, 66627, 230967, 11690	360	85	13288	3.03974	1	0.758414	33.3918		16922	71903
GOTERM_BP_FAT	GO:0003014~renal system process	4	0.760456	0.0286143	13614, 12043, 13072, 16531	382	24	13588	5.92845	1	0.838134	38.9586		17002	72169
GOTERM_BP_FAT	GO:0050729~positive regulation of inflammatory response	4	0.760456	0.0286143	11770, 14131, 20850, 21937	382	24	13588	5.92845	1	0.838134	38.9586		17167	72723
GOTERM_MF_FAT	GO:0001653~peptide receptor activity	8	1.52091	0.0295028	12000, 11610, 18389, 319430, 14065, 21336, 59289, 14652	360	110	13288	2.68444	1	0.754634	35.4957		17229	72949
GOTERM_MF_FAT	GO:0008528~peptide receptor activity, G-protein coupled	8	1.52091	0.0295028	12000, 11610, 18389, 319430, 14065, 21336, 59289, 14652	360	110	13288	2.68444	1	0.754634	35.4957		17274	73061
GOTERM_BP_FAT	GO:0042127~regulation of cell proliferation	24	4.56274	0.0301678	218271, 18109, 619441, 14087, 14171, 13614, 12043, 23988, 66141, 15467, 11810, 18132, 15258, 18092, 22418, 11770, 83395, 13866, 21376, 18612, 12579, 13433, 76281, 20850	382	538	13588	1.5868	1	0.843912	40.5974		17537	73212
SP_PIR_KEYWORDS	disulfide bond	82	15.5894	0.0303532	26945, 84004, 227627, 14919, 11875, 72029, 11870, 70726, 14131, 59289, 15467, 20531, 246154, 71791, 21937, 71461, 70771, 244334, 71693, 14065, 21336, 14068, 93898, 71785, 14204, 619441, 100689, 14962, 17167, 22786, 77794, 64931, 15964, 14409, 16867, 15965, 18636, 109637, 19215, 216643, 50930, 109685, 14308, 12262, 233744, 18389, 56519, 20450, 17229, 18209, 319480, 54167, 328833, 64075, 215854, 14…	480	2469	17854	1.23534	0.999961	0.637268	34.1431		17685	73293
BIOCARTA	m_alternativePathway:Alternative Complement Pathway	3	0.570342	0.030418	14962, 18636, 50930	38	9	1171	10.2719	0.927609	0.927609	28.2756		17764	73430
SP_PIR_KEYWORDS	complement pathway	4	0.760456	0.0315779	232371, 14962, 13137, 12262	480	26	17854	5.72244	0.999974	0.616992	35.2614		17969	73711
GOTERM_MF_FAT	GO:0032813~tumor necrosis factor receptor superfamily binding	4	0.760456	0.0321063	619441, 21948, 50930, 12262	360	26	13288	5.67863	1	0.756651	37.9832		18072	74132
GOTERM_CC_FAT	GO:0005624~membrane fraction	22	4.18251	0.0331277	269589, 14919, 13120, 11875, 80733, 16005, 192232, 12043, 27400, 64931, 16523, 216739, 20493, 14570, 93707, 227697, 233046, 171429, 78925, 170835, 17969, 93898	336	510	12504	1.60532	0.999914	0.790056	35.9146		18092	74152
KEGG_PATHWAY	mmu04060:Cytokine-cytokine receptor interaction	12	2.28137	0.0338001	15964, 619441, 71785, 12983, 12984, 110542, 15965, 21948, 15980, 50930, 21937, 21942	140	244	5738	2.01569	0.987738	0.889265	32.9223		18109	74211
GOTERM_MF_FAT	GO:0003711~transcription elongation regulator activity	3	0.570342	0.0340754	20924, 20922, 21400, 100041294	360	11	13288	10.0667	1	0.751971	39.805		18131	74351
GOTERM_BP_FAT	GO:0006631~fatty acid metabolic process	11	2.09125	0.034724	11770, 16922, 19215, 70059, 272428, 17969, 20850, 216739, 21937, 96979, 11690	382	184	13588	2.12651	1	0.874284	45.1681		18132	75462
SP_PIR_KEYWORDS	leucine-rich repeat	14	2.6616	0.0350806	396184, 16005, 74362, 243914, 237847, 243371, 232947, 76633, 246154, 57913, 16867, 116847, 30843, 105000	480	275	17854	1.89361	0.999992	0.624339	38.3633		18209	75625
UP_SEQ_FEATURE	domain:FHA	4	0.760456	0.0352652	68837, 76793, 74157, 16560	450	26	16021	5.47726	1	0.998279	44.1691		18369	75739
GOTERM_BP_FAT	GO:0051605~protein maturation by peptide bond cleavage	6	1.14068	0.0353927	232371, 100102, 14962, 18636, 13137, 12262	382	65	13588	3.28345	1	0.871049	45.8104		18370	76917
GOTERM_BP_FAT	GO:0003006~reproductive developmental process	14	2.6616	0.0354418	13667, 14087, 228980, 65971, 110542, 12043, 17685, 22418, 20779, 78925, 14308, 20850, 217715, 21674	382	264	13588	1.88632	1	0.863175	45.8572		18389	79044
GOTERM_BP_FAT	GO:0019228~regulation of action potential in neuron	5	0.95057	0.0367676	13667, 13866, 243914, 16531, 217715	382	45	13588	3.9523	1	0.865224	47.1087		18407	81018
SP_PIR_KEYWORDS	DNA damage	11	2.09125	0.0368598	14087, 338371, 231642, 107986, 22256, 74157, 269582, 19367, 17685, 219022, 14050	480	194	17854	2.10904	0.999996	0.613438	39.8857		18563	83492
SP_PIR_KEYWORDS	Apoptosis	16	3.04183	0.0390908	208449, 56369, 619441, 11801, 59126, 12043, 219158, 234683, 76479, 21937, 215418, 15258, 57913, 224619, 68606, 79263	480	337	17854	1.76597	0.999998	0.608226	41.7454		18577	99167
UP_SEQ_FEATURE	repeat:10	5	0.95057	0.0393941	50775, 75586, 50774, 11808, 12659	450	46	16021	3.86981	1	0.99804	47.9243		18612	101471
UP_SEQ_FEATURE	repeat:9	5	0.95057	0.0393941	50775, 75586, 50774, 11808, 12659	450	46	16021	3.86981	1	0.99804	47.9243		18626	104368
GOTERM_MF_FAT	GO:0005083~small GTPase regulator activity	12	2.28137	0.0399915	230972, 269589, 100855, 14570, 381605, 73728, 207212, 213783, 233046, 213522, 381085, 109934	360	223	13288	1.98625	1	0.783865	44.983		18636	104759
GOTERM_BP_FAT	GO:0016485~protein processing	7	1.3308	0.0406667	232371, 100102, 14962, 18636, 226548, 13137, 12262	382	90	13588	2.76661	1	0.884407	50.6335		18705	104816
INTERPRO	IPR000719:Protein kinase, core	21	3.9924	0.041244	19229, 263803, 14919, 59126, 110542, 52163, 12747, 22367, 14841, 15467, 106504, 71461, 622474, 15258, 26397, 18753, 103236, 20779, 13866, 216965, 74178	475	491	17763	1.59941	1	0.999888	47.9548		18753	105559
GOTERM_CC_FAT	GO:0044421~extracellular region part	30	5.70342	0.0421491	233744, 69542, 11814, 13601, 12667, 18209, 11808, 64075, 237360, 93898, 232371, 140709, 619441, 71785, 100689, 18407, 13614, 16005, 22786, 77794, 21948, 58992, 18132, 22418, 15964, 50498, 100102, 116847, 15965, 50930	336	774	12504	1.44241	0.999994	0.819175	43.3777		18769	105638
GOTERM_BP_FAT	GO:0022602~ovulation cycle process	5	0.95057	0.0421608	13667, 228980, 12043, 217715, 20850	382	47	13588	3.78411	1	0.886562	51.9245		18796	110253
GOTERM_BP_FAT	GO:0046513~ceramide biosynthetic process	3	0.570342	0.0429844	208449, 67260, 93898	382	12	13588	8.89267	1	0.884671	52.6226		18975	110842
GOTERM_BP_FAT	GO:0010212~response to ionizing radiation	5	0.95057	0.0450159	12043, 74157, 17685, 14050, 11810	382	48	13588	3.70528	1	0.889733	54.3038		19194	117599
INTERPRO	IPR018952:2'-5'-oligoadenylate synthetase 1, domain 2/C-terminal	3	0.570342	0.0456346	243262, 246727, 23961	475	13	17763	8.6298	1	0.999688	51.5301		19215	118449
GOTERM_CC_FAT	GO:0005626~insoluble fraction	22	4.18251	0.0461625	269589, 14919, 13120, 11875, 80733, 16005, 192232, 12043, 27400, 64931, 16523, 216739, 20493, 14570, 93707, 227697, 233046, 171429, 78925, 170835, 17969, 93898	336	528	12504	1.5506	0.999998	0.806476	46.4323		19229	140858
GOTERM_BP_FAT	GO:0048754~branching morphogenesis of a tube	7	1.3308	0.0464944	18109, 18132, 22418, 20779, 13614, 12043, 18612	382	93	13588	2.67736	1	0.891454	55.492		19253	194952
GOTERM_MF_FAT	GO:0008289~lipid binding	16	3.04183	0.0481242	11814, 110197, 11747, 71898, 71790, 18753, 11770, 330914, 59045, 19215, 11808, 233046, 17969, 18705, 19194, 11690	360	345	13288	1.71182	1	0.823683	51.426		19367	207806
UP_SEQ_FEATURE	repeat:6	6	1.14068	0.0487972	50775, 75586, 50774, 11808, 12659, 13433	450	71	16021	3.00864	1	0.99899	55.6105		19682	208104
INTERPRO	IPR000253:Forkhead-associated	4	0.760456	0.0488729	68837, 76793, 74157, 16560	475	31	17763	4.82526	1	0.999265	54.0184		19824	208426
GOTERM_BP_FAT	GO:0007589~body fluid secretion	3	0.570342	0.0498772	16534, 13614, 16531	382	13	13588	8.20862	1	0.902381	58.1019		19896	211151
GOTERM_BP_FAT	GO:0046520~sphingoid biosynthetic process	3	0.570342	0.0498772	208449, 67260, 93898	382	13	13588	8.20862	1	0.902381	58.1019		20102	212442
GOTERM_CC_FAT	GO:0000267~cell fraction	24	4.56274	0.050742	269589, 14919, 13120, 11875, 80733, 16005, 192232, 12043, 27400, 64931, 18769, 16523, 216739, 20493, 14570, 93707, 227697, 233046, 18563, 171429, 78925, 170835, 17969, 93898	336	596	12504	1.49856	0.999999	0.799818	49.7313		20450	213081
GOTERM_BP_FAT	GO:0006958~complement activation, classical pathway	4	0.760456	0.0507956	232371, 14962, 13137, 12262	382	30	13588	4.74276	1	0.90102	58.7852		20493	214321
INTERPRO	IPR006116:2-5-oligoadenylate synthetase, ubiquitin-like region	3	0.570342	0.0523205	243262, 246727, 23961	475	14	17763	8.01338	1	0.998684	56.5358		20500	215446
UP_SEQ_FEATURE	signal peptide	98	18.6312	0.0523641	84004, 11875, 14919, 72029, 11870, 14171, 12667, 83770, 27400, 71791, 75905, 71693, 71785, 14204, 100689, 80733, 16005, 22786, 77794, 12659, 64931, 14409, 68539, 16867, 18636, 19215, 216643, 14308, 69542, 13601, 18209, 54167, 64075, 140709, 18407, 13614, 74617, 237847, 64085, 110902, 218885, 12983, 100102, 67511, 12984, 387565, 271047, 229600, 56188, 26945, 227627, 207742, 70726, 14131, 246154, 2…	450	2963	16021	1.17753	1	0.998738	58.237		20531	216527
INTERPRO	IPR009395:GCN5-like 1	2	0.380228	0.0526588	14533, 19682	475	2	17763	37.3958	1	0.997098	56.7757		20589	216618
INTERPRO	IPR009465:Spondin, N-terminal	2	0.380228	0.0526588	100689, 233744	475	2	17763	37.3958	1	0.997098	56.7757		20716	217066
INTERPRO	IPR009613:Protein of unknown function DUF1222	2	0.380228	0.0526588	76483, 105847	475	2	17763	37.3958	1	0.997098	56.7757		20779	217707
INTERPRO	IPR011365:Cytokine IL-3/IL-5/GM-CSF receptor common beta chain	2	0.380228	0.0526588	12983, 12984	475	2	17763	37.3958	1	0.997098	56.7757		20850	224613
INTERPRO	IPR017383:Actin-related protein 2/3 complex, subunit 1	2	0.380228	0.0526588	56443, 11867	475	2	17763	37.3958	1	0.997098	56.7757		20887	227613
GOTERM_BP_FAT	GO:0051604~protein maturation	7	1.3308	0.0528154	232371, 100102, 14962, 18636, 226548, 13137, 12262	382	96	13588	2.5937	1	0.904634	60.2512		20922	228662
PIR_SUPERFAMILY	PIRSF001956:cytokine IL-3/IL-5/GM-CSF receptor common beta chain	2	0.380228	0.0543092	12983, 12984	225	2	8136	36.16	1	0.999335	51.8456		20924	230718
PIR_SUPERFAMILY	PIRSF001956:IL3R_beta_c	2	0.380228	0.0543092	12983, 12984	225	2	8136	36.16	1	0.999335	51.8456		20935	230767
PIR_SUPERFAMILY	PIRSF038093:actin-related protein 2/3 complex, subunit 1	2	0.380228	0.0543092	56443, 11867	225	2	8136	36.16	1	0.999335	51.8456		21336	231507
PIR_SUPERFAMILY	PIRSF038093:ARP2/3_su1	2	0.380228	0.0543092	56443, 11867	225	2	8136	36.16	1	0.999335	51.8456		21350	231659
SMART	SM00240:FHA	4	0.760456	0.0549958	68837, 76793, 74157, 16560	257	31	9131	4.58441	0.999977	0.99523	50.4617		21376	231830
UP_SEQ_FEATURE	binding site:ATP	23	4.37262	0.0550228	19229, 263803, 59126, 110542, 52163, 12747, 272428, 22367, 14841, 15467, 106504, 622474, 15258, 26397, 18753, 103236, 20779, 13866, 79059, 12715, 18563, 216965, 74178	450	545	16021	1.50248	1	0.998313	60.099		21400	231932
UP_SEQ_FEATURE	chain:Biogenesis of lysosome-related organelles complex 1 subunit 1	2	0.380228	0.0552677	14533, 19682	450	2	16021	35.6022	1	0.997204	60.2666		21674	234374
UP_SEQ_FEATURE	domain:EGF-like 25	2	0.380228	0.0552677	18132, 18131	450	2	16021	35.6022	1	0.997204	60.2666		21780	236366
UP_SEQ_FEATURE	domain:EGF-like 27	2	0.380228	0.0552677	18132, 18131	450	2	16021	35.6022	1	0.997204	60.2666		21937	236794
UP_SEQ_FEATURE	domain:Spondin	2	0.380228	0.0552677	100689, 233744	450	2	16021	35.6022	1	0.997204	60.2666		21942	239667
UP_SEQ_FEATURE	region of interest:14 X 4 AA repeats of C-C-X-P	2	0.380228	0.0552677	50775, 50774	450	2	16021	35.6022	1	0.997204	60.2666		21948	241915
INTERPRO	IPR001368:TNFR/CD27/30/40/95 cysteine-rich region	4	0.760456	0.0570772	79201, 79202, 21937, 21942	475	33	17763	4.53282	1	0.996454	59.7981		21952	241989
GOTERM_BP_FAT	GO:0006692~prostanoid metabolic process	3	0.570342	0.057136	19215, 21937, 96979	382	14	13588	7.62229	1	0.916989	63.224		21955	243376
GOTERM_BP_FAT	GO:0006693~prostaglandin metabolic process	3	0.570342	0.057136	19215, 21937, 96979	382	14	13588	7.62229	1	0.916989	63.224		22156	244198
GOTERM_CC_FAT	GO:0044456~synapse part	11	2.09125	0.0594839	11838, 74053, 14409, 14470, 330914, 64085, 13430, 110902, 216643, 55925, 16531	336	212	12504	1.93093	1	0.818205	55.5135		22247	244448
GOTERM_BP_FAT	GO:0034097~response to cytokine stimulus	4	0.760456	0.0595943	12000, 12043, 20716, 546546	382	32	13588	4.44634	1	0.921145	64.8208		22256	244548
INTERPRO	IPR008271:Serine/threonine protein kinase, active site	16	3.04183	0.0598566	263803, 59126, 110542, 52163, 22367, 12747, 15467, 14841, 106504, 622474, 15258, 26397, 18753, 103236, 216965, 74178	475	360	17763	1.66204	1	0.99517	61.5967		22367	245468
GOTERM_BP_FAT	GO:0046546~development of primary male sexual characteristics	5	0.95057	0.0608674	22418, 14087, 12043, 17685, 14308	382	53	13588	3.35572	1	0.921012	65.6218		22418	252967
SMART	SM00208:TNFR	4	0.760456	0.0641177	79201, 79202, 21937, 21942	257	33	9131	4.30657	0.999996	0.984621	56.0831		22433	258181
GOTERM_BP_FAT	GO:0001541~ovarian follicle development	4	0.760456	0.0642437	13667, 228980, 12043, 217715	382	33	13588	4.3116	1	0.927611	67.6639		22786	258469
GOTERM_BP_FAT	GO:0001508~regulation of action potential	5	0.95057	0.0643493	13667, 13866, 243914, 16531, 217715	382	54	13588	3.29358	1	0.923785	67.7259		23961	258493
GOTERM_BP_FAT	GO:0006959~humoral immune response	5	0.95057	0.0643493	232371, 14962, 18636, 13137, 12262	382	54	13588	3.29358	1	0.923785	67.7259		23988	258705
UP_SEQ_FEATURE	domain:TSP type-1 6	3	0.570342	0.0646929	233744, 18636, 77794	450	15	16021	7.12044	1	0.998312	66.2352		23996	258712
GOTERM_BP_FAT	GO:0002684~positive regulation of immune system process	11	2.09125	0.0650374	232371, 619441, 14962, 14128, 18636, 14131, 50930, 332579, 20850, 13137, 12262	382	206	13588	1.89941	1	0.921797	68.1271		24132	258879
GOTERM_BP_FAT	GO:0006412~translation	15	2.85171	0.0652801	13667, 67115, 19896, 67186, 225215, 20102, 72650, 68969, 20589, 101592, 353242, 110954, 226414, 76846, 217715	382	319	13588	1.6726	1	0.918412	68.2675		26397	258914
SP_PIR_KEYWORDS	endoplasmic reticulum	26	4.94297	0.068111	72029, 13120, 207742, 27400, 59005, 74053, 67260, 11610, 66811, 330914, 208647, 98170, 93898, 11690, 64085, 12043, 70059, 76483, 216739, 105847, 68539, 67511, 227697, 19215, 78925, 226548	480	678	17854	1.42639	1	0.78716	61.5536		26912	258958
GOTERM_MF_FAT	GO:0042277~peptide binding	9	1.71103	0.0687913	12000, 11610, 18389, 319430, 14065, 21336, 59289, 268373, 14652	360	160	13288	2.07625	1	0.905613	64.7766		26945	259093
GOTERM_BP_FAT	GO:0046578~regulation of Ras protein signal transduction	10	1.90114	0.0689501	230972, 100855, 381605, 73728, 207212, 213783, 233046, 213522, 381085, 109934	382	181	13588	1.96523	1	0.925658	70.3206		27400	263876
UP_SEQ_FEATURE	repeat:13	4	0.760456	0.0690101	50775, 50774, 11808, 12659	450	34	16021	4.1885	1	0.998233	68.6783		27402	268527
INTERPRO	IPR000884:Thrombospondin, type 1 repeat	5	0.95057	0.0723911	100689, 233744, 18636, 77794, 237360	475	59	17763	3.16913	1	0.997267	68.8121		28088	268752
UP_SEQ_FEATURE	repeat:LRR 1	13	2.47148	0.0728993	16005, 74362, 243914, 237847, 243371, 232947, 76633, 246154, 57913, 16867, 116847, 30843, 105000	450	266	16021	1.73996	1	0.998093	70.7363		29865	269470
UP_SEQ_FEATURE	repeat:LRR 2	13	2.47148	0.0728993	16005, 74362, 243914, 237847, 243371, 232947, 76633, 246154, 57913, 16867, 116847, 30843, 105000	450	266	16021	1.73996	1	0.998093	70.7363		29866	269615
GOTERM_MF_FAT	GO:0005088~Ras guanyl-nucleotide exchange factor activity	6	1.14068	0.0738425	230972, 207212, 213783, 233046, 213522, 109934	360	83	13288	2.66827	1	0.909223	67.4727		30051	272465
UP_SEQ_FEATURE	repeat:12	4	0.760456	0.0739757	50775, 50774, 11808, 12659	450	35	16021	4.06883	1	0.997423	71.283		30843	278304
GOTERM_BP_FAT	GO:0002455~humoral immune response mediated by circulating immunoglobulin	4	0.760456	0.0740245	232371, 14962, 13137, 12262	382	35	13588	4.06522	1	0.935625	72.9542		30953	319642
UP_SEQ_FEATURE	disulfide bond	79	15.019	0.074562	26945, 84004, 227627, 14919, 11875, 72029, 11870, 70726, 14131, 59289, 20531, 246154, 21937, 71791, 71461, 70771, 244334, 71693, 14065, 21336, 14068, 93898, 71785, 14204, 619441, 100689, 14962, 17167, 22786, 77794, 15964, 14409, 16867, 15965, 18636, 19215, 216643, 50930, 109685, 14308, 12262, 233744, 18389, 56519, 20450, 17229, 319480, 18209, 54167, 328833, 64075, 215854, 140709, 232371, 11801, 1…	450	2379	16021	1.18225	1	0.996506	71.5767		50498	320528
GOTERM_BP_FAT	GO:0031349~positive regulation of defense response	5	0.95057	0.0754037	11770, 14131, 332579, 20850, 21937	382	57	13588	3.12024	1	0.935586	73.631		50774	320679
SP_PIR_KEYWORDS	postsynaptic cell membrane	7	1.3308	0.0757351	11838, 74053, 14409, 330914, 13430, 110902, 216643	480	110	17854	2.36701	1	0.801989	65.6038		50775	347712
GOTERM_MF_FAT	GO:0008028~monocarboxylic acid transmembrane transporter activity	3	0.570342	0.0758151	20493, 171429, 57274	360	17	13288	6.51373	1	0.90331	68.4724		50875	381318
INTERPRO	IPR017441:Protein kinase, ATP binding site	19	3.61217	0.0765313	19229, 263803, 59126, 110542, 52163, 22367, 12747, 14841, 15467, 106504, 622474, 15258, 26397, 18753, 103236, 20779, 13866, 216965, 74178	475	467	17763	1.52146	1	0.996761	70.9019		50911	381337
SP_PIR_KEYWORDS	transferase	47	8.93536	0.0767048	22247, 208449, 218271, 19229, 263803, 11875, 59126, 11870, 330406, 52163, 20450, 211347, 20887, 12747, 22367, 15467, 75578, 15258, 622474, 18975, 20779, 27402, 71103, 74157, 13433, 18705, 74178, 23961, 110175, 70266, 110197, 110542, 56335, 14841, 106504, 26912, 26397, 18753, 103236, 13866, 78890, 79059, 12715, 227697, 54200, 216965, 79464	480	1385	17854	1.26224	1	0.786578	66.0896		50916	381371
GOTERM_MF_FAT	GO:0005096~GTPase activator activity	10	1.90114	0.076729	71085, 100855, 14570, 330914, 381605, 213522, 51791, 217692, 381085, 109934	360	192	13288	1.92245	1	0.894314	68.9258		50918	382522
INTERPRO	IPR006990:Tweety	2	0.380228	0.0779411	117160, 57776	475	3	17763	24.9305	1	0.995452	71.5831		50930	384071
INTERPRO	IPR008775:Phytanoyl-CoA dioxygenase	2	0.380228	0.0779411	16922, 227699	475	3	17763	24.9305	1	0.995452	71.5831		51791	433490
INTERPRO	IPR019103:Peptidase aspartic, eukaryotic predicted	2	0.380228	0.0779411	71829, 78593	475	3	17763	24.9305	1	0.995452	71.5831		52118	545279
UP_SEQ_FEATURE	domain:Protein kinase	20	3.80228	0.0783381	19229, 263803, 14919, 59126, 110542, 52163, 22367, 12747, 14841, 15467, 106504, 622474, 15258, 26397, 18753, 103236, 20779, 13866, 216965, 74178	450	476	16021	1.49589	1	0.996391	73.4022		52163	545471
UP_SEQ_FEATURE	short sequence motif:Nuclear export signal	4	0.760456	0.0790954	52163, 18626, 353502, 67557	450	36	16021	3.9558	1	0.995401	73.7547		53311	545481
UP_SEQ_FEATURE	repeat:8	5	0.95057	0.0792409	50775, 75586, 50774, 11808, 12659	450	58	16021	3.06916	1	0.99404	73.822		53376	545902
GOTERM_BP_FAT	GO:0045087~innate immune response	7	1.3308	0.0802673	232371, 72029, 14962, 18636, 11808, 13137, 12262	382	107	13588	2.32705	1	0.943397	75.8927		54167	546157
UP_SEQ_FEATURE	compositionally biased region:Gln/Glu-rich	2	0.380228	0.0817478	215243, 11808	450	3	16021	23.7348	1	0.993525	74.9553		54200	619597
UP_SEQ_FEATURE	domain:EGF-like 24	2	0.380228	0.0817478	18132, 18131	450	3	16021	23.7348	1	0.993525	74.9553		54651	654452
UP_SEQ_FEATURE	domain:EGF-like 26	2	0.380228	0.0817478	18132, 18131	450	3	16021	23.7348	1	0.993525	74.9553		55925	665998
UP_SEQ_FEATURE	domain:S4 RNA-binding	2	0.380228	0.0817478	20102, 76846	450	3	16021	23.7348	1	0.993525	74.9553		56014	666528
GOTERM_BP_FAT	GO:0046541~saliva secretion	2	0.380228	0.0817876	16534, 16531	382	3	13588	23.7138	1	0.943541	76.5614		56043	670464
GOTERM_BP_FAT	GO:0048850~hypophysis morphogenesis	2	0.380228	0.0817876	22418, 214593	382	3	13588	23.7138	1	0.943541	76.5614		56188	100113398
SMART	SM00209:TSP1	5	0.95057	0.0830351	100689, 233744, 18636, 77794, 237360	257	59	9131	3.01095	1	0.98336	65.9197		56214	100233208
GOTERM_BP_FAT	GO:0008202~steroid metabolic process	9	1.71103	0.0836071	11814, 100102, 228983, 59045, 20887, 54200, 27400, 78925, 13072	382	161	13588	1.98842	1	0.944289	77.3387		56226	100271882
GOTERM_BP_FAT	GO:0007623~circadian rhythm	4	0.760456	0.0844219	217166, 19215, 18626, 16531	382	37	13588	3.84548	1	0.943012	77.6788		56327	245240, 667214
GOTERM_BP_FAT	GO:0042552~myelination	4	0.760456	0.0844219	13667, 13866, 243914, 217715	382	37	13588	3.84548	1	0.943012	77.6788		56335
KEGG_PATHWAY	mmu04912:GnRH signaling pathway	6	1.14068	0.0854976	19229, 26397, 18753, 20779, 14308, 18796	140	97	5738	2.5352	0.999989	0.977926	64.5818		56350
SP_PIR_KEYWORDS	steroid metabolism	4	0.760456	0.0862886	100102, 20887, 54200, 27400	480	39	17854	3.81496	1	0.807834	70.5608		56364
UP_SEQ_FEATURE	repeat:5	6	1.14068	0.0868213	50775, 75586, 50774, 11808, 12659, 13433	450	84	16021	2.54302	1	0.994044	77.1097		56369
GOTERM_BP_FAT	GO:0022612~gland morphogenesis	6	1.14068	0.0868647	22418, 214593, 20779, 12043, 18612, 20850	382	84	13588	2.54076	1	0.944972	78.6701		56395
SP_PIR_KEYWORDS	s-adenosyl-l-methionine	6	1.14068	0.0877997	78890, 56335, 74157, 13433, 79464, 100929	480	88	17854	2.53608	1	0.796328	71.2137		56443
BIOCARTA	m_il7Pathway:IL-7 Signal Transduction	3	0.570342	0.0882974	19229, 12043, 20850	38	16	1171	5.77796	0.999613	0.980332	63.0111		56519
GOTERM_BP_FAT	GO:0008283~cell proliferation	12	2.28137	0.088351	22418, 18753, 20779, 74071, 14962, 66711, 12043, 233046, 17969, 14308, 68510, 216739	382	247	13588	1.72813	1	0.945032	79.2528		57259
GOTERM_BP_FAT	GO:0021536~diencephalon development	4	0.760456	0.0898415	18092, 22418, 214593, 21350	382	38	13588	3.74428	1	0.945102	79.822		57274
GOTERM_BP_FAT	GO:0007568~aging	5	0.95057	0.0915217	18132, 18975, 116847, 12043, 17685	382	61	13588	2.91563	1	0.94552	80.4461		57275
GOTERM_BP_FAT	GO:0003013~circulatory system process	7	1.3308	0.0919078	12000, 26397, 11610, 13614, 13072, 16531, 16523	382	111	13588	2.2432	1	0.943578	80.5869		57441
GOTERM_BP_FAT	GO:0008015~blood circulation	7	1.3308	0.0919078	12000, 26397, 11610, 13614, 13072, 16531, 16523	382	111	13588	2.2432	1	0.943578	80.5869		57776
GOTERM_CC_FAT	GO:0045095~keratin filament	5	0.95057	0.0922275	100040276, 665992, 50775, 75586, 50774, 100041412	336	64	12504	2.90737	1	0.913311	72.1406		57913
UP_SEQ_FEATURE	topological domain:Cytoplasmic	90	17.1103	0.0922451	84004, 14919, 207742, 68338, 75104, 117160, 14131, 83770, 59289, 20531, 246154, 71461, 21937, 14470, 67978, 66169, 70771, 59045, 14065, 21336, 69826, 619441, 17167, 22786, 16531, 216739, 353346, 14409, 16867, 109637, 227697, 69071, 57776, 216643, 50930, 108705, 96979, 218271, 208449, 67044, 330406, 238076, 18389, 20450, 55925, 319480, 16523, 54167, 11610, 215243, 66811, 328833, 71103, 208647, 691…	450	2780	16021	1.15259	1	0.994603	79.2197		58992
INTERPRO	IPR001611:Leucine-rich repeat	10	1.90114	0.0924195	396184, 627984, 57913, 16005, 116847, 243914, 237847, 243371, 76633, 246154	475	202	17763	1.85128	1	0.997483	77.7668		59005
UP_SEQ_FEATURE	topological domain:Extracellular	72	13.6882	0.0925378	84004, 14919, 207742, 75104, 117160, 14131, 83770, 59289, 20531, 246154, 21937, 71461, 67978, 70771, 59045, 14065, 21336, 69826, 619441, 17167, 22786, 16531, 14409, 353346, 16867, 109637, 69071, 57776, 216643, 50930, 108705, 67044, 18389, 55925, 319480, 16523, 54167, 11610, 66811, 215243, 328833, 69189, 215854, 98170, 12000, 404545, 217305, 110542, 64085, 319430, 258319, 110902, 21948, 80290, 792…	450	2174	16021	1.1791	1	0.993402	79.3282		59042
GOTERM_BP_FAT	GO:0009725~response to hormone stimulus	9	1.71103	0.0931094	11770, 20779, 100102, 12043, 16531, 217715, 20850, 20716, 546546	382	165	13588	1.94022	1	0.943152	81.0191		59045
GOTERM_BP_FAT	GO:0046903~secretion	11	2.09125	0.0932486	228993, 269589, 77573, 16534, 13614, 14131, 76483, 55925, 16531, 96979, 14652	382	221	13588	1.77049	1	0.940768	81.0686		59126
SP_PIR_KEYWORDS	serine/threonine-protein kinase	16	3.04183	0.0948758	263803, 59126, 110542, 52163, 22367, 12747, 15467, 14841, 106504, 622474, 15258, 26397, 18753, 103236, 216965, 74178	480	384	17854	1.54983	1	0.805979	74.0967		59289
GOTERM_BP_FAT	GO:0006281~DNA repair	11	2.09125	0.095389	14087, 338371, 231642, 107986, 22256, 74157, 269582, 19367, 17685, 219022, 14050	382	222	13588	1.76251	1	0.942115	81.8142		64075
GOTERM_BP_FAT	GO:0007272~ensheathment of neurons	4	0.760456	0.0954025	13667, 13866, 243914, 217715	382	39	13588	3.64827	1	0.939547	81.8188		64085
GOTERM_BP_FAT	GO:0008366~axon ensheathment	4	0.760456	0.0954025	13667, 13866, 243914, 217715	382	39	13588	3.64827	1	0.939547	81.8188		64931
GOTERM_BP_FAT	GO:0015711~organic anion transport	4	0.760456	0.0954025	20493, 108115, 171429, 57274	382	39	13588	3.64827	1	0.939547	81.8188		65971
GOTERM_BP_FAT	GO:0032103~positive regulation of response to external stimulus	4	0.760456	0.0954025	11770, 14131, 20850, 21937	382	39	13588	3.64827	1	0.939547	81.8188		66048
INTERPRO	IPR000219:Dbl homology (DH) domain	5	0.95057	0.0954093	230972, 207212, 213783, 213522, 109934	475	65	17763	2.8766	1	0.996898	78.8758		66083
GOTERM_BP_FAT	GO:0060444~branching involved in mammary gland duct morphogenesis	3	0.570342	0.0980545	22418, 20779, 18612	382	19	13588	5.61642	1	0.941824	82.7041		66141
KEGG_PATHWAY	mmu04080:Neuroactive ligand-receptor interaction	11	2.09125	0.0983947	12000, 14409, 16867, 18389, 14065, 21336, 170732, 216643, 14308, 215854, 14652	140	260	5738	1.73401	0.999998	0.963648	69.9675		66152
SP_PIR_KEYWORDS	eye lens protein	3	0.570342	0.0993799	107993, 12958, 12962	480	20	17854	5.57937	1	0.805992	75.7899		66169
														66310
														66329
														66374
														66432
														66627
														66711
														66811
														66890
														66911
														67044
														67115
														67178
														67186
														67260
														67418
														67441
														67511
														67557
														67713
														67876
														67933
														67978
														68149
														68272
														68338
														68431
														68510
														68539
														68606
														68813
														68818
														68837
														68969
														69071
														69097
														69189
														69454
														69542
														69550
														69731
														69826
														70059
														70118
														70266
														70291
														70435
														70726
														70771
														71001
														71085
														71103
														71323
														71461
														71693
														71785
														71790
														71791
														71829
														71840
														71898
														71903
														72029
														72169
														72650
														72723
														72949
														73061
														73212
														73293
														73327
														73430
														73711
														73728
														74053
														74071
														74132
														74152
														74157
														74178
														74211
														74351
														74362
														74617
														75104
														75462
														75578
														75586
														75625
														75739
														75905
														76281
														76479
														76483
														76633
														76793
														76846
														76917
														77573
														77794
														78593
														78890
														78925
														79044
														79059
														79201
														79202
														79263
														79464
														80286
														80290
														80733
														81018
														83395
														83492
														83770
														84004
														93707
														93898
														96979
														98170
														99167
														100102
														100689
														100855
														100929
														101471
														101592
														103236
														104368
														104759
														104816
														105000
														105559
														105638
														105847
														106504
														107986
														107993
														108115
														108124
														108705
														109637
														109685
														109934
														110175
														110197
														110253
														110542
														110842
														110902
														110954
														116847
														117160
														117599
														118449
														140476
														140709
														140858
														170732
														170835
														171429
														192232
														194952
														207212
														207742
														207806
														207818
														208104
														208426
														208449
														208647
														211151
														211347
														212442
														213081
														213522
														213783
														214240
														214253
														214321
														214593
														215243
														215418
														215446
														215854
														216527
														216618
														216643
														216739
														216965
														217066
														217166
														217305
														217692
														217707
														217715
														218271
														218885
														219022
														219158
														224613
														224619
														225215
														226414
														226548
														227613
														227627
														227697
														227699
														227720
														228662
														228980
														228983
														228993
														229600
														230718
														230767
														230967
														230972
														231507
														231642
														231659
														231830
														231932
														232371
														232947
														233046
														233744
														234374
														234683
														236366
														236794
														237360
														237847
														238076
														239667
														241915
														241989
														243262
														243371
														243376
														243914
														244198
														244334
														244448
														244548
														244562
														245240
														245468
														246154
														246727
														252967
														258181
														258319
														258469
														258493
														258705
														258712
														258879
														258914
														258958
														259093
														263803
														263876
														268373
														268527
														268752
														269470
														269582
														269589
														269615
														271047
														272428
														272465
														278304
														319430
														319480
														319642
														320528
														320679
														328833
														330406
														330914
														332579
														338371
														347712
														353242
														353346
														353502
														381085
														381318
														381337
														381371
														381605
														382522
														384071
														387565
														396184
														404545
														433490
														545279
														545471
														545481
														545812
														545902
														546157
														546546
														619441
														619597
														622474
														627984
														637515
														654452
														665992
														665998
														666528
														667214
														670464
														100040276
														100040972
														100041294
														100041412
														100113398
														100233208
														100271882

## Sheet: MRL Spleen Hypomethylated
Category	Term	Count	%	PValue	Genes	List Total	Pop Hits	Pop Total	Fold Enrichment	Bonferroni	Benjamini	FDR		NCBI gene IDs loaded	NCBI gene IDs not in the output
SP_PIR_KEYWORDS	transcription regulation	69	20.5357	9.57739e-13	219131, 118445, 20602, 100515, 212712, 50796, 11538, 53621, 17133, 107503, 18227, 18013, 16601, 74838, 71514, 18018, 209707, 26896, 15460, 15285, 246086, 15284, 14234, 69125, 52808, 16815, 66830, 18740, 641340, 54422, 319594, 20230, 13982, 217578, 72308, 64406, 18986, 231051, 83396, 12417, 19883, 107951, 15373, 12399, 50914, 21848, 81703, 30942, 17192, 20024, 22255, 15404, 15379, 12393, 224902, 1…	315	1546	17854	2.52967	2.49983e-10	2.49983e-10	1.25269e-09		11465	17142
GOTERM_MF_FAT	GO:0043565~sequence-specific DNA binding	38	11.3095	5.06885e-12	19883, 53379, 15373, 20602, 11538, 212712, 21848, 81703, 17133, 107503, 18227, 30942, 14028, 18018, 16876, 246086, 15285, 22255, 15404, 15284, 14234, 13714, 15379, 16815, 18740, 15223, 54422, 15220, 76893, 20230, 13984, 13982, 13799, 110648, 18986, 20664, 22431, 16658	241	556	13288	3.76835	2.0174e-09	2.0174e-09	7.06488e-09		11502	20609
GOTERM_BP_FAT	GO:0045449~regulation of transcription	79	23.5119	7.17815e-11	118445, 219131, 20602, 100515, 212712, 50796, 11538, 17133, 53621, 107503, 18013, 18227, 16601, 74838, 14028, 71514, 18018, 209707, 26896, 15460, 15285, 246086, 15284, 13714, 14234, 69125, 66830, 16815, 52808, 18740, 641340, 54422, 76893, 319594, 20230, 53422, 13984, 13982, 217578, 20238, 72308, 64406, 18986, 231051, 83396, 12417, 19883, 107951, 15373, 12399, 50914, 21848, 81703, 30942, 17192, 16…	233	2227	13588	2.06874	1.14563e-07	1.14563e-07	1.20163e-07		11538	21950
GOTERM_MF_FAT	GO:0030528~transcription regulator activity	56	16.6667	7.58848e-11	118445, 20602, 212712, 50796, 11538, 17133, 107503, 18227, 18013, 16601, 14028, 18018, 209707, 26896, 15460, 15285, 246086, 15284, 13714, 14234, 16815, 66830, 18740, 641340, 54422, 76893, 20230, 13984, 13982, 20238, 72308, 18986, 83396, 12417, 19883, 12399, 15373, 50914, 21848, 81703, 30942, 16876, 20024, 22255, 15404, 15379, 12393, 15223, 71458, 15220, 235320, 19989, 13799, 110648, 22431, 16658	241	1206	13288	2.56026	3.02021e-08	1.51011e-08	1.05767e-07		11717	26357
GOTERM_MF_FAT	GO:0003677~DNA binding	70	20.8333	2.40716e-10	53379, 118445, 22772, 20602, 100515, 212712, 50796, 11538, 17133, 107503, 18013, 18227, 16601, 14028, 71514, 18018, 209707, 15460, 15285, 246086, 15284, 13714, 14234, 16815, 18740, 15387, 54422, 76893, 20230, 53422, 13984, 13982, 64406, 18986, 231051, 19358, 83396, 19714, 19883, 107951, 15373, 12399, 50914, 81702, 21848, 81703, 30942, 17192, 16876, 20024, 22255, 15404, 15379, 12393, 224902, 15223…	241	1781	13288	2.16709	9.5805e-08	3.1935e-08	3.35507e-07		11735	54371
SP_PIR_KEYWORDS	dna-binding	60	17.8571	2.57799e-10	118445, 22772, 20602, 100515, 212712, 50796, 11538, 17133, 107503, 18227, 18013, 16601, 14028, 71514, 18018, 209707, 15460, 15285, 246086, 15284, 13714, 14234, 16815, 18740, 15387, 54422, 76893, 20230, 53422, 13984, 13982, 64406, 18986, 231051, 83396, 19714, 19883, 12399, 15373, 50914, 21848, 81703, 30942, 16876, 20024, 22255, 15404, 15379, 12393, 224902, 15223, 15220, 13799, 68750, 228829, 11064…	315	1404	17854	2.4222	6.72854e-08	3.36427e-08	3.37173e-07		11964	56219
GOTERM_BP_FAT	GO:0006350~transcription	66	19.6429	8.27101e-10	219131, 118445, 20602, 100515, 50796, 11538, 53621, 17133, 107503, 18227, 18013, 16601, 74838, 71514, 18018, 209707, 26896, 15460, 15285, 246086, 15284, 14234, 69125, 52808, 16815, 66830, 18740, 641340, 54422, 319594, 13982, 217578, 72308, 64406, 18986, 231051, 83396, 12417, 19883, 107951, 15373, 12399, 50914, 21848, 81703, 30942, 17192, 20024, 22255, 15404, 15379, 12393, 224902, 15223, 71458, 22…	233	1772	13588	2.1721	1.32005e-06	6.60026e-07	1.38457e-06		12036	56643
SP_PIR_KEYWORDS	phosphoprotein	164	48.8095	1.02231e-09	18746, 53379, 70350, 231238, 11538, 75415, 18227, 242819, 18018, 56436, 13858, 15285, 11465, 15284, 16485, 13855, 330938, 17289, 224794, 208618, 52808, 223455, 226849, 18740, 233005, 12652, 641340, 329165, 20230, 67203, 229715, 192650, 13982, 382034, 233335, 217578, 14104, 235344, 231549, 22070, 231051, 68732, 19358, 227449, 30806, 50932, 77626, 211007, 107951, 14218, 67704, 66860, 14359, 17155, …	315	6311	17854	1.47289	2.66824e-07	8.89413e-08	1.33708e-06		12266	66488
SP_PIR_KEYWORDS	Transcription	68	20.2381	1.02704e-09	219131, 118445, 20602, 100515, 212712, 50796, 11538, 53621, 17133, 107503, 18227, 18013, 16601, 74838, 71514, 18018, 209707, 26896, 15460, 15285, 246086, 15284, 14234, 69125, 52808, 16815, 66830, 18740, 641340, 54422, 319594, 20230, 13982, 217578, 72308, 64406, 18986, 231051, 83396, 12417, 19883, 107951, 15373, 12399, 50914, 21848, 81703, 30942, 17192, 20024, 22255, 15404, 15379, 12393, 224902, 1…	315	1769	17854	2.17874	2.68057e-07	6.70142e-08	1.34325e-06		12286	66839
SP_PIR_KEYWORDS	nucleus	114	33.9286	1.31541e-09	18746, 53379, 22772, 50796, 11538, 18227, 18013, 16601, 14028, 18018, 56436, 52897, 15285, 246086, 15284, 13714, 69125, 52808, 226849, 18740, 641340, 54422, 20230, 13984, 13982, 217578, 20238, 268859, 64406, 237730, 231051, 19358, 56392, 211007, 328110, 107951, 50914, 74386, 30942, 233904, 16876, 22255, 15404, 26405, 70572, 224902, 15223, 225518, 15220, 238799, 13799, 18472, 171170, 110648, 20664…	315	3808	17854	1.69681	3.43322e-07	6.86643e-08	1.72041e-06		12367	67307
GOTERM_MF_FAT	GO:0003700~transcription factor activity	41	12.2024	1.52202e-09	19883, 15373, 118445, 12399, 50914, 212712, 11538, 50796, 81703, 17133, 107503, 18227, 30942, 14028, 18018, 16876, 246086, 15285, 22255, 15404, 15284, 14234, 13714, 15379, 16815, 12393, 18740, 15223, 54422, 15220, 76893, 20230, 13984, 235320, 13982, 13799, 110648, 18986, 83396, 22431, 16658	241	776	13288	2.91316	6.05764e-07	1.51441e-07	2.12137e-06		12393	68888
UP_SEQ_FEATURE	DNA-binding region:Homeobox	19	5.65476	8.01935e-09	54422, 15373, 76893, 20230, 212712, 11538, 13799, 14028, 110648, 18986, 16876, 246086, 15285, 15404, 22255, 15284, 15379, 16815, 18740	301	180	16021	5.61829	7.54618e-06	7.54618e-06	1.25721e-05		12399	71738
UP_SEQ_FEATURE	compositionally biased region:Poly-Gly	20	5.95238	1.72983e-08	225518, 12399, 22772, 20423, 140492, 330369, 18013, 13799, 54366, 242819, 71514, 110862, 68617, 270028, 20664, 15460, 15285, 207212, 57265, 14370	301	211	16021	5.04511	1.62775e-05	8.1388e-06	2.71189e-05		12417	72792
INTERPRO	IPR017970:Homeobox, conserved site	19	5.65476	4.70261e-08	54422, 15373, 76893, 20230, 212712, 13984, 13799, 14028, 110648, 18986, 16876, 246086, 15285, 15404, 22255, 15284, 15379, 16815, 18740	302	222	17763	5.03396	2.9579e-05	2.9579e-05	6.99025e-05		12570	74530
INTERPRO	IPR001356:Homeobox	20	5.95238	7.18799e-08	54422, 15373, 76893, 20230, 212712, 11538, 13984, 13799, 14028, 18986, 110648, 16876, 246086, 15285, 15404, 22255, 15284, 15379, 16815, 18740	302	254	17763	4.63133	4.52114e-05	2.2606e-05	0.000106847		12576	75697
GOTERM_BP_FAT	GO:0006355~regulation of transcription, DNA-dependent	54	16.0714	7.76252e-08	118445, 20602, 212712, 50796, 11538, 17133, 107503, 18227, 14028, 18018, 26896, 246086, 15285, 15284, 13714, 14234, 16815, 18740, 641340, 54422, 76893, 20230, 53422, 13984, 13982, 20238, 72308, 18986, 231051, 83396, 12417, 19883, 12399, 15373, 50914, 81703, 21848, 30942, 17192, 16876, 20024, 22255, 15404, 15379, 12393, 15223, 71458, 15220, 20423, 235320, 13799, 110648, 22431, 16658	233	1465	13588	2.14959	0.000123882	4.12958e-05	0.000129945		12652	78634
GOTERM_BP_FAT	GO:0051252~regulation of RNA metabolic process	54	16.0714	1.29183e-07	118445, 20602, 212712, 50796, 11538, 17133, 107503, 18227, 14028, 18018, 26896, 246086, 15285, 15284, 13714, 14234, 16815, 18740, 641340, 54422, 76893, 20230, 53422, 13984, 13982, 20238, 72308, 18986, 231051, 83396, 12417, 19883, 12399, 15373, 50914, 81703, 21848, 30942, 17192, 16876, 20024, 22255, 15404, 15379, 12393, 15223, 71458, 15220, 20423, 235320, 13799, 110648, 22431, 16658	233	1488	13588	2.11636	0.000206155	5.15428e-05	0.000216253		13168	101631
SP_PIR_KEYWORDS	Homeobox	20	5.95238	2.22031e-07	54422, 15373, 76893, 20230, 212712, 11538, 13984, 13799, 14028, 18986, 110648, 16876, 246086, 15285, 15404, 22255, 15284, 15379, 16815, 18740	315	263	17854	4.31022	5.79484e-05	9.65829e-06	0.000290392		13196	104080
GOTERM_CC_FAT	GO:0005654~nucleoplasm	27	8.03571	9.34022e-07	53379, 20602, 225131, 50914, 212712, 105522, 107503, 30942, 233904, 17192, 26896, 246086, 15460, 12393, 66830, 15387, 641340, 381373, 235320, 20238, 68750, 72308, 18986, 231051, 83396, 22431, 16658	188	599	12504	2.99798	0.000237213	0.000237213	0.00121641		13371	212898
INTERPRO	IPR012287:Homeodomain-related	18	5.35714	2.18162e-06	54422, 15373, 20602, 212712, 13984, 13799, 14028, 110648, 18986, 16876, 246086, 15285, 15404, 22255, 15284, 15379, 16815, 18740	302	259	17763	4.08773	0.0013713	0.000457309	0.00324285		13637	212980
GOTERM_CC_FAT	GO:0031981~nuclear lumen	33	9.82143	2.42926e-06	53379, 104662, 20602, 225131, 50914, 212712, 21848, 105522, 107503, 30942, 233904, 71514, 17192, 26896, 15460, 246086, 102462, 12393, 66830, 15387, 641340, 20230, 381373, 235320, 20238, 68750, 72308, 18986, 231051, 237730, 83396, 22431, 16658	188	883	12504	2.48568	0.000616842	0.000308468	0.00316367		13714	212998
GOTERM_CC_FAT	GO:0044451~nucleoplasm part	24	7.14286	2.44859e-06	641340, 20602, 225131, 50914, 381373, 212712, 235320, 107503, 30942, 20238, 233904, 68750, 17192, 72308, 26896, 18986, 231051, 83396, 15460, 246086, 22431, 12393, 66830, 16658	188	513	12504	3.11161	0.000621749	0.000207293	0.00318885		13799	213541
SP_PIR_KEYWORDS	zinc-finger	45	13.3929	3.06067e-06	19883, 219131, 118445, 22772, 212528, 100515, 11538, 53621, 21848, 232187, 18227, 72507, 16601, 30942, 15460, 230594, 68729, 69085, 223455, 66743, 23806, 225518, 68652, 70796, 58233, 241158, 13982, 171170, 217578, 68750, 228829, 72308, 64406, 231051, 94089, 83396, 19714, 13196, 227449, 237256, 382018, 22431, 74302, 17354, 211007	315	1204	17854	2.11841	0.000798517	0.000114113	0.00400295		13855	230025
SMART	SM00389:HOX	20	5.95238	3.75193e-06	54422, 15373, 76893, 20230, 212712, 11538, 13984, 13799, 14028, 18986, 110648, 16876, 246086, 15285, 15404, 22255, 15284, 15379, 16815, 18740	205	254	9131	3.5072	0.000555132	0.000555132	0.00446993		13858	232086
GOTERM_BP_FAT	GO:0031327~negative regulation of cellular biosynthetic process	23	6.84524	4.54918e-06	15223, 71458, 225518, 20602, 14359, 20423, 20230, 53422, 212712, 235320, 21848, 81703, 20238, 17192, 18986, 83396, 15460, 72999, 15404, 12286, 12417, 22431, 66830	233	430	13588	3.11931	0.00723421	0.00145105	0.00761506		13982	243197
GOTERM_BP_FAT	GO:0009890~negative regulation of biosynthetic process	23	6.84524	5.27231e-06	15223, 71458, 225518, 20602, 14359, 20423, 20230, 53422, 212712, 235320, 21848, 81703, 20238, 17192, 18986, 83396, 15460, 72999, 15404, 12286, 12417, 22431, 66830	233	434	13588	3.09056	0.00837933	0.00140146	0.00882549		13984	246782
UP_SEQ_FEATURE	compositionally biased region:Poly-Ala	18	5.35714	1.61317e-05	225518, 22772, 15373, 20602, 18183, 140492, 330369, 21848, 13982, 68750, 64406, 94089, 20664, 15285, 68729, 12393, 14370, 59052	301	273	16021	3.5094	0.0150654	0.00504722	0.025287		14028	259028
GOTERM_BP_FAT	GO:0010558~negative regulation of macromolecule biosynthetic process	21	6.25	3.29564e-05	15223, 71458, 225518, 20602, 14359, 20423, 20230, 53422, 212712, 235320, 81703, 21848, 20238, 17192, 18986, 83396, 15460, 15404, 12417, 22431, 66830	233	418	13588	2.92983	0.0512399	0.00748602	0.0551548		14104	319974
GOTERM_CC_FAT	GO:0070013~intracellular organelle lumen	35	10.4167	6.24822e-05	53379, 104662, 20602, 225131, 50914, 212712, 21848, 105522, 107503, 30942, 233904, 71514, 17192, 26896, 65111, 15460, 246086, 102462, 72535, 12393, 66830, 15387, 641340, 20230, 381373, 235320, 20238, 68750, 72308, 18986, 231051, 237730, 83396, 22431, 16658	188	1133	12504	2.05461	0.0157457	0.00395989	0.0813425		14218	329160
GOTERM_CC_FAT	GO:0043233~organelle lumen	35	10.4167	6.58618e-05	53379, 104662, 20602, 225131, 50914, 212712, 21848, 105522, 107503, 30942, 233904, 71514, 17192, 26896, 65111, 15460, 246086, 102462, 72535, 12393, 66830, 15387, 641340, 20230, 381373, 235320, 20238, 68750, 72308, 18986, 231051, 237730, 83396, 22431, 16658	188	1136	12504	2.04918	0.0165903	0.0033403	0.0857405		14234	329480
GOTERM_BP_FAT	GO:0016481~negative regulation of transcription	19	5.65476	7.20983e-05	15223, 71458, 225518, 20602, 20423, 20230, 212712, 235320, 81703, 21848, 20238, 17192, 18986, 83396, 15460, 15404, 12417, 22431, 66830	233	372	13588	2.97859	0.108699	0.0142812	0.120624		14359	333715
GOTERM_MF_FAT	GO:0008270~zinc ion binding	62	18.4524	7.91673e-05	219131, 118445, 22772, 19206, 100515, 330369, 50796, 11538, 53621, 72507, 18227, 213053, 16601, 72607, 15460, 223455, 66743, 23806, 70796, 13982, 217578, 14104, 17395, 72308, 327799, 64406, 231051, 83396, 19714, 13196, 227449, 237256, 30806, 17354, 211007, 22029, 19883, 212528, 21848, 232187, 30942, 16876, 230594, 68729, 69085, 68652, 225518, 27008, 381373, 58233, 241158, 235320, 171170, 68750, 1…	241	2105	13288	1.62399	0.0310186	0.00628215	0.110286		14370	432467
SP_PIR_KEYWORDS	alternative splicing	110	32.7381	7.98933e-05	18746, 11735, 53379, 231238, 18227, 414872, 18018, 270028, 52897, 13858, 239857, 330938, 13855, 208618, 224794, 207375, 223455, 380712, 67203, 229715, 382034, 233335, 268859, 231051, 68732, 227449, 50932, 77626, 328110, 14218, 107951, 66860, 14359, 109934, 20167, 171171, 16876, 70572, 18590, 225518, 27008, 238799, 54403, 18472, 52639, 68617, 94089, 328967, 74302, 71003, 237860, 219131, 20602, 227…	315	4481	17854	1.39137	0.0206371	0.00260323	0.104441		14456	432939
GOTERM_BP_FAT	GO:0010629~negative regulation of gene expression	20	5.95238	8.01307e-05	15223, 71458, 225518, 20602, 20423, 20230, 212712, 235320, 21848, 81703, 20238, 17192, 18986, 83396, 15460, 15404, 230594, 12417, 22431, 66830	233	410	13588	2.84476	0.120053	0.0141099	0.134054		14700	436440
SP_PIR_KEYWORDS	zinc	56	16.6667	0.000115708	219131, 118445, 22772, 100515, 50796, 11538, 53621, 18227, 213053, 72507, 16601, 15460, 223455, 19046, 66743, 23806, 70796, 13982, 217578, 17395, 72308, 64406, 231051, 83396, 19714, 13196, 227449, 237256, 30806, 17354, 211007, 19883, 212528, 21848, 232187, 30942, 16876, 230594, 68729, 69085, 68652, 225518, 27008, 58233, 235320, 241158, 171170, 68750, 19070, 228829, 110648, 94089, 11502, 22431, 74…	315	1886	17854	1.68295	0.0297501	0.00335012	0.151229		14802	619289
GOTERM_CC_FAT	GO:0031974~membrane-enclosed lumen	35	10.4167	0.000125658	53379, 104662, 20602, 225131, 50914, 212712, 21848, 105522, 107503, 30942, 233904, 71514, 17192, 26896, 65111, 15460, 246086, 102462, 72535, 12393, 66830, 15387, 641340, 20230, 381373, 235320, 20238, 68750, 72308, 18986, 231051, 237730, 83396, 22431, 16658	188	1174	12504	1.98286	0.031415	0.00530571	0.163525		15220	625638
GOTERM_BP_FAT	GO:0006357~regulation of transcription from RNA polymerase II promoter	25	7.44048	0.000142641	19883, 20602, 118445, 212712, 81703, 18227, 107503, 14028, 17192, 26896, 15404, 246086, 14234, 15379, 12393, 15223, 641340, 71458, 20423, 20230, 20238, 18986, 83396, 22431, 16658	233	616	13588	2.36679	0.203615	0.02251	0.238514		15223	630537
UP_SEQ_FEATURE	compositionally biased region:Pro-rich	29	8.63095	0.00015797	20602, 15373, 18227, 26896, 77552, 52897, 56030, 246086, 22255, 15284, 230594, 207212, 208618, 52808, 72685, 225518, 329165, 214742, 27008, 382034, 171170, 68750, 68617, 231051, 68732, 83396, 13196, 227449, 22431	301	707	16021	2.18324	0.13814	0.0364833	0.247367		15284
GOTERM_BP_FAT	GO:0010605~negative regulation of macromolecule metabolic process	22	6.54762	0.000159953	15223, 71458, 225518, 20602, 14359, 20423, 20230, 53422, 212712, 235320, 21848, 81703, 20238, 17192, 18986, 83396, 15460, 15404, 230594, 12417, 22431, 66830	233	506	13588	2.53555	0.22532	0.0229423	0.267425		15285
INTERPRO	IPR003350:Homeodomain protein CUT	4	1.19048	0.000160316	246086, 20230, 212712, 15379	302	7	17763	33.6102	0.0959288	0.0248966	0.23804		15373
GOTERM_BP_FAT	GO:0045934~negative regulation of nucleobase, nucleoside, nucleotide and nucleic acid metabolic process	19	5.65476	0.000160651	15223, 71458, 225518, 20602, 20423, 20230, 212712, 235320, 81703, 21848, 20238, 17192, 18986, 83396, 15460, 15404, 12417, 22431, 66830	233	397	13588	2.79102	0.226183	0.0211416	0.26859		15379
GOTERM_BP_FAT	GO:0051172~negative regulation of nitrogen compound metabolic process	19	5.65476	0.000183103	15223, 71458, 225518, 20602, 20423, 20230, 212712, 235320, 81703, 21848, 20238, 17192, 18986, 83396, 15460, 15404, 12417, 22431, 66830	233	401	13588	2.76318	0.253425	0.0222306	0.306073		15387
GOTERM_MF_FAT	GO:0046914~transition metal ion binding	71	21.131	0.000223487	118445, 219131, 22772, 19206, 100515, 330369, 50796, 11538, 53621, 72507, 213053, 18227, 16601, 320997, 110115, 72607, 15460, 223455, 19046, 66743, 23806, 233005, 23801, 319594, 70796, 13982, 217578, 14104, 19052, 17395, 72308, 64406, 327799, 231051, 83396, 19714, 13196, 227449, 237256, 30806, 17354, 211007, 22029, 19883, 212528, 232941, 21848, 232187, 30942, 16876, 230594, 68729, 69085, 68652, 2…	241	2608	13288	1.50104	0.0851159	0.014717	0.311044		15404
SP_PIR_KEYWORDS	activator	21	6.25	0.000384677	19883, 219131, 107503, 68750, 71514, 18018, 72308, 209707, 26896, 110648, 18986, 64406, 231051, 20664, 83396, 20024, 246086, 15379, 14234, 16658, 18740	315	484	17854	2.45923	0.0955426	0.00999175	0.501949		15460
GOTERM_MF_FAT	GO:0046872~metal ion binding	95	28.2738	0.000397176	18746, 118445, 219131, 22772, 19206, 100515, 330369, 11538, 50796, 53621, 72507, 213053, 67268, 18227, 16601, 320997, 110115, 72607, 57138, 13858, 15460, 16485, 223455, 19046, 66743, 23806, 12652, 233005, 23801, 319594, 70796, 192650, 13982, 72469, 217578, 235344, 14104, 19052, 22070, 17395, 19054, 72308, 64406, 327799, 231051, 83396, 19714, 13196, 227449, 237256, 30806, 17354, 19058, 77626, 2110…	241	3850	13288	1.36052	0.146242	0.0223336	0.552159		15484
SP_PIR_KEYWORDS	ubl conjugation	22	6.54762	0.00041318	15387, 19883, 68652, 227937, 20230, 26965, 212712, 53621, 13982, 26559, 56436, 20227, 68732, 19358, 13371, 13855, 68729, 22431, 223455, 16658, 12576, 211007	315	524	17854	2.37967	0.102249	0.00975774	0.539049		16421
GOTERM_MF_FAT	GO:0043169~cation binding	95	28.2738	0.000554483	18746, 118445, 219131, 22772, 19206, 100515, 330369, 11538, 50796, 53621, 72507, 213053, 67268, 18227, 16601, 320997, 110115, 72607, 57138, 13858, 15460, 16485, 223455, 19046, 66743, 23806, 12652, 233005, 23801, 319594, 70796, 192650, 13982, 72469, 217578, 235344, 14104, 19052, 22070, 17395, 19054, 72308, 64406, 327799, 231051, 83396, 19714, 13196, 227449, 237256, 30806, 17354, 19058, 77626, 2110…	241	3885	13288	1.34826	0.198079	0.027216	0.770066		16485
SP_PIR_KEYWORDS	metal-binding	70	20.8333	0.000592395	18746, 118445, 219131, 22772, 100515, 50796, 11538, 53621, 72507, 18227, 16601, 320997, 110115, 15460, 223455, 19046, 66743, 233005, 23806, 23801, 319594, 70796, 13982, 72469, 217578, 235344, 19052, 17395, 72308, 64406, 231051, 83396, 19714, 13196, 227449, 237256, 30806, 17354, 77626, 211007, 19883, 17155, 212528, 232941, 21848, 232187, 30942, 16876, 14456, 230594, 26405, 68729, 69085, 68652, 225…	315	2682	17854	1.47933	0.143294	0.0128057	0.772023		16497
SP_PIR_KEYWORDS	repressor	18	5.35714	0.000592716	71458, 225518, 20602, 20230, 214742, 381373, 212712, 17133, 81703, 21848, 68750, 71514, 83396, 12417, 69125, 66830, 224902, 16658	315	391	17854	2.60928	0.143366	0.0118329	0.77244		16601
UP_SEQ_FEATURE	compositionally biased region:Poly-Gln	10	2.97619	0.00076427	71514, 12652, 270028, 20602, 110648, 50914, 20230, 15284, 21848, 12393	301	130	16021	4.0943	0.512981	0.134017	1.19147		16658
GOTERM_MF_FAT	GO:0043167~ion binding	95	28.2738	0.000870771	18746, 118445, 219131, 22772, 19206, 100515, 330369, 11538, 50796, 53621, 72507, 213053, 67268, 18227, 16601, 320997, 110115, 72607, 57138, 13858, 15460, 16485, 223455, 19046, 66743, 23806, 12652, 233005, 23801, 319594, 70796, 192650, 13982, 72469, 217578, 235344, 14104, 19052, 22070, 17395, 19054, 72308, 64406, 327799, 231051, 83396, 19714, 13196, 227449, 237256, 30806, 17354, 19058, 77626, 2110…	241	3934	13288	1.33147	0.292995	0.0377916	1.20686		16795
GOTERM_BP_FAT	GO:0045165~cell fate commitment	10	2.97619	0.000945172	18986, 20423, 15285, 50914, 14234, 15379, 12367, 12393, 14028, 18740	233	147	13588	3.96718	0.778915	0.102193	1.5705		16815
GOTERM_BP_FAT	GO:0001764~neuron migration	7	2.08333	0.00122404	54422, 20664, 15285, 67203, 212712, 18227, 18472	233	70	13588	5.83176	0.858403	0.122184	2.02943		16876
GOTERM_CC_FAT	GO:0016604~nuclear body	9	2.67857	0.00131407	20602, 83396, 225131, 15460, 381373, 235320, 22431, 66830, 68750	188	142	12504	4.21546	0.283942	0.046593	1.69791		17133
GOTERM_BP_FAT	GO:0030182~neuron differentiation	17	5.05952	0.00138885	11735, 19883, 12399, 329165, 20423, 50914, 229715, 18013, 13799, 18227, 14028, 108124, 171171, 110648, 20664, 15285, 12286	233	399	13588	2.48471	0.89119	0.129454	2.29971		17142
UP_SEQ_FEATURE	splice variant	108	32.1429	0.00155819	18746, 53379, 231238, 18227, 414872, 18018, 270028, 52897, 13858, 239857, 330938, 13855, 208618, 224794, 207375, 223455, 380712, 67203, 229715, 382034, 233335, 268859, 231051, 68732, 227449, 50932, 77626, 328110, 14218, 107951, 66860, 14359, 109934, 20167, 171171, 16876, 70572, 18590, 225518, 27008, 238799, 54403, 18472, 52639, 68617, 328967, 94089, 74302, 71003, 237860, 219131, 20602, 227937, 21…	301	4448	16021	1.29236	0.769477	0.216957	2.41508		17155
GOTERM_MF_FAT	GO:0003682~chromatin binding	10	2.97619	0.00201528	17192, 19054, 20602, 53422, 11538, 14234, 212712, 21848, 12417, 12393	241	155	13288	3.55722	0.551968	0.0771505	2.77255		17192
UP_SEQ_FEATURE	mutagenesis site	26	7.7381	0.00239458	15373, 237860, 74413, 81703, 18806, 57138, 13858, 230594, 26405, 18263, 14370, 12576, 233005, 20423, 53422, 64435, 18472, 20238, 235344, 19052, 68732, 83396, 13196, 78891, 382018, 16658	301	723	16021	1.91407	0.895231	0.275509	3.68878		17289
SP_PIR_KEYWORDS	cytoplasm	74	22.0238	0.00244845	18746, 53379, 237860, 53621, 107503, 70646, 226154, 74838, 18018, 56436, 13858, 52897, 11465, 330938, 13855, 216558, 208618, 69125, 240121, 52808, 229776, 66830, 226849, 19046, 12576, 74117, 15387, 399510, 23806, 641340, 329165, 72117, 67203, 53422, 192650, 72469, 54366, 20238, 233335, 235344, 14104, 268859, 19052, 22070, 68732, 83396, 13196, 78891, 56392, 211007, 16497, 22029, 14218, 14359, 1316…	315	3029	17854	1.38471	0.472618	0.0446735	3.15539		17354
GOTERM_BP_FAT	GO:0048858~cell projection morphogenesis	11	3.27381	0.00249367	11735, 15223, 171171, 110648, 12399, 20423, 15285, 15379, 12286, 229715, 18227	233	202	13588	3.17571	0.981405	0.208958	4.09348		17395
SP_PIR_KEYWORDS	developmental protein	27	8.03571	0.0025369	22772, 15373, 14359, 50914, 50796, 212712, 22409, 18013, 74838, 14028, 171171, 15404, 22255, 14234, 330938, 208618, 57265, 14370, 18740, 20423, 67203, 229715, 13799, 18472, 171170, 110648, 83396	315	814	17854	1.88003	0.484683	0.0432357	3.26764		18013
GOTERM_CC_FAT	GO:0005667~transcription factor complex	11	3.27381	0.00273739	641340, 72308, 18986, 83396, 246086, 50914, 212712, 107503, 30942, 12393, 16658	188	234	12504	3.12657	0.501549	0.0833515	3.50693		18018
GOTERM_BP_FAT	GO:0032989~cellular component morphogenesis	15	4.46429	0.00287108	15223, 11735, 12399, 20423, 229715, 18227, 18472, 18018, 171171, 110648, 15285, 11465, 15379, 12286, 19058	233	351	13588	2.4922	0.989835	0.225034	4.69912		18040
GOTERM_CC_FAT	GO:0043034~costamere	3	0.892857	0.00320768	14359, 11465, 233335	188	6	12504	33.2553	0.55783	0.086684	4.09787		18183
GOTERM_BP_FAT	GO:0032990~cell part morphogenesis	11	3.27381	0.00352817	11735, 15223, 171171, 110648, 12399, 20423, 15285, 15379, 12286, 229715, 18227	233	212	13588	3.02591	0.99645	0.256875	5.74498		18227
GOTERM_BP_FAT	GO:0000904~cell morphogenesis involved in differentiation	11	3.27381	0.00352817	11735, 171171, 18018, 110648, 12399, 20423, 15285, 12286, 229715, 18227, 19058	233	212	13588	3.02591	0.99645	0.256875	5.74498		18263
SP_PIR_KEYWORDS	neurogenesis	9	2.67857	0.00399847	171171, 15373, 22772, 83396, 67203, 22255, 229715, 18013, 18472	315	144	17854	3.54246	0.648551	0.0632658	5.10513		18472
GOTERM_BP_FAT	GO:0045596~negative regulation of cell differentiation	10	2.97619	0.00407799	15223, 225518, 20602, 110648, 20423, 15404, 15284, 230594, 235320, 171170	233	182	13588	3.20426	0.998529	0.278259	6.61181		18590
UP_SEQ_FEATURE	glycosylation site:O-linked (GlcNAc)	4	1.19048	0.00430592	18040, 13982, 208618, 20964	301	18	16021	11.828	0.982762	0.398048	6.54131		18740
GOTERM_BP_FAT	GO:0042445~hormone metabolic process	7	2.08333	0.00438632	110115, 98711, 20423, 13371, 12286, 13982, 15484	233	90	13588	4.53581	0.999103	0.284013	7.09462		18746
GOTERM_BP_FAT	GO:0048666~neuron development	13	3.86905	0.00444252	11735, 12399, 329165, 20423, 229715, 13799, 18227, 18013, 171171, 110648, 20664, 15285, 12286	233	292	13588	2.59633	0.99918	0.276028	7.18237		18806
UP_SEQ_FEATURE	compositionally biased region:Poly-Pro	15	4.46429	0.00452989	15387, 12570, 328110, 20602, 14359, 20230, 107503, 20238, 223989, 71514, 72722, 64406, 207212, 14370, 211007	301	336	16021	2.37616	0.986051	0.377929	6.87034		18986
GOTERM_MF_FAT	GO:0016564~transcription repressor activity	11	3.27381	0.00503868	71458, 20602, 15404, 15460, 20230, 81703, 235320, 21848, 12417, 66830, 20238	241	211	13288	2.87444	0.866073	0.16704	6.79847		19046
SP_PIR_KEYWORDS	coiled coil	46	13.6905	0.00506355	22029, 14218, 20602, 227937, 627214, 225131, 330369, 81702, 53621, 21848, 72507, 226154, 17192, 242819, 217201, 20227, 54126, 68729, 330938, 16795, 208618, 240121, 66743, 641340, 23806, 68652, 320696, 319636, 329165, 214742, 27008, 67203, 18472, 382034, 217578, 233335, 68617, 231051, 68732, 94089, 78891, 18040, 408022, 382018, 74302, 211007	315	1732	17854	1.50534	0.734182	0.0749781	6.42379		19052
GOTERM_BP_FAT	GO:0030855~epithelial cell differentiation	8	2.38095	0.00514536	19206, 15379, 12367, 13982, 57265, 102247, 22431, 19058	233	123	13588	3.79301	0.999734	0.300903	8.27323		19054
SP_PIR_KEYWORDS	protein phosphatase	8	2.38095	0.00533389	19052, 72685, 237860, 232941, 67446, 74302, 229776, 19046	315	120	17854	3.77862	0.752383	0.0746178	6.7558		19058
KEGG_PATHWAY	mmu04310:Wnt signaling pathway	8	2.38095	0.0055184	19052, 18018, 26965, 22409, 57265, 14370, 226849, 19058	84	149	5738	3.66763	0.473712	0.473712	6.11812		19070
GOTERM_BP_FAT	GO:0021953~central nervous system neuron differentiation	5	1.4881	0.00557539	110648, 20664, 15285, 12286, 18227	233	42	13588	6.94257	0.999867	0.310508	8.93469		19206
GOTERM_BP_FAT	GO:0030902~hindbrain development	6	1.78571	0.00568376	19883, 110648, 20423, 12286, 13799, 16658	233	67	13588	5.22247	0.999888	0.30503	9.10068		19358
GOTERM_MF_FAT	GO:0005496~steroid binding	5	1.4881	0.00622442	19206, 13982, 30942, 170461, 15484	241	41	13288	6.72402	0.916679	0.187052	8.3347		19714
KEGG_PATHWAY	mmu05200:Pathways in cancer	12	3.57143	0.00641015	22029, 17395, 19206, 20423, 21787, 12367, 235320, 22409, 57265, 14370, 18590, 12576	84	323	5738	2.53782	0.525726	0.311325	7.07409		19883
GOTERM_BP_FAT	GO:0048562~embryonic organ morphogenesis	9	2.67857	0.00643533	98711, 15373, 20423, 15404, 72999, 15284, 14234, 212712, 16658	233	161	13588	3.25999	0.999967	0.3272	10.244		19989
GOTERM_BP_FAT	GO:0045892~negative regulation of transcription, DNA-dependent	13	3.86905	0.0067355	15223, 71458, 20602, 20423, 20230, 212712, 81703, 21848, 235320, 17192, 15404, 12417, 22431	233	308	13588	2.46146	0.999979	0.329338	10.6969		20024
GOTERM_BP_FAT	GO:0021517~ventral spinal cord development	4	1.19048	0.00676114	20423, 15285, 12286, 14028	233	23	13588	10.1422	0.99998	0.320701	10.7355		20167
GOTERM_BP_FAT	GO:0000902~cell morphogenesis	13	3.86905	0.00680471	15223, 11735, 12399, 20423, 229715, 18227, 18018, 171171, 110648, 15285, 15379, 12286, 19058	233	309	13588	2.45349	0.999981	0.313242	10.801		20227
GOTERM_BP_FAT	GO:0051253~negative regulation of RNA metabolic process	13	3.86905	0.00711785	15223, 71458, 20602, 20423, 20230, 212712, 81703, 21848, 235320, 17192, 15404, 12417, 22431	233	310	13588	2.44558	0.999989	0.316155	11.2706		20230
GOTERM_BP_FAT	GO:0021510~spinal cord development	5	1.4881	0.00770958	20423, 15285, 22255, 12286, 14028	233	46	13588	6.33887	0.999996	0.328645	12.1517		20238
KEGG_PATHWAY	mmu05217:Basal cell carcinoma	5	1.4881	0.0079312	19206, 20423, 22409, 57265, 14370	84	55	5738	6.20996	0.602948	0.265008	8.68421		20423
SP_PIR_KEYWORDS	chromosomal rearrangement	3	0.892857	0.00804927	20230, 212712, 21848	315	8	17854	21.2548	0.878685	0.105078	10.0307		20602
INTERPRO	IPR001683:Phox-like	5	1.4881	0.00813422	14218, 18806, 66696, 55988, 227449	302	47	17763	6.25722	0.994127	0.642088	11.4326		20609
GOTERM_BP_FAT	GO:0014031~mesenchymal cell development	5	1.4881	0.00831619	98711, 18018, 20423, 14234, 19058	233	47	13588	6.204	0.999998	0.340652	13.0464		20664
GOTERM_BP_FAT	GO:0048568~embryonic organ development	11	3.27381	0.00855981	98711, 15373, 20423, 15404, 72999, 15284, 13984, 14234, 212712, 72469, 16658	233	241	13588	2.6618	0.999999	0.340165	13.4033		20856
GOTERM_BP_FAT	GO:0030030~cell projection organization	13	3.86905	0.00879862	15223, 11735, 12399, 329165, 20423, 229715, 18227, 171171, 110648, 15285, 15379, 12286, 18590	233	319	13588	2.37658	0.999999	0.339558	13.7518		20964
UP_SEQ_FEATURE	compositionally biased region:Gly-rich	10	2.97619	0.00881282	53379, 56436, 23806, 72722, 83396, 246086, 53422, 81702, 58233, 224902	301	187	16021	2.84631	0.999759	0.56524	12.9574		21787
GOTERM_BP_FAT	GO:0048598~embryonic morphogenesis	14	4.16667	0.00881797	22772, 15373, 19206, 20423, 212712, 13984, 235320, 98711, 18986, 15404, 72999, 15284, 14234, 16658	233	359	13588	2.27422	0.999999	0.332278	13.78		21848
GOTERM_BP_FAT	GO:0048762~mesenchymal cell differentiation	5	1.4881	0.00962132	98711, 18018, 20423, 14234, 19058	233	49	13588	5.95078	1	0.348586	14.9424		21950
GOTERM_BP_FAT	GO:0010628~positive regulation of gene expression	17	5.05952	0.00967223	19883, 20423, 212712, 21848, 13982, 18227, 20238, 14028, 72308, 26896, 18986, 83396, 15404, 14234, 22431, 12393, 16658	233	488	13588	2.03156	1	0.342456	15.0155		22029
GOTERM_BP_FAT	GO:0007389~pattern specification process	12	3.57143	0.00968474	15223, 19206, 20423, 18183, 15285, 22255, 15404, 14234, 212712, 235320, 14028, 16658	233	284	13588	2.46412	1	0.335514	15.0335		22070
GOTERM_BP_FAT	GO:0001501~skeletal system development	12	3.57143	0.0099308	17395, 98711, 20423, 22255, 15404, 72999, 14234, 212712, 235320, 208618, 12393, 18740	233	285	13588	2.45548	1	0.335307	15.3862		22255
GOTERM_BP_FAT	GO:0008283~cell proliferation	11	3.27381	0.01001	20602, 16876, 19206, 20423, 26965, 67203, 20230, 14234, 13982, 18472, 18590	233	247	13588	2.59714	1	0.330625	15.4994		22409
GOTERM_MF_FAT	GO:0008289~lipid binding	14	4.16667	0.0100106	14218, 66696, 19206, 13168, 53422, 13982, 30942, 18806, 55988, 227449, 13855, 170461, 382018, 15484	241	345	13288	2.23744	0.981763	0.265102	13.0842		22431
SP_PIR_KEYWORDS	isopeptide bond	12	3.57143	0.0102008	15387, 56436, 19883, 227937, 68732, 19358, 26965, 20230, 212712, 26559, 22431, 16658	315	277	17854	2.45542	0.931167	0.125238	12.5498		22612
GOTERM_BP_FAT	GO:0060485~mesenchyme development	5	1.4881	0.010321	98711, 18018, 20423, 14234, 19058	233	50	13588	5.83176	1	0.332257	15.9427		22772
GOTERM_BP_FAT	GO:0006511~ubiquitin-dependent protein catabolic process	8	2.38095	0.0106004	23806, 327799, 72607, 19358, 26965, 230904, 236733, 30940	233	141	13588	3.3088	1	0.332999	16.339		23801
GOTERM_BP_FAT	GO:0016311~dephosphorylation	8	2.38095	0.0106004	19052, 19054, 237860, 232941, 67446, 74302, 229776, 19046	233	141	13588	3.3088	1	0.332999	16.339		23806
GOTERM_BP_FAT	GO:0048812~neuron projection morphogenesis	9	2.67857	0.0107707	11735, 171171, 110648, 12399, 20423, 15285, 12286, 229715, 18227	233	176	13588	2.98215	1	0.330977	16.5798		23934
GOTERM_CC_FAT	GO:0016607~nuclear speck	6	1.78571	0.0111967	83396, 225131, 381373, 235320, 22431, 68750	188	90	12504	4.43404	0.942732	0.248738	13.6397		26357
GOTERM_BP_FAT	GO:0034754~cellular hormone metabolic process	5	1.4881	0.0118172	110115, 98711, 20423, 13982, 15484	233	52	13588	5.60746	1	0.350268	18.0449		26405
GOTERM_BP_FAT	GO:0060602~branch elongation of an epithelium	3	0.892857	0.0119341	98711, 20423, 13982	233	10	13588	17.4953	1	0.346759	18.207		26559
SP_PIR_KEYWORDS	rna-binding	17	5.05952	0.0122448	15387, 53379, 14359, 53422, 81702, 53621, 19989, 20238, 66942, 223989, 268859, 71514, 237730, 52897, 102462, 22431, 224902	315	485	17854	1.9867	0.959869	0.141977	14.8825		26896
UP_SEQ_FEATURE	compositionally biased region:Poly-Ser	15	4.46429	0.0123295	12570, 18183, 50914, 381373, 319710, 21848, 105522, 68750, 56436, 68732, 239857, 15379, 207212, 68729, 229776	301	379	16021	2.10657	0.999991	0.653991	17.6749		26965
GOTERM_BP_FAT	GO:0031175~neuron projection development	10	2.97619	0.0127362	11735, 171171, 110648, 12399, 329165, 20423, 15285, 12286, 229715, 18227	233	218	13588	2.67512	1	0.359002	19.3115		27008
GOTERM_BP_FAT	GO:0007423~sensory organ development	11	3.27381	0.0129714	98711, 18986, 15373, 329165, 20664, 20423, 72999, 14234, 22431, 16658, 12576	233	257	13588	2.49608	1	0.358121	19.6326		30806
GOTERM_BP_FAT	GO:0048667~cell morphogenesis involved in neuron differentiation	9	2.67857	0.0129928	11735, 171171, 110648, 12399, 20423, 15285, 12286, 229715, 18227	233	182	13588	2.88384	1	0.352634	19.6619		30940
GOTERM_BP_FAT	GO:0006470~protein amino acid dephosphorylation	7	2.08333	0.0134354	19052, 19054, 237860, 232941, 67446, 229776, 19046	233	114	13588	3.58091	1	0.356335	20.2628		30942
GOTERM_BP_FAT	GO:0048706~embryonic skeletal system development	6	1.78571	0.013736	98711, 20423, 15404, 14234, 212712, 208618	233	83	13588	4.21573	1	0.356924	20.6685		50779
GOTERM_CC_FAT	GO:0008287~protein serine/threonine phosphatase complex	4	1.19048	0.0140154	19052, 232941, 56392, 226849	188	34	12504	7.82478	0.972266	0.278136	16.7914		50796
GOTERM_BP_FAT	GO:0045581~negative regulation of T cell differentiation	3	0.892857	0.0144233	15223, 20423, 15284	233	11	13588	15.9048	1	0.365331	21.5889		50914
GOTERM_BP_FAT	GO:0009792~embryonic development ending in birth or egg hatching	15	4.46429	0.0144827	22772, 20602, 19206, 20423, 212712, 13984, 17133, 72469, 14028, 17192, 98711, 15404, 15285, 14234, 208618	233	425	13588	2.05827	1	0.360941	21.668		50932
GOTERM_BP_FAT	GO:0015672~monovalent inorganic cation transport	12	3.57143	0.0151299	16497, 99738, 110862, 57138, 140492, 76252, 16485, 241118, 54403, 210741, 11964, 12576	233	303	13588	2.30961	1	0.368142	22.5246		52639
GOTERM_BP_FAT	GO:0035023~regulation of Rho protein signal transduction	6	1.78571	0.0158181	15223, 328967, 54126, 207212, 18472, 109934	233	86	13588	4.06867	1	0.375778	23.4259		52808
GOTERM_BP_FAT	GO:0045941~positive regulation of transcription	16	4.7619	0.016512	19883, 20423, 212712, 21848, 18227, 20238, 14028, 72308, 26896, 18986, 83396, 15404, 14234, 22431, 12393, 16658	233	475	13588	1.96438	1	0.383162	24.3248		52840
GOTERM_BP_FAT	GO:0021515~cell differentiation in spinal cord	4	1.19048	0.0169256	20423, 15285, 12286, 14028	233	32	13588	7.2897	1	0.385231	24.8557		52897
GOTERM_BP_FAT	GO:0000122~negative regulation of transcription from RNA polymerase II promoter	10	2.97619	0.0179939	17192, 15223, 71458, 20602, 20423, 15404, 20230, 212712, 81703, 22431	233	231	13588	2.52457	1	0.398554	26.2111		53379
GOTERM_BP_FAT	GO:0060429~epithelium development	11	3.27381	0.0181785	98711, 22772, 19206, 20423, 15379, 12367, 13982, 57265, 102247, 22431, 19058	233	271	13588	2.36713	1	0.396389	26.4429		53422
UP_SEQ_FEATURE	compositionally biased region:Glu-rich	11	3.27381	0.0183244	17192, 104662, 11538, 230904, 382018, 52808, 224902, 217578, 68750, 594844, 211007	301	247	16021	2.37038	1	0.765492	25.1692		53602
INTERPRO	IPR001965:Zinc finger, PHD-type	6	1.78571	0.0192656	228829, 219131, 231051, 21848, 17354, 217578	302	91	17763	3.8781	0.999995	0.869892	25.1116		53621
GOTERM_MF_FAT	GO:0016563~transcription activator activity	11	3.27381	0.0194005	641340, 18018, 72308, 18986, 26896, 83396, 20024, 14234, 18227, 22431, 30942	241	259	13288	2.34172	0.999589	0.427046	23.8953		54126
GOTERM_BP_FAT	GO:0035137~hindlimb morphogenesis	4	1.19048	0.0199194	19206, 20423, 235320, 18740	233	34	13588	6.86089	1	0.419738	28.5961		54366
GOTERM_BP_FAT	GO:0006813~potassium ion transport	8	2.38095	0.019994	16497, 99738, 110862, 57138, 140492, 16485, 210741, 12576	233	160	13588	2.91588	1	0.415635	28.687		54371
GOTERM_BP_FAT	GO:0045620~negative regulation of lymphocyte differentiation	3	0.892857	0.0200018	15223, 20423, 15284	233	13	13588	13.4579	1	0.410588	28.6965		54403
GOTERM_BP_FAT	GO:0016568~chromatin modification	10	2.97619	0.0200672	17192, 71458, 225518, 231051, 20230, 212712, 12417, 52808, 381813, 217578	233	236	13588	2.47108	1	0.406562	28.7761		54422
GOTERM_BP_FAT	GO:0045944~positive regulation of transcription from RNA polymerase II promoter	13	3.86905	0.0201822	19883, 20423, 212712, 18227, 20238, 14028, 26896, 18986, 15404, 14234, 12393, 22431, 16658	233	358	13588	2.11768	1	0.403402	28.9158		55988
SMART	SM00312:PX	5	1.4881	0.0204076	14218, 18806, 66696, 55988, 227449	205	47	9131	4.73845	0.952716	0.78255	21.7804		56030
GOTERM_MF_FAT	GO:0004721~phosphoprotein phosphatase activity	8	2.38095	0.0204444	19052, 72685, 237860, 232941, 67446, 74302, 229776, 19046	241	152	13288	2.90194	0.999731	0.421941	25.0167		56219
GOTERM_BP_FAT	GO:0043066~negative regulation of apoptosis	10	2.97619	0.0217119	22070, 54422, 11538, 14234, 12367, 12286, 13982, 107503, 18227, 12576	233	239	13588	2.44007	1	0.421552	30.751		56318
GOTERM_BP_FAT	GO:0007409~axonogenesis	8	2.38095	0.0219441	11735, 171171, 110648, 12399, 20423, 15285, 229715, 18227	233	163	13588	2.86221	1	0.420049	31.0256		56392
GOTERM_BP_FAT	GO:0016477~cell migration	10	2.97619	0.0223198	15223, 54422, 329165, 20664, 20423, 15285, 67203, 212712, 18227, 18472	233	240	13588	2.4299	1	0.420649	31.4678		56436
GOTERM_BP_FAT	GO:0042127~regulation of cell proliferation	17	5.05952	0.0223241	15223, 12399, 19206, 20423, 12367, 21848, 235320, 13982, 107503, 72469, 19054, 15284, 18263, 66830, 12393, 12576, 18590	233	538	13588	1.84275	1	0.415971	31.4728		56643
GOTERM_BP_FAT	GO:0010817~regulation of hormone levels	7	2.08333	0.0224982	110115, 98711, 20423, 13371, 12286, 13982, 15484	233	128	13588	3.18924	1	0.41379	31.6769		57138
INTERPRO	IPR003649:B-box, C-terminal	3	0.892857	0.0227694	21848, 68729, 240121	302	14	17763	12.6038	0.999999	0.87377	28.9916		57265
GOTERM_BP_FAT	GO:0006928~cell motion	13	3.86905	0.024018	15223, 11735, 54422, 12399, 329165, 20423, 67203, 212712, 18227, 18472, 110648, 20664, 15285	233	367	13588	2.06575	1	0.430119	33.4336		58233
GOTERM_BP_FAT	GO:0043010~camera-type eye development	7	2.08333	0.0240622	98711, 18986, 329165, 20664, 20423, 14234, 22431	233	130	13588	3.14018	1	0.426116	33.484		59052
GOTERM_BP_FAT	GO:0048705~skeletal system morphogenesis	7	2.08333	0.0240622	98711, 22255, 15404, 72999, 14234, 212712, 12393	233	130	13588	3.14018	1	0.426116	33.484		64406
GOTERM_BP_FAT	GO:0043069~negative regulation of programmed cell death	10	2.97619	0.0244096	22070, 54422, 11538, 14234, 12367, 12286, 13982, 107503, 18227, 12576	233	244	13588	2.39007	1	0.426219	33.8792		64435
GOTERM_BP_FAT	GO:0060548~negative regulation of cell death	10	2.97619	0.0250041	22070, 54422, 11538, 14234, 12367, 12286, 13982, 107503, 18227, 12576	233	245	13588	2.38031	1	0.429535	34.5505		65111
GOTERM_BP_FAT	GO:0007405~neuroblast proliferation	3	0.892857	0.0263308	20423, 67203, 18472	233	15	13588	11.6635	1	0.441994	36.0255		66174
UP_SEQ_FEATURE	compositionally biased region:Ser-rich	14	4.16667	0.0269993	14218, 66860, 118445, 320696, 27008, 81702, 226154, 98952, 56436, 80517, 56030, 20024, 15284, 208618	301	380	16021	1.96095	1	0.862096	34.89		66488
GOTERM_BP_FAT	GO:0007267~cell-cell signaling	11	3.27381	0.0273935	14802, 18986, 20423, 57138, 12286, 22409, 57265, 18472, 20238, 20964, 18590	233	290	13588	2.21205	1	0.450669	37.1844		66696
GOTERM_BP_FAT	GO:0043009~chordate embryonic development	14	4.16667	0.0287505	22772, 20602, 19206, 20423, 212712, 13984, 17133, 72469, 17192, 98711, 15404, 15285, 14234, 208618	233	421	13588	1.9393	1	0.462474	38.6355		66743
GOTERM_BP_FAT	GO:0045935~positive regulation of nucleobase, nucleoside, nucleotide and nucleic acid metabolic process	16	4.7619	0.0290072	19883, 20423, 212712, 21848, 18227, 20238, 14028, 72308, 26896, 18986, 83396, 15404, 14234, 22431, 12393, 16658	233	510	13588	1.82957	1	0.461065	38.9064		66830
GOTERM_MF_FAT	GO:0016791~phosphatase activity	10	2.97619	0.0291654	19052, 72685, 227648, 237860, 232941, 56318, 67446, 74302, 229776, 19046	241	238	13288	2.31668	0.999992	0.521107	33.804		66839
GOTERM_BP_FAT	GO:0021700~developmental maturation	6	1.78571	0.0293693	12399, 12286, 18227, 382018, 102247, 12393	233	101	13588	3.46441	1	0.460905	39.2867		66860
GOTERM_BP_FAT	GO:0021904~dorsal/ventral neural tube patterning	3	0.892857	0.0297589	19206, 20423, 15285	233	16	13588	10.9345	1	0.461063	39.6933		66942
GOTERM_BP_FAT	GO:0060560~developmental growth involved in morphogenesis	3	0.892857	0.0297589	98711, 20423, 13982	233	16	13588	10.9345	1	0.461063	39.6933		67203
UP_SEQ_FEATURE	repeat:UIM 1	3	0.892857	0.0312483	13858, 13855, 30940	301	15	16021	10.6452	1	0.881619	39.2076		67268
UP_SEQ_FEATURE	repeat:UIM 2	3	0.892857	0.0312483	13858, 13855, 30940	301	15	16021	10.6452	1	0.881619	39.2076		67307
UP_SEQ_FEATURE	compositionally biased region:Poly-Arg	8	2.38095	0.0320729	71514, 14359, 232941, 15404, 140492, 14234, 207212, 382034	301	161	16021	2.64477	1	0.870621	40.0137		67446
GOTERM_CC_FAT	GO:0005813~centrosome	7	2.08333	0.033092	67203, 78891, 240121, 225659, 229776, 226154, 18472	188	160	12504	2.90984	0.999806	0.509484	35.4843		67704
GOTERM_BP_FAT	GO:0021537~telencephalon development	5	1.4881	0.0345698	20602, 110648, 20423, 67203, 18472	233	72	13588	4.04983	1	0.508727	44.5084		67996
GOTERM_BP_FAT	GO:0050868~negative regulation of T cell activation	4	1.19048	0.0346187	15223, 20423, 15284, 12367	233	42	13588	5.55406	1	0.504843	44.5554		68617
GOTERM_CC_FAT	GO:0000228~nuclear chromosome	6	1.78571	0.035133	20230, 212712, 21848, 12417, 217578, 20964	188	121	12504	3.29805	0.999887	0.502815	37.2356		68652
UP_SEQ_FEATURE	repeat:ANK 11	3	0.892857	0.0352784	66860, 81702, 105522	301	16	16021	9.97986	1	0.87904	43.0536		68729
UP_SEQ_FEATURE	lipid moiety-binding region:GPI-anchor amidated asparagine	3	0.892857	0.0352784	13637, 23934, 71003	301	16	16021	9.97986	1	0.87904	43.0536		68732
GOTERM_MF_FAT	GO:0005113~patched binding	2	0.595238	0.0357979	19206, 20423	241	2	13288	55.1369	1	0.574062	39.8361		68750
GOTERM_BP_FAT	GO:0046578~regulation of Ras protein signal transduction	8	2.38095	0.0359662	15223, 328967, 13196, 54126, 207212, 56392, 18472, 109934	233	181	13588	2.57757	1	0.514087	45.8368		68888
UP_SEQ_FEATURE	compositionally biased region:Poly-His	4	1.19048	0.0361867	22772, 330369, 15379, 16658	301	39	16021	5.45907	1	0.869995	43.8883		68939
GOTERM_BP_FAT	GO:0001822~kidney development	6	1.78571	0.0363597	98711, 20423, 14234, 235320, 18263, 22431	233	107	13588	3.27015	1	0.513671	46.2057		69085
GOTERM_BP_FAT	GO:0051173~positive regulation of nitrogen compound metabolic process	16	4.7619	0.0365913	19883, 20423, 212712, 21848, 18227, 20238, 14028, 72308, 26896, 18986, 83396, 15404, 14234, 22431, 12393, 16658	233	526	13588	1.77392	1	0.511691	46.4217		69125
KEGG_PATHWAY	mmu04810:Regulation of actin cytoskeleton	8	2.38095	0.0367062	237860, 329165, 11465, 16421, 54126, 67268, 19046, 18590	84	217	5738	2.51832	0.986938	0.661932	34.7311		70350
GOTERM_BP_FAT	GO:0045786~negative regulation of cell cycle	4	1.19048	0.0367601	12399, 12367, 13982, 12576	233	43	13588	5.42489	1	0.509143	46.5787		70508
INTERPRO	IPR002110:Ankyrin	9	2.67857	0.0367775	11735, 545554, 71458, 66860, 13196, 81702, 241158, 106585, 105522	302	223	17763	2.37382	1	0.947458	42.7069		70572
GOTERM_BP_FAT	GO:0010970~microtubule-based transport	3	0.892857	0.0371081	67203, 18040, 18472	233	18	13588	9.7196	1	0.508363	46.9008		70646
SMART	SM00502:BBC	3	0.892857	0.0378883	21848, 68729, 240121	205	14	9131	9.5446	0.996709	0.851249	36.8825		70796
GOTERM_BP_FAT	GO:0010557~positive regulation of macromolecule biosynthetic process	16	4.7619	0.0386768	19883, 20423, 212712, 21848, 18227, 20238, 14028, 72308, 26896, 18986, 83396, 15404, 14234, 22431, 12393, 16658	233	530	13588	1.76053	1	0.519063	48.3306		71003
GOTERM_BP_FAT	GO:0008285~negative regulation of cell proliferation	9	2.67857	0.0387525	15223, 19054, 12399, 19206, 20423, 12367, 235320, 21848, 12576	233	224	13588	2.34312	1	0.515699	48.3986		71354
GOTERM_BP_FAT	GO:0001655~urogenital system development	7	2.08333	0.0392309	98711, 20423, 14234, 235320, 13982, 18263, 22431	233	146	13588	2.79605	1	0.516081	48.8269		71458
GOTERM_BP_FAT	GO:0031069~hair follicle morphogenesis	3	0.892857	0.0410161	12399, 15220, 20423	233	19	13588	9.20804	1	0.528122	50.3955		71514
GOTERM_BP_FAT	GO:0048665~neuron fate specification	3	0.892857	0.0410161	20423, 15285, 14028	233	19	13588	9.20804	1	0.528122	50.3955		71703
GOTERM_BP_FAT	GO:0030901~midbrain development	3	0.892857	0.0410161	54422, 20423, 13799	233	19	13588	9.20804	1	0.528122	50.3955		71738
SP_PIR_KEYWORDS	methylation	9	2.67857	0.0421276	19052, 15387, 71514, 53379, 237730, 14359, 11465, 381813, 14700	315	221	17854	2.30821	0.999987	0.399876	43.046		72117
KEGG_PATHWAY	mmu04340:Hedgehog signaling pathway	4	1.19048	0.0426986	22772, 19206, 20423, 22409	84	54	5738	5.05996	0.993666	0.636647	39.2162		72308
SP_PIR_KEYWORDS	ank repeat	9	2.67857	0.0430424	11735, 545554, 71458, 66860, 13196, 81702, 241158, 106585, 105522	315	222	17854	2.29781	0.99999	0.393021	43.7533		72469
UP_SEQ_FEATURE	domain:PX	4	1.19048	0.0436507	14218, 18806, 66696, 55988	301	42	16021	5.06913	1	0.903021	50.3269		72507
GOTERM_BP_FAT	GO:0010604~positive regulation of macromolecule metabolic process	18	5.35714	0.0437669	19883, 20423, 212712, 21848, 13982, 18227, 20238, 14028, 72308, 26896, 18986, 83396, 15404, 14234, 11502, 22431, 12393, 16658	233	633	13588	1.65832	1	0.547799	52.7244		72535
PIR_SUPERFAMILY	PIRSF037932:ataxin 2 binding protein, A2BP type	2	0.595238	0.0439616	268859, 52897	122	3	8136	44.459	0.99897	0.99897	41.6495		72607
PIR_SUPERFAMILY	PIRSF037932:Ataxin_2_bd_A2BP	2	0.595238	0.0439616	268859, 52897	122	3	8136	44.459	0.99897	0.99897	41.6495		72685
GOTERM_MF_FAT	GO:0008170~N-methyltransferase activity	4	1.19048	0.0448063	225518, 231051, 212528, 381813	241	44	13288	5.01245	1	0.637089	47.2142		72722
INTERPRO	IPR001214:SET	4	1.19048	0.0452065	225518, 231051, 232187, 233904	302	47	17763	5.00578	1	0.960564	49.7239		72792
INTERPRO	IPR001628:Zinc finger, nuclear hormone receptor-type	4	1.19048	0.0452065	19883, 13982, 18227, 30942	302	47	17763	5.00578	1	0.960564	49.7239		72999
GOTERM_BP_FAT	GO:0048663~neuron fate commitment	4	1.19048	0.0459859	20423, 15285, 50914, 14028	233	47	13588	4.9632	1	0.562052	54.5277		73635
UP_SEQ_FEATURE	short sequence motif:Nuclear localization signal	11	3.27381	0.0462286	53379, 18018, 20230, 381373, 74413, 21848, 18013, 224902, 20238, 12576, 18740	301	289	16021	2.0259	1	0.904071	52.385		74117
GOTERM_MF_FAT	GO:0035091~phosphoinositide binding	5	1.4881	0.0466409	14218, 18806, 66696, 55988, 227449	241	75	13288	3.6758	1	0.632312	48.6098		74302
INTERPRO	IPR001723:Steroid hormone receptor	4	1.19048	0.0476365	19883, 13982, 18227, 30942	302	48	17763	4.90149	1	0.953581	51.5927		74386
GOTERM_BP_FAT	GO:0043523~regulation of neuron apoptosis	5	1.4881	0.0479104	54422, 11538, 12286, 13982, 18227	233	80	13588	3.64485	1	0.573316	56.0391		74413
UP_SEQ_FEATURE	zinc finger region:C2H2-type 3	10	2.97619	0.048243	225518, 64406, 118445, 22772, 83396, 100515, 11538, 22431, 16601, 68750	301	252	16021	2.11214	1	0.902355	53.9374		74530
GOTERM_MF_FAT	GO:0043566~structure-specific DNA binding	5	1.4881	0.0485627	53379, 81702, 14234, 235320, 22431	241	76	13288	3.62743	1	0.628666	50.0351		74838
INTERPRO	IPR019787:Zinc finger, PHD-finger	5	1.4881	0.0487562	228829, 231051, 21848, 17354, 217578	302	81	17763	3.63073	1	0.94263	52.4319		75415
GOTERM_CC_FAT	GO:0000790~nuclear chromatin	4	1.19048	0.0490088	20230, 212712, 21848, 12417	188	55	12504	4.83714	0.999997	0.598154	48.0263		75697
GOTERM_BP_FAT	GO:0010553~negative regulation of specific transcription from RNA polymerase II promoter	3	0.892857	0.0492677	15223, 71458, 20423	233	21	13588	8.33109	1	0.579804	57.0765		76252
GOTERM_CC_FAT	GO:0042995~cell projection	15	4.46429	0.049843	18746, 11735, 14218, 70350, 329165, 13982, 18472, 18806, 57138, 18040, 12286, 230904, 17289, 74117, 18590	188	575	12504	1.73506	0.999998	0.579272	48.6169		76482
INTERPRO	IPR013711:Runx inhibition	2	0.595238	0.0499822	12399, 12393	302	3	17763	39.2119	1	0.931959	53.3351		76893
INTERPRO	IPR013524:Acute myeloid leukemia 1 (AML 1)/Runt	2	0.595238	0.0499822	12399, 12393	302	3	17763	39.2119	1	0.931959	53.3351		77552
INTERPRO	IPR000040:Acute myeloid leukemia 1 protein (AML 1)/Runt	2	0.595238	0.0499822	12399, 12393	302	3	17763	39.2119	1	0.931959	53.3351		77626
INTERPRO	IPR017325:RNA-binding protein 9/Ataxin-2-binding protein	2	0.595238	0.0499822	268859, 52897	302	3	17763	39.2119	1	0.931959	53.3351		78634
INTERPRO	IPR008946:Nuclear hormone receptor, ligand-binding	4	1.19048	0.0501294	19883, 13982, 18227, 30942	302	49	17763	4.80146	1	0.916957	53.4424		78891
INTERPRO	IPR000536:Nuclear hormone receptor, ligand-binding, core	4	1.19048	0.0501294	19883, 13982, 18227, 30942	302	49	17763	4.80146	1	0.916957	53.4424		80517
GOTERM_BP_FAT	GO:0060684~epithelial-mesenchymal cell signaling	2	0.595238	0.0503557	20423, 18590	233	3	13588	38.8784	1	0.584076	57.8915		81702
GOTERM_BP_FAT	GO:0060523~prostate epithelial cord elongation	2	0.595238	0.0503557	20423, 13982	233	3	13588	38.8784	1	0.584076	57.8915		81703
GOTERM_BP_FAT	GO:0031328~positive regulation of cellular biosynthetic process	16	4.7619	0.0516261	19883, 20423, 212712, 21848, 18227, 20238, 14028, 72308, 26896, 18986, 83396, 15404, 14234, 22431, 12393, 16658	233	552	13588	1.69037	1	0.589553	58.8246		83396
UP_SEQ_FEATURE	active site:Phosphocysteine intermediate	5	1.4881	0.0520892	72685, 237860, 67446, 74302, 229776	301	75	16021	3.54839	1	0.909017	56.7707		94089
GOTERM_BP_FAT	GO:0042981~regulation of apoptosis	16	4.7619	0.0522316	22029, 54422, 12399, 11538, 12367, 235320, 13982, 107503, 18227, 22070, 17395, 65111, 54126, 14234, 12286, 12576	233	553	13588	1.68731	1	0.590103	59.2624		98711
SP_PIR_KEYWORDS	mrna splicing	8	2.38095	0.052364	268859, 15387, 71514, 53379, 328110, 20227, 52897, 381373	315	191	17854	2.374	0.999999	0.442844	50.5124		98952
GOTERM_BP_FAT	GO:0001654~eye development	7	2.08333	0.052554	98711, 18986, 329165, 20664, 20423, 14234, 22431	233	157	13588	2.60015	1	0.588626	59.4938		99738
SMART	SM00249:PHD	6	1.78571	0.0527062	228829, 219131, 231051, 21848, 17354, 217578	205	91	9131	2.9368	0.999669	0.865124	47.5385		100515
GOTERM_BP_FAT	GO:0045893~positive regulation of transcription, DNA-dependent	13	3.86905	0.0531702	19883, 20423, 212712, 18227, 20238, 14028, 26896, 18986, 15404, 14234, 12393, 22431, 16658	233	416	13588	1.82242	1	0.589256	59.9326		101631
UP_SEQ_FEATURE	zinc finger region:C3H1-type	3	0.892857	0.0532019	212528, 53621, 237256	301	20	16021	7.98389	1	0.903514	57.5594		102247
GOTERM_BP_FAT	GO:0001942~hair follicle development	4	1.19048	0.0535831	12399, 15220, 20423, 18590	233	50	13588	4.66541	1	0.588452	60.2241		102462
GOTERM_BP_FAT	GO:0043524~negative regulation of neuron apoptosis	4	1.19048	0.0535831	54422, 11538, 12286, 18227	233	50	13588	4.66541	1	0.588452	60.2241		104080
GOTERM_BP_FAT	GO:0022404~molting cycle process	4	1.19048	0.0535831	12399, 15220, 20423, 18590	233	50	13588	4.66541	1	0.588452	60.2241		104662
GOTERM_BP_FAT	GO:0022405~hair cycle process	4	1.19048	0.0535831	12399, 15220, 20423, 18590	233	50	13588	4.66541	1	0.588452	60.2241		105522
KEGG_PATHWAY	mmu04950:Maturity onset diabetes of the young	3	0.892857	0.0536994	15285, 15379, 30942	84	26	5738	7.88187	0.998343	0.655996	46.7254		106585
UP_SEQ_FEATURE	DNA-binding region:Nuclear receptor	4	1.19048	0.0546939	19883, 13982, 18227, 30942	301	46	16021	4.62834	1	0.899863	58.5958		107503
UP_SEQ_FEATURE	zinc finger region:NR C4-type	4	1.19048	0.0546939	19883, 13982, 18227, 30942	301	46	16021	4.62834	1	0.899863	58.5958		107951
GOTERM_BP_FAT	GO:0009891~positive regulation of biosynthetic process	16	4.7619	0.0549537	19883, 20423, 212712, 21848, 18227, 20238, 14028, 72308, 26896, 18986, 83396, 15404, 14234, 22431, 12393, 16658	233	557	13588	1.67519	1	0.594276	61.1775		108124
GOTERM_BP_FAT	GO:0048870~cell motility	10	2.97619	0.0550793	15223, 54422, 329165, 20664, 20423, 15285, 67203, 212712, 18227, 18472	233	284	13588	2.05344	1	0.591495	61.2637		109934
GOTERM_BP_FAT	GO:0051674~localization of cell	10	2.97619	0.0550793	15223, 54422, 329165, 20664, 20423, 15285, 67203, 212712, 18227, 18472	233	284	13588	2.05344	1	0.591495	61.2637		110115
UP_SEQ_FEATURE	DNA-binding region:CUT	2	0.595238	0.0551343	246086, 15379	301	3	16021	35.4839	1	0.891781	58.8972		110648
UP_SEQ_FEATURE	domain:Runt	2	0.595238	0.0551343	12399, 12393	301	3	16021	35.4839	1	0.891781	58.8972		110862
UP_SEQ_FEATURE	site:Interaction with RNA	2	0.595238	0.0551343	268859, 52897	301	3	16021	35.4839	1	0.891781	58.8972		118445
GOTERM_BP_FAT	GO:0051254~positive regulation of RNA metabolic process	13	3.86905	0.0560443	19883, 20423, 212712, 18227, 20238, 14028, 26896, 18986, 15404, 14234, 12393, 22431, 16658	233	419	13588	1.80938	1	0.594429	61.9206		140492
GOTERM_BP_FAT	GO:0010551~regulation of specific transcription from RNA polymerase II promoter	4	1.19048	0.0562412	15223, 71458, 20423, 14028	233	51	13588	4.57393	1	0.592181	62.0534		170461
GOTERM_BP_FAT	GO:0043067~regulation of programmed cell death	16	4.7619	0.056991	22029, 54422, 12399, 11538, 12367, 235320, 13982, 107503, 18227, 22070, 17395, 65111, 54126, 14234, 12286, 12576	233	560	13588	1.66622	1	0.593635	62.5549		171170
INTERPRO	IPR003903:Ubiquitin interacting motif	3	0.892857	0.0573208	13858, 13855, 30940	302	23	17763	7.6719	1	0.929497	58.4157		171171
GOTERM_BP_FAT	GO:0008380~RNA splicing	8	2.38095	0.0573427	268859, 15387, 71514, 53379, 328110, 20227, 52897, 381373	233	201	13588	2.3211	1	0.592452	62.788		192650
SP_PIR_KEYWORDS	potassium	6	1.78571	0.0574274	18746, 16497, 99738, 110862, 57138, 16485	315	118	17854	2.882	1	0.46068	53.8613		207212
SP_PIR_KEYWORDS	alternative initiation	4	1.19048	0.0576433	18018, 12266, 54126, 22431	315	50	17854	4.53435	1	0.448987	53.9994		207375
GOTERM_CC_FAT	GO:0005694~chromosome	11	3.27381	0.05778	19052, 17192, 225518, 67203, 20230, 212712, 21848, 12417, 226849, 217578, 20964	188	378	12504	1.93549	1	0.611252	53.9346		208618
GOTERM_BP_FAT	GO:0048730~epidermis morphogenesis	3	0.892857	0.0580599	12399, 15220, 20423	233	23	13588	7.60664	1	0.59367	63.2591		209707
GOTERM_BP_FAT	GO:0032582~negative regulation of gene-specific transcription	3	0.892857	0.0580599	15223, 71458, 20423	233	23	13588	7.60664	1	0.59367	63.2591		210741
UP_SEQ_FEATURE	zinc finger region:RING-type; degenerate	3	0.892857	0.0580933	53621, 68729, 211007	301	21	16021	7.6037	1	0.894887	60.8695		211007
GOTERM_MF_FAT	GO:0003707~steroid hormone receptor activity	4	1.19048	0.0584254	19883, 13982, 18227, 30942	241	49	13288	4.50097	1	0.680489	56.7894		212528
GOTERM_BP_FAT	GO:0006812~cation transport	15	4.46429	0.0585759	16497, 99738, 140492, 76252, 213053, 54403, 210741, 18018, 110862, 57138, 16485, 12286, 241118, 12576, 11964	233	515	13588	1.69857	1	0.593571	63.5946		212712
GOTERM_BP_FAT	GO:0051250~negative regulation of lymphocyte activation	4	1.19048	0.058961	15223, 20423, 15284, 12367	233	52	13588	4.48597	1	0.592639	63.8431		212898
GOTERM_BP_FAT	GO:0042633~hair cycle	4	1.19048	0.058961	12399, 15220, 20423, 18590	233	52	13588	4.48597	1	0.592639	63.8431		212980
GOTERM_BP_FAT	GO:0042303~molting cycle	4	1.19048	0.058961	12399, 15220, 20423, 18590	233	52	13588	4.48597	1	0.592639	63.8431		212998
GOTERM_BP_FAT	GO:0010941~regulation of cell death	16	4.7619	0.059524	22029, 54422, 12399, 11538, 12367, 235320, 13982, 107503, 18227, 22070, 17395, 65111, 54126, 14234, 12286, 12576	233	563	13588	1.65734	1	0.592853	64.2036		213053
GOTERM_BP_FAT	GO:0030879~mammary gland development	5	1.4881	0.0595374	19206, 18183, 12036, 13982, 102247	233	86	13588	3.39056	1	0.589597	64.2121		213541
UP_SEQ_FEATURE	repeat:1	7	2.08333	0.0599699	72685, 71514, 18018, 72308, 13858, 13855, 19989	301	148	16021	2.51744	1	0.893356	62.074		214742
INTERPRO	IPR001331:Guanine-nucleotide dissociation stimulator, CDC24, conserved site	4	1.19048	0.0607178	328967, 54126, 207212, 109934	302	53	17763	4.43909	1	0.927681	60.5884		216558
UP_SEQ_FEATURE	compositionally biased region:Ala-rich	6	1.78571	0.0612599	209707, 15373, 26896, 81702, 70646, 14028	301	113	16021	2.82615	1	0.889553	62.8818		217201
GOTERM_BP_FAT	GO:0060541~respiratory system development	6	1.78571	0.0613408	98711, 18986, 20423, 15285, 19058, 18590	233	124	13588	2.82182	1	0.597553	65.3437		217578
GOTERM_MF_FAT	GO:0003723~RNA binding	19	5.65476	0.0615669	15387, 53379, 107951, 14359, 212528, 53422, 81702, 53621, 19989, 20238, 66942, 223989, 268859, 71514, 237730, 52897, 102462, 22431, 224902	241	672	13288	1.55893	1	0.683225	58.756		219131
GOTERM_BP_FAT	GO:0050866~negative regulation of cell activation	4	1.19048	0.0617418	15223, 20423, 15284, 12367	233	53	13588	4.40133	1	0.596732	65.5907		223455
GOTERM_BP_FAT	GO:0002695~negative regulation of leukocyte activation	4	1.19048	0.0617418	15223, 20423, 15284, 12367	233	53	13588	4.40133	1	0.596732	65.5907		223989
GOTERM_BP_FAT	GO:0046546~development of primary male sexual characteristics	4	1.19048	0.0617418	16876, 20423, 13982, 22431	233	53	13588	4.40133	1	0.596732	65.5907		224020
GOTERM_BP_FAT	GO:0021532~neural tube patterning	3	0.892857	0.0626443	19206, 20423, 15285	233	24	13588	7.2897	1	0.598966	66.1406		224794
GOTERM_MF_FAT	GO:0030955~potassium ion binding	6	1.78571	0.0626835	18746, 16497, 99738, 110862, 57138, 16485	241	118	13288	2.80357	1	0.67378	59.4348		224902
GOTERM_BP_FAT	GO:0008544~epidermis development	6	1.78571	0.0630515	12399, 15220, 19206, 20423, 12367, 18590	233	125	13588	2.79924	1	0.598191	66.386		225131
INTERPRO	IPR004827:Basic-leucine zipper (bZIP) transcription factor	4	1.19048	0.0635155	17133, 81703, 107503, 16658	302	54	17763	4.35688	1	0.924209	62.2978		225518
GOTERM_MF_FAT	GO:0016566~specific transcriptional repressor activity	3	0.892857	0.0641064	20602, 235320, 66830	241	23	13288	7.19177	1	0.666697	60.2847		225659
GOTERM_CC_FAT	GO:0005815~microtubule organizing center	7	2.08333	0.0645786	67203, 78891, 240121, 225659, 229776, 226154, 18472	188	189	12504	2.46336	1	0.63118	58.0805		226154
UP_SEQ_FEATURE	repeat:2	7	2.08333	0.0647959	72685, 71514, 18018, 72308, 13858, 13855, 19989	301	151	16021	2.46743	1	0.894744	65.0141		226849
GOTERM_BP_FAT	GO:0006796~phosphate metabolic process	22	6.54762	0.0660489	399510, 107951, 237860, 329165, 232941, 76252, 224020, 21848, 26559, 235344, 19052, 19054, 22612, 67446, 78891, 26405, 17289, 74302, 229776, 50932, 19046, 11964	233	866	13588	1.48151	1	0.612608	68.1415		227449
GOTERM_BP_FAT	GO:0006793~phosphorus metabolic process	22	6.54762	0.0660489	399510, 107951, 237860, 329165, 232941, 76252, 224020, 21848, 26559, 235344, 19052, 19054, 22612, 67446, 78891, 26405, 17289, 74302, 229776, 50932, 19046, 11964	233	866	13588	1.48151	1	0.612608	68.1415		227648
GOTERM_BP_FAT	GO:0060737~prostate gland morphogenetic growth	2	0.595238	0.0665734	20423, 13982	233	4	13588	29.1588	1	0.612435	68.4397		227937
GOTERM_BP_FAT	GO:0030900~forebrain development	7	2.08333	0.0670168	20602, 110648, 20664, 20423, 67203, 18472, 18740	233	167	13588	2.44445	1	0.611807	68.6897		228829
GOTERM_BP_FAT	GO:0060688~regulation of morphogenesis of a branching structure	3	0.892857	0.067347	20423, 13982, 18590	233	25	13588	6.99811	1	0.61055	68.8747		229715
GOTERM_BP_FAT	GO:0002064~epithelial cell development	3	0.892857	0.067347	15379, 13982, 102247	233	25	13588	6.99811	1	0.61055	68.8747		229776
GOTERM_BP_FAT	GO:0016571~histone methylation	3	0.892857	0.067347	231051, 20230, 381813	233	25	13588	6.99811	1	0.61055	68.8747		230025
INTERPRO	IPR018247:EF-HAND 1	8	2.38095	0.0683775	19054, 72607, 13858, 53602, 192650, 72469, 67268, 19058	302	211	17763	2.23006	1	0.927242	65.105		230594
GOTERM_CC_FAT	GO:0044454~nuclear chromosome part	5	1.4881	0.0685843	20230, 212712, 21848, 12417, 20964	188	103	12504	3.22867	1	0.633071	60.359		230903
INTERPRO	IPR000504:RNA recognition motif, RNP-1	8	2.38095	0.0697516	268859, 223989, 71514, 53379, 67996, 52897, 53621, 224902	302	212	17763	2.21954	1	0.92007	65.8623		230904
INTERPRO	IPR011989:Armadillo-like helical	6	1.78571	0.0704268	414872, 227937, 71703, 78891, 238799, 70572	302	130	17763	2.71467	1	0.910871	66.2288		231051
INTERPRO	IPR012677:Nucleotide-binding, alpha-beta plait	8	2.38095	0.0711968	268859, 223989, 71514, 53379, 67996, 52897, 53621, 224902	302	213	17763	2.20912	1	0.902006	66.6422		231238
GOTERM_BP_FAT	GO:0007548~sex differentiation	6	1.78571	0.0720055	98711, 16876, 20423, 50796, 13982, 22431	233	130	13588	2.69158	1	0.632949	71.3774		231549
INTERPRO	IPR001394:Peptidase C19, ubiquitin carboxyl-terminal hydrolase 2	4	1.19048	0.0722576	327799, 72607, 236733, 30940	302	57	17763	4.12757	1	0.894227	67.204		232086
UP_SEQ_FEATURE	repeat:ANK 25	2	0.595238	0.0728306	81702, 105522	301	4	16021	26.613	1	0.914026	69.4405		232187
UP_SEQ_FEATURE	DNA-binding region:CUT 1	2	0.595238	0.0728306	20230, 212712	301	4	16021	26.613	1	0.914026	69.4405		232941
UP_SEQ_FEATURE	DNA-binding region:CUT 2	2	0.595238	0.0728306	20230, 212712	301	4	16021	26.613	1	0.914026	69.4405		233005
UP_SEQ_FEATURE	repeat:3	6	1.78571	0.0730073	72685, 71514, 18018, 13858, 13855, 19989	301	119	16021	2.68366	1	0.907254	69.5317		233335
GOTERM_BP_FAT	GO:0046661~male sex differentiation	4	1.19048	0.0734583	16876, 20423, 13982, 22431	233	57	13588	4.09246	1	0.637503	72.1183		233904
UP_SEQ_FEATURE	repeat:ANK 10	3	0.892857	0.0736322	66860, 81702, 105522	301	24	16021	6.65324	1	0.901889	69.8521		235320
GOTERM_BP_FAT	GO:0016071~mRNA metabolic process	10	2.97619	0.0747019	268859, 15387, 71514, 53379, 328110, 72308, 20227, 52897, 381373, 53422	233	302	13588	1.93105	1	0.640869	72.7382		235344
GOTERM_BP_FAT	GO:0003002~regionalization	8	2.38095	0.0750588	19206, 20423, 15285, 15404, 14234, 235320, 14028, 16658	233	214	13588	2.1801	1	0.639665	72.9137		236733
GOTERM_CC_FAT	GO:0043005~neuron projection	8	2.38095	0.0751511	11735, 70350, 329165, 57138, 18040, 12286, 230904, 13982	188	245	12504	2.17178	1	0.648099	63.8485		237256
GOTERM_BP_FAT	GO:0030001~metal ion transport	13	3.86905	0.0760851	16497, 99738, 140492, 213053, 54403, 210741, 18018, 110862, 57138, 16485, 12286, 241118, 12576	233	442	13588	1.71522	1	0.641859	73.4124		237730
INTERPRO	IPR000047:Helix-turn-helix motif, lambda-like repressor	3	0.892857	0.0761235	15284, 13984, 16815	302	27	17763	6.53532	1	0.896039	69.1778		237860
GOTERM_BP_FAT	GO:0001656~metanephros development	4	1.19048	0.0765315	98711, 20423, 14234, 22431	233	58	13588	4.0219	1	0.64112	73.6267		238799
UP_SEQ_FEATURE	repeat:ANK 7	4	1.19048	0.0768579	66860, 81702, 241158, 105522	301	53	16021	4.01705	1	0.904791	71.4565		239857
GOTERM_BP_FAT	GO:0035136~forelimb morphogenesis	3	0.892857	0.0770857	98711, 20423, 235320	233	27	13588	6.47973	1	0.640929	73.8904		240121
GOTERM_BP_FAT	GO:0051147~regulation of muscle cell differentiation	3	0.892857	0.0770857	225518, 20423, 171170	233	27	13588	6.47973	1	0.640929	73.8904		241118
GOTERM_BP_FAT	GO:0050680~negative regulation of epithelial cell proliferation	3	0.892857	0.0770857	12399, 19206, 12576	233	27	13588	6.47973	1	0.640929	73.8904		241158
GOTERM_BP_FAT	GO:0007398~ectoderm development	6	1.78571	0.0776957	12399, 15220, 19206, 20423, 12367, 18590	233	133	13588	2.63087	1	0.641017	74.1778		242819
INTERPRO	IPR011991:Winged helix repressor DNA-binding	7	2.08333	0.0779611	50779, 15223, 15220, 26965, 381373, 14234, 13714	302	175	17763	2.35272	1	0.891365	70.0766		243197
GOTERM_MF_FAT	GO:0031420~alkali metal ion binding	8	2.38095	0.0794202	18746, 16497, 99738, 110862, 57138, 16485, 241118, 54403	241	206	13288	2.14124	1	0.732171	68.4433		246086
GOTERM_BP_FAT	GO:0001708~cell fate specification	4	1.19048	0.0796606	18986, 20423, 15285, 14028	233	59	13588	3.95374	1	0.64768	75.0834		246782
GOTERM_MF_FAT	GO:0004879~ligand-dependent nuclear receptor activity	4	1.19048	0.080336	19883, 13982, 18227, 30942	241	56	13288	3.93835	1	0.722511	68.878		259028
INTERPRO	IPR017956:AT hook, DNA-binding, conserved site	3	0.892857	0.0810917	228829, 231051, 12286	302	28	17763	6.30192	1	0.891	71.5518		268859
GOTERM_BP_FAT	GO:0042130~negative regulation of T cell proliferation	3	0.892857	0.0821116	15223, 20423, 12367	233	28	13588	6.24831	1	0.656413	76.1712		269033
GOTERM_CC_FAT	GO:0000118~histone deacetylase complex	3	0.892857	0.0823918	17192, 20602, 212712	188	32	12504	6.23537	1	0.664457	67.3659		270028
GOTERM_BP_FAT	GO:0001823~mesonephros development	2	0.595238	0.0825153	235320, 22431	233	5	13588	23.327	1	0.655437	76.3461		319594
UP_SEQ_FEATURE	cross-link:Glycyl lysine isopeptide (Lys-Gly) (interchain with G-Cter in SUMO)	5	1.4881	0.0831626	19883, 20230, 212712, 22431, 16658	301	88	16021	3.0242	1	0.915907	74.3641		319636
GOTERM_BP_FAT	GO:0003006~reproductive developmental process	9	2.67857	0.0840694	98711, 16876, 20423, 53422, 50796, 235320, 13982, 22431, 18472	233	264	13588	1.9881	1	0.659757	77.0079		319710
KEGG_PATHWAY	mmu04114:Oocyte meiosis	5	1.4881	0.0843962	19052, 26965, 19046, 226849, 19058	84	115	5738	2.96998	0.999964	0.768026	63.4297		319974
GOTERM_MF_FAT	GO:0005267~potassium channel activity	6	1.78571	0.084486	16497, 99738, 110862, 140492, 16485, 210741	241	129	13288	2.56451	1	0.727784	70.7793		320696
PIR_SUPERFAMILY	PIRSF006696:G protein-coupled receptor frizzled	2	0.595238	0.0860058	57265, 14370	122	6	8136	22.2295	0.999999	0.998972	65.959		320997
GOTERM_BP_FAT	GO:0007411~axon guidance	5	1.4881	0.0868377	11735, 110648, 12399, 20423, 15285	233	98	13588	2.97539	1	0.669366	78.1439		327799
GOTERM_MF_FAT	GO:0016922~ligand-dependent nuclear receptor binding	2	0.595238	0.0871159	641340, 21848	241	5	13288	22.0548	1	0.726261	71.9277		328110
SMART	SM00399:ZnF_C4	4	1.19048	0.0871623	19883, 13982, 18227, 30942	205	47	9131	3.79076	0.999999	0.932757	66.261		328967
SMART	SM00317:SET	4	1.19048	0.0871623	225518, 231051, 232187, 233904	205	47	9131	3.79076	0.999999	0.932757	66.261		329160
UP_SEQ_FEATURE	domain:DH	4	1.19048	0.087387	328967, 54126, 207212, 109934	301	56	16021	3.80185	1	0.920407	76.1546		329165
UP_SEQ_FEATURE	compositionally biased region:Gln-rich	6	1.78571	0.0881545	19883, 110648, 231051, 81702, 18227, 17354	301	126	16021	2.53457	1	0.916352	76.467		329480
GOTERM_BP_FAT	GO:0008344~adult locomotory behavior	4	1.19048	0.0893741	12286, 18227, 18472, 20238	233	62	13588	3.76243	1	0.677608	79.1382		330369
UP_SEQ_FEATURE	zinc finger region:CCHC-type 3	2	0.595238	0.0901966	230594, 69085	301	5	16021	21.2904	1	0.915485	77.2798		330938
UP_SEQ_FEATURE	region of interest:RNA-binding RGG-box	2	0.595238	0.0901966	15387, 14359	301	5	16021	21.2904	1	0.915485	77.2798		333715
UP_SEQ_FEATURE	repeat:ANK 24	2	0.595238	0.0901966	81702, 105522	301	5	16021	21.2904	1	0.915485	77.2798		338521
UP_SEQ_FEATURE	domain:FBA	2	0.595238	0.0901966	230903, 230904	301	5	16021	21.2904	1	0.915485	77.2798		380712
SP_PIR_KEYWORDS	cytoskeleton	16	4.7619	0.09039	237860, 329165, 67203, 27008, 225659, 226154, 54366, 18472, 233335, 19052, 16421, 11465, 78891, 229776, 240121, 74117	315	583	17854	1.55552	1	0.599809	71.0352		381373
GOTERM_BP_FAT	GO:0006325~chromatin organization	10	2.97619	0.0904678	17192, 71458, 225518, 231051, 20230, 212712, 12417, 52808, 381813, 217578	233	315	13588	1.85135	1	0.679508	79.5537		381813
KEGG_PATHWAY	mmu00565:Ether lipid metabolism	3	0.892857	0.0905258	18806, 102247, 18472	84	35	5738	5.8551	0.999983	0.747384	66.1276		382018
GOTERM_CC_FAT	GO:0031225~anchored to membrane	7	2.08333	0.0905687	171171, 70350, 20423, 13637, 58233, 23934, 71003	188	207	12504	2.24915	1	0.682815	70.9568		382034
GOTERM_BP_FAT	GO:0051100~negative regulation of binding	3	0.892857	0.0924517	15223, 53422, 230594	233	30	13588	5.83176	1	0.685073	80.2876		399510
SMART	SM00726:UIM	3	0.892857	0.0925156	13858, 13855, 30940	205	23	9131	5.80976	0.999999	0.908792	68.5443		408022
GOTERM_BP_FAT	GO:0050678~regulation of epithelial cell proliferation	4	1.19048	0.0927174	12399, 19206, 20423, 12576	233	63	13588	3.7027	1	0.683464	80.384		414872
INTERPRO	IPR002198:Short-chain dehydrogenase/reductase SDR	4	1.19048	0.0945816	98711, 23801, 15484, 14104	302	64	17763	3.67612	1	0.917903	77.166		432467
INTERPRO	IPR000315:Zinc finger, B-box	4	1.19048	0.0945816	94089, 21848, 68729, 211007	302	64	17763	3.67612	1	0.917903	77.166		432939
SMART	SM00430:HOLI	4	1.19048	0.0959546	19883, 13982, 18227, 30942	205	49	9131	3.63604	1	0.881495	69.9355		436440
GOTERM_BP_FAT	GO:0009953~dorsal/ventral pattern formation	4	1.19048	0.0961119	19206, 20423, 15285, 14028	233	64	13588	3.64485	1	0.694513	81.5771		545554
GOTERM_BP_FAT	GO:0048704~embryonic skeletal system morphogenesis	4	1.19048	0.0961119	98711, 15404, 14234, 212712	233	64	13588	3.64485	1	0.694513	81.5771		594844
UP_SEQ_FEATURE	cross-link:Glycyl lysine isopeptide (Lys-Gly) (interchain with G-Cter in ubiquitin)	7	2.08333	0.0963057	15387, 56436, 227937, 68732, 19358, 26965, 26559	301	168	16021	2.21775	1	0.923876	79.5572		619289
INTERPRO	IPR004088:K Homology, type 1	3	0.892857	0.0965605	15387, 14359, 81702	302	31	17763	5.69205	1	0.914277	77.8967		625638
GOTERM_BP_FAT	GO:0051056~regulation of small GTPase mediated signal transduction	8	2.38095	0.0966681	15223, 328967, 13196, 54126, 207212, 56392, 18472, 109934	233	228	13588	2.04623	1	0.694059	81.7659		627214
GOTERM_BP_FAT	GO:0045664~regulation of neuron differentiation	5	1.4881	0.0970811	110648, 20423, 18040, 12286, 229715	233	102	13588	2.85871	1	0.69305	81.905		630537
INTERPRO	IPR012346:p53 and RUNT-type transcription factor, DNA-binding	2	0.595238	0.0974741	12399, 12393	302	6	17763	19.606	1	0.908299	78.2267		641340
INTERPRO	IPR015722:MLL Transcription Factor	2	0.595238	0.0974741	231051, 233904	302	6	17763	19.606	1	0.908299	78.2267		668212
INTERPRO	IPR007397:F-box associated region	2	0.595238	0.0974741	230903, 230904	302	6	17763	19.606	1	0.908299	78.2267
INTERPRO	IPR000219:Dbl homology (DH) domain	4	1.19048	0.0979774	328967, 54126, 207212, 109934	302	65	17763	3.61956	1	0.901374	78.4065
GOTERM_BP_FAT	GO:0046639~negative regulation of alpha-beta T cell differentiation	2	0.595238	0.0981861	20423, 15284	233	6	13588	19.4392	1	0.694753	82.2722
GOTERM_BP_FAT	GO:0048703~embryonic viscerocranium morphogenesis	2	0.595238	0.0981861	98711, 14234	233	6	13588	19.4392	1	0.694753	82.2722
PIR_SUPERFAMILY	PIRSF000908:serine/threonine-protein phosphatase, conventional type	2	0.595238	0.0996089	19052, 19046	122	7	8136	19.0539	1	0.995258	71.5574

## Sheet: MRL Spleen Hypermethylated
Category	Term	Count	%	PValue	Genes	List Total	Pop Hits	Pop Total	Fold Enrichment	Bonferroni	Benjamini	FDR		NCBI gene IDs loaded	NCBI gene IDs not in the output
GOTERM_BP_FAT	GO:0007608~sensory perception of smell	38	14.1264	1.10293e-07	259064, 258280, 235248, 258598, 110511, 258023, 258857, 259000, 258570, 257941, 258546, 193053, 258712, 258908, 257980, 258447, 258863, 258238, 258258, 258318, 258442, 258317, 258751, 259014, 258585, 259016, 18350, 18331, 258486, 258919, 258670, 257950, 404323, 258085, 258814, 258046, 258604, 257959	179	1117	13588	2.58246	0.000102016	0.000102016	0.000172528		11497	11497
GOTERM_BP_FAT	GO:0007606~sensory perception of chemical stimulus	39	14.4981	1.92208e-07	259064, 258280, 235248, 258598, 110511, 258023, 258857, 259000, 258570, 257941, 258546, 193053, 258712, 258908, 257980, 258447, 258863, 258238, 258258, 258318, 258442, 258317, 387348, 258751, 259014, 258585, 259016, 18350, 18331, 258486, 258919, 258670, 257950, 404323, 258085, 258814, 258046, 258604, 257959	179	1192	13588	2.48365	0.000177776	8.88921e-05	0.000300664		11609	11966
INTERPRO	IPR000725:Olfactory receptor	38	14.1264	2.80018e-07	259064, 258280, 235248, 258598, 110511, 258023, 258857, 259000, 258570, 257941, 258546, 193053, 258712, 258908, 257980, 258447, 258863, 258238, 258258, 258318, 258442, 258317, 258751, 259014, 258585, 259016, 18350, 18331, 258486, 258919, 258670, 257950, 404323, 258085, 258814, 258046, 258604, 257959	235	1134	17763	2.53291	0.00012684	0.00012684	0.000397637		11722	12370
PIR_SUPERFAMILY	PIRSF003152:G protein-coupled olfactory receptor, class II	34	12.6394	2.90587e-07	259064, 258280, 235248, 258598, 258023, 258857, 259000, 258570, 257941, 258546, 193053, 258712, 258908, 258447, 258863, 258238, 258318, 258258, 258442, 258317, 259014, 258585, 259016, 18350, 18331, 258486, 258919, 258670, 257950, 404323, 258814, 258046, 258604, 257959	119	901	8136	2.57999	3.02206e-05	3.02206e-05	0.000324913		11966	12428
PIR_SUPERFAMILY	PIRSF800006:rhodopsin-like G protein-coupled receptors	40	14.8699	3.93634e-07	226278, 259064, 258280, 235248, 258598, 258023, 258857, 259000, 258570, 257941, 258546, 193053, 258712, 258908, 74191, 258447, 258863, 258238, 258258, 258318, 258442, 258317, 259014, 258585, 259016, 18350, 18331, 258486, 258919, 258670, 243979, 257950, 404323, 14744, 258814, 258046, 258604, 11609, 213439, 257959	119	1200	8136	2.27899	4.09371e-05	2.04687e-05	0.000440132		12370	13007
INTERPRO	IPR000276:7TM GPCR, rhodopsin-like	44	16.3569	4.28733e-07	226278, 259064, 258280, 235248, 258598, 110511, 258023, 258857, 259000, 258570, 257941, 258546, 193053, 258712, 258908, 257980, 74191, 258447, 258863, 258238, 258258, 258318, 258442, 258317, 258751, 259014, 258585, 259016, 18331, 18350, 258486, 258919, 258670, 243979, 257950, 404323, 258085, 14744, 258814, 258046, 258604, 11609, 213439, 257959	235	1458	17763	2.2811	0.000194197	9.71033e-05	0.000608818		12428	13197
GOTERM_MF_FAT	GO:0004984~olfactory receptor activity	38	14.1264	5.14888e-07	259064, 258280, 235248, 258598, 110511, 258023, 258857, 259000, 258570, 257941, 258546, 193053, 258712, 258908, 257980, 258447, 258863, 258238, 258258, 258318, 258442, 258317, 258751, 259014, 258585, 259016, 18350, 18331, 258486, 258919, 258670, 257950, 404323, 258085, 258814, 258046, 258604, 257959	183	1135	13288	2.43106	0.000148277	0.000148277	0.000683759		12929	13560
INTERPRO	IPR017452:GPCR, rhodopsin-like superfamily	46	17.1004	5.32574e-07	226278, 259064, 258280, 235248, 258598, 110511, 171241, 171242, 258023, 258857, 259000, 258570, 257941, 258546, 193053, 258712, 258908, 257980, 74191, 258447, 258863, 258238, 258258, 258318, 258442, 258317, 258751, 259014, 258585, 259016, 18331, 18350, 258486, 258919, 258670, 243979, 257950, 404323, 258085, 14744, 258814, 258046, 258604, 11609, 213439, 257959	235	1575	17763	2.20763	0.000241227	8.04155e-05	0.000756276		13007	14167
SP_PIR_KEYWORDS	g-protein coupled receptor	42	15.6134	1.35126e-06	226278, 259064, 258280, 258598, 110511, 258023, 258857, 259000, 258570, 257941, 258546, 193053, 258712, 258908, 257980, 74191, 258447, 258863, 258238, 258258, 258318, 258442, 387348, 258751, 259014, 258585, 259016, 18331, 18350, 258486, 258919, 258670, 243979, 257950, 404323, 258085, 14744, 258814, 258604, 11609, 213439, 257959	237	1411	17854	2.24238	0.000299935	0.000299935	0.00172256		13197	14202
SP_PIR_KEYWORDS	transducer	43	15.9851	1.44004e-06	226278, 259064, 258280, 258598, 110511, 258023, 258857, 259000, 18795, 258570, 257941, 258546, 193053, 258712, 258908, 257980, 74191, 258447, 258863, 258238, 258258, 258318, 258442, 387348, 258751, 259014, 258585, 259016, 18331, 18350, 258486, 258919, 258670, 243979, 257950, 404323, 258085, 14744, 258814, 258604, 11609, 213439, 257959	237	1467	17854	2.20813	0.000319639	0.000159832	0.00183574		13405	14526
SP_PIR_KEYWORDS	receptor	60	22.3048	2.85347e-06	259064, 654450, 235248, 18414, 110511, 258023, 14130, 258570, 21834, 74191, 258863, 14536, 258238, 258442, 16635, 387348, 56406, 258585, 18350, 258486, 258670, 243979, 258085, 404323, 257950, 258046, 16630, 16631, 213439, 257959, 93969, 226278, 258280, 258598, 18722, 171241, 171242, 170744, 258857, 27423, 259000, 17057, 257941, 258712, 258546, 193053, 257980, 258908, 79410, 93970, 258447, 70713, …	237	2465	17854	1.83367	0.000633271	0.000211135	0.00363752		13560	16679
GOTERM_BP_FAT	GO:0007600~sensory perception	40	14.8699	3.98974e-06	259064, 258280, 235248, 258598, 110511, 258023, 258857, 259000, 258570, 257941, 258546, 193053, 258712, 258908, 257980, 21834, 258447, 258863, 258238, 258258, 258318, 258442, 258317, 387348, 258751, 259014, 258585, 259016, 18350, 18331, 258486, 258919, 258670, 257950, 404323, 258085, 258814, 258046, 258604, 257959	179	1402	13588	2.16578	0.00368372	0.00122942	0.00624084		13874	17850
GOTERM_BP_FAT	GO:0007186~G-protein coupled receptor protein signaling pathway	47	17.4721	1.3429e-05	226278, 259064, 258280, 235248, 258598, 110511, 171241, 171242, 258023, 258857, 259000, 258570, 257941, 258546, 193053, 258712, 258908, 257980, 74191, 258447, 258863, 258238, 258258, 258318, 258442, 258317, 387348, 258751, 259014, 258585, 259016, 18331, 18350, 258486, 258670, 258919, 243979, 257950, 404323, 258085, 14744, 258814, 258046, 258604, 11609, 213439, 257959	179	1877	13588	1.9008	0.0123451	0.00310066	0.0210045		14071	18726
GOTERM_BP_FAT	GO:0050890~cognition	40	14.8699	1.43783e-05	259064, 258280, 235248, 258598, 110511, 258023, 258857, 259000, 258570, 257941, 258546, 193053, 258712, 258908, 257980, 21834, 258447, 258863, 258238, 258258, 258318, 258442, 258317, 387348, 258751, 259014, 258585, 259016, 18350, 18331, 258486, 258919, 258670, 257950, 404323, 258085, 258814, 258046, 258604, 257959	179	1480	13588	2.05164	0.013212	0.00265647	0.0224892		14130	19069
GOTERM_BP_FAT	GO:0050877~neurological system process	43	15.9851	2.2652e-05	259064, 258280, 235248, 258598, 110511, 258023, 258857, 259000, 258570, 257941, 258546, 193053, 258712, 258908, 257980, 21834, 258447, 13405, 258863, 258238, 258258, 258318, 258442, 258317, 387348, 258751, 259014, 258585, 259016, 18331, 18350, 258486, 17161, 258919, 258670, 257950, 404323, 258085, 258814, 258046, 258604, 11609, 257959	179	1681	13588	1.94179	0.0207353	0.00348613	0.0354279		14167	20194
KEGG_PATHWAY	mmu04740:Olfactory transduction	32	11.8959	2.33731e-05	259064, 258280, 235248, 258598, 110511, 258857, 259000, 258570, 258546, 193053, 258712, 258908, 258447, 258863, 258238, 258318, 258258, 258442, 258317, 258751, 259014, 258585, 259016, 18350, 18331, 258486, 258919, 258670, 404323, 258814, 258604, 257959	90	960	5738	2.12519	0.00226465	0.00226465	0.0257908		14202	20763
GOTERM_BP_FAT	GO:0007166~cell surface receptor linked signal transduction	56	20.8178	3.29184e-05	93765, 259064, 235248, 18414, 110511, 26940, 258023, 16348, 14130, 258570, 74191, 258863, 258238, 14205, 258442, 387348, 258585, 18350, 18194, 258486, 258670, 30953, 243979, 404323, 257950, 258085, 258046, 257959, 213439, 226278, 258280, 258598, 171241, 171242, 258857, 259000, 257941, 258546, 193053, 258712, 13874, 257980, 258908, 258447, 258258, 258318, 258317, 258751, 259014, 259016, 18331, 258…	179	2495	13588	1.70381	0.0299911	0.00434056	0.0514809		14205	21376
UP_SEQ_FEATURE	domain:Ig-like V-type	7	2.60223	0.00126551	320640, 230613, 54167, 230622, 329918, 230623, 195564	185	104	16021	5.82885	0.552512	0.552512	1.8671		14526	21429
PIR_SUPERFAMILY	PIRSF038350:natural killer receptor Ly49	3	1.11524	0.0125189	93969, 79410, 654450, 16635, 93970, 16630, 16631, 27423	119	12	8136	17.0924	0.730228	0.353852	13.1389		14536	21743
INTERPRO	IPR013600:Ly49-like N-terminal	3	1.11524	0.0206325	93969, 79410, 654450, 16635, 93970, 16630, 16631, 27423	235	17	17763	13.3389	0.999921	0.905681	25.6254		14744	22201
GOTERM_BP_FAT	GO:0006457~protein folding	6	2.23048	0.0257852	22294, 67418, 16149, 67035, 66440, 76299	179	127	13588	3.58633	1	0.951224	33.5447		15970	22709
SP_PIR_KEYWORDS	ribosomal protein	7	2.60223	0.030428	627939, 381438, 19981, 270106, 68537, 52535, 245405	237	177	17854	2.97928	0.998951	0.820033	32.5591		16149	23833
UP_SEQ_FEATURE	domain:Ig-like C1-type	3	1.11524	0.0331026	320640, 230622, 195564	185	25	16021	10.392	1	0.999977	39.4095		16348	26370
GOTERM_MF_FAT	GO:0017048~Rho GTPase binding	3	1.11524	0.0422754	18481, 54004, 70435	183	24	13288	9.0765	0.999996	0.998011	43.6519		16630	51886
GOTERM_MF_FAT	GO:0017016~Ras GTPase binding	4	1.48699	0.0431468	18481, 54004, 70435, 236643	183	57	13288	5.09558	0.999997	0.985507	44.3289		16631	52521
COG_ONTOLOGY	Energy production and conversion	3	1.11524	0.0436877	110842, 235533, 231659	31	23	2040	8.58345	0.440504	0.440504	25.6025		16635	52570
GOTERM_MF_FAT	GO:0031267~small GTPase binding	4	1.48699	0.0470086	18481, 54004, 70435, 236643	183	59	13288	4.92285	0.999999	0.968782	47.2399		16679	53314
GOTERM_CC_FAT	GO:0005840~ribosome	7	2.60223	0.0482742	627939, 381438, 19981, 270106, 68537, 52535, 245405	172	192	12504	2.65044	0.999935	0.999935	46.0756		17057	53878
KEGG_PATHWAY	mmu03010:Ribosome	5	1.85874	0.0487599	627939, 381438, 19981, 270106, 68537	90	89	5738	3.58177	0.992163	0.911474	42.4006		17161	54161
GOTERM_MF_FAT	GO:0051020~GTPase binding	4	1.48699	0.0531092	18481, 54004, 70435, 236643	183	62	13288	4.68465	1	0.956861	51.553		17287	56043
GOTERM_MF_FAT	GO:0003735~structural constituent of ribosome	6	2.23048	0.0566734	627939, 381438, 19981, 270106, 68537, 245405	183	151	13288	2.88525	1	0.939217	53.9195		17850	56351
SMART	SM00034:CLECT	5	1.85874	0.0615071	93969, 79410, 654450, 16635, 93970, 16630, 16631, 27423, 19695, 17057	116	118	9131	3.3354	0.999129	0.999129	51.2473		18194	56367
UP_SEQ_FEATURE	disulfide bond	36	13.3829	0.0706098	78416, 226278, 93969, 654450, 16149, 18414, 14071, 27423, 270627, 57248, 14130, 17057, 15970, 13874, 278203, 54167, 230622, 329918, 93970, 230623, 74191, 19695, 17287, 229759, 258318, 14205, 16635, 258585, 11722, 76299, 320640, 230613, 20219, 14744, 19156, 195564, 11609, 239611, 213439	185	2379	16021	1.31047	1	1	66.3747		18331	57259
INTERPRO	IPR001304:C-type lectin	5	1.85874	0.0707539	93969, 79410, 654450, 16635, 93970, 16630, 16631, 27423, 19695, 17057	235	118	17763	3.20285	1	0.998704	64.727		18350	57743
UP_SEQ_FEATURE	compositionally biased region:Ser-rich	9	3.34572	0.0716344	30953, 223809, 260315, 54561, 230622, 56406, 70925, 239611, 236643	185	380	16021	2.05105	1	0.999992	66.9222		18414	57815
GOTERM_BP_FAT	GO:0006310~DNA recombination	4	1.48699	0.0753767	93765, 26909, 69723, 19363	179	75	13588	4.04857	1	0.999682	70.6506		18481	57895
INTERPRO	IPR018485:Carbohydrate kinase, FGGY, C-terminal	2	0.743494	0.0764933	235533, 75578	235	6	17763	25.1957	1	0.997541	67.6977		18722	59015
UP_SEQ_FEATURE	domain:C-type lectin	4	1.48699	0.0850047	93969, 654450, 16635, 93970, 27423, 19695, 17057	185	90	16021	3.84889	1	0.999987	73.3458		18726	64833
INTERPRO	IPR016186:C-type lectin-like	5	1.85874	0.0872016	93969, 79410, 654450, 16635, 93970, 16630, 16631, 27423, 19695, 17057	235	127	17763	2.97588	1	0.997273	72.628		18795	66109
INTERPRO	IPR018484:Carbohydrate kinase, FGGY, N-terminal	2	0.743494	0.0886632	235533, 75578	235	7	17763	21.5964	1	0.99479	73.2439		19069	66129
KEGG_PATHWAY	mmu05211:Renal cell carcinoma	4	1.48699	0.0941612	18481, 71745, 14205, 12929	90	70	5738	3.64317	0.999932	0.959139	66.424		19156	66152
GOTERM_MF_FAT	GO:0019899~enzyme binding	7	2.60223	0.0957343	18481, 71745, 54004, 108837, 70435, 236643, 13405	183	229	13288	2.21958	1	0.984082	73.7203		19363	66185
														19695	66226
														19981	66468
														20194	66570
														20219	66875
														20763	67046
														21376	67180
														21429	67388
														21743	67407
														21834	67416
														22201	67487
														22294	67557
														22709	67607
														23833	67790
														23957	67832
														26370	67997
														26909	68001
														26940	69034
														27423	69501
														30953	69542
														51886	69677
														52521	69888
														52535	70561
														52570	71091
														53314	71799
														53878	72371
														54004	72421
														54161	73495
														54167	75516
														54561	76306
														56043	76867
														56351	77905
														56367	80859
														56406	81018
														57248	83563
														57259	83815
														57743	98685
														57815	98878
														57895	100637
														59015	101187
														64833	103266
														66109	104303
														66129	105377
														66152	110877
														66185	170755
														66226	171167
														66440	195772
														66468	208104
														66570	208166
														66875	209224
														67035	211978
														67046	214290
														67180	214308
														67388	214321
														67407	215693
														67416	217874
														67418	218275
														67487	218699
														67557	219022
														67607	224481
														67790	224756
														67832	227094
														67997	227485
														68001	229228
														68537	229571
														69034	229900
														69501	230163
														69542	230895
														69677	232210
														69723	233437
														69888	234671
														70435	236749
														70561	237029
														70713	237222
														70925	241116
														71091	241311
														71745	241915
														71799	242748
														72371	244183
														72421	245269
														73495	245492
														74191	245509
														75516	245525
														75578	245596
														76299	245598
														76306	263876
														76867	268527
														77905	268739
														78416	286942
														79410	319236
														80859	319845
														81018	320923
														83563	331535
														83815	380959
														93765	381760
														93969	382044
														93970	382985
														98685	432508
														98878	435350
														100637	619294
														101187	622976
														103266	625321
														104303	627984
														105377	637515
														108837	667736
														110511	100039707
														110842	100270744
														110877
														170744
														170755
														171167
														171241
														171242
														193053
														195564
														195772
														208104
														208166
														209224
														211978
														213439
														214290
														214308
														214321
														215693
														217874
														218275
														218699
														219022
														223809
														224481
														224756
														226278
														227094
														227485
														229228
														229571
														229759
														229900
														230163
														230613
														230622
														230623
														230895
														231659
														232210
														233437
														234671
														235248
														235533
														236643
														236749
														237029
														237222
														239611
														241116
														241311
														241915
														242748
														243979
														244183
														245269
														245405
														245492
														245509
														245525
														245596
														245598
														257941
														257950
														257959
														257980
														258023
														258046
														258085
														258238
														258258
														258280
														258317
														258318
														258442
														258447
														258486
														258546
														258570
														258585
														258598
														258604
														258670
														258712
														258751
														258814
														258857
														258863
														258908
														258919
														259000
														259014
														259016
														259064
														260315
														263876
														268527
														268739
														270106
														270627
														278203
														286942
														319236
														319845
														320640
														320923
														329918
														331535
														380959
														381438
														381760
														382044
														382985
														387348
														404323
														432508
														435350
														619294
														622976
														625321
														627939
														627984
														637515
														654450
														667736
														100039707
														100270744

## Sheet: Heart vs. Liver Hypomethylated
Category	Term	Count	%	PValue	Genes	List Total	Pop Hits	Pop Total	Fold Enrichment	Bonferroni	Benjamini	FDR		NCBI gene IDs loaded	NCBI gene IDs not in the output
GOTERM_BP_FAT	GO:0048729~tissue morphogenesis	3	16.6667	0.0242025	18504, 13836, 234366	15	238	13588	11.4185	0.992554	0.992554	26.4412		13836	20234
GOTERM_BP_FAT	GO:0045892~negative regulation of transcription, DNA-dependent	3	16.6667	0.0389423	18504, 234366, 66935	15	308	13588	8.82338	0.999645	0.981166	39.217		14396	66401
GOTERM_BP_FAT	GO:0051253~negative regulation of RNA metabolic process	3	16.6667	0.0394044	18504, 234366, 66935	15	310	13588	8.76645	0.999678	0.931445	39.5823		18504	238680
GOTERM_BP_FAT	GO:0048598~embryonic morphogenesis	3	16.6667	0.0513759	18504, 13836, 234366	15	359	13588	7.56992	0.999974	0.928434	48.3704		20234	320135
GOTERM_BP_FAT	GO:0016481~negative regulation of transcription	3	16.6667	0.0547521	18504, 234366, 66935	15	372	13588	7.30538	0.999987	0.894845	50.6268		20250
INTERPRO	IPR017441:Protein kinase, ATP binding site	3	16.6667	0.057783	13836, 108737, 23797	16	467	17763	7.13183	0.964318	0.964318	44.4407		23797
GOTERM_BP_FAT	GO:0045934~negative regulation of nucleobase, nucleoside, nucleotide and nucleic acid metabolic process	3	16.6667	0.0614653	18504, 234366, 66935	15	397	13588	6.84534	0.999997	0.879308	54.8463		26381
GOTERM_BP_FAT	GO:0051172~negative regulation of nitrogen compound metabolic process	3	16.6667	0.0625655	18504, 234366, 66935	15	401	13588	6.77706	0.999998	0.842125	55.5053		27277
INTERPRO	IPR000719:Protein kinase, core	3	16.6667	0.0631454	13836, 108737, 23797	16	491	17763	6.78322	0.97408	0.839002	47.4853		66401
GOTERM_BP_FAT	GO:0010629~negative regulation of gene expression	3	16.6667	0.0650664	18504, 234366, 66935	15	410	13588	6.62829	0.999999	0.813997	56.9704		66935
GOTERM_BP_FAT	GO:0010558~negative regulation of macromolecule biosynthetic process	3	16.6667	0.0673186	18504, 234366, 66935	15	418	13588	6.50144	0.999999	0.787476	58.2517		76303
GOTERM_BP_FAT	GO:0031327~negative regulation of cellular biosynthetic process	3	16.6667	0.0707471	18504, 234366, 66935	15	430	13588	6.32	1	0.769496	60.135		108737
SP_PIR_KEYWORDS	phosphoprotein	10	55.5556	0.0710043	27277, 18504, 13836, 234366, 26381, 14396, 76303, 108737, 23797, 66935	17	6311	17854	1.66413	0.992257	0.992257	52.9067		170658
GOTERM_BP_FAT	GO:0009890~negative regulation of biosynthetic process	3	16.6667	0.0719031	18504, 234366, 66935	15	434	13588	6.26175	1	0.742494	60.7521		234366
UP_SEQ_FEATURE	domain:Protein kinase	3	16.6667	0.0803501	13836, 108737, 23797	17	476	16021	5.93957	0.997967	0.997967	58.3852		238680
GOTERM_BP_FAT	GO:0021915~neural tube development	2	11.1111	0.0822407	13836, 234366	15	83	13588	21.8281	1	0.760771	65.8929		320135
SP_PIR_KEYWORDS	membrane	9	50	0.0857775	27277, 13836, 14396, 76303, 353237, 20250, 381813, 23797, 170658	17	5507	17854	1.71638	0.997312	0.948154	60.0258		353237
GOTERM_MF_FAT	GO:0030528~transcription regulator activity	4	22.2222	0.0882809	18504, 234366, 26381, 66935	13	1206	13288	3.39023	0.999024	0.999024	62.0912		381813
GOTERM_CC_FAT	GO:0016607~nuclear speck	2	11.1111	0.0896751	234366, 66935	14	90	12504	19.8476	0.986725	0.986725	58.8535
GOTERM_BP_FAT	GO:0010605~negative regulation of macromolecule metabolic process	3	16.6667	0.0937557	18504, 234366, 66935	15	506	13588	5.37075	1	0.780095	70.8852
GOTERM_MF_FAT	GO:0004672~protein kinase activity	3	16.6667	0.0948329	13836, 108737, 23797	13	583	13288	5.2598	0.999432	0.976159	64.8547
GOTERM_CC_FAT	GO:0044451~nucleoplasm part	3	16.6667	0.0972252	18504, 234366, 66935	14	513	12504	5.22306	0.99095	0.904868	61.9684

## Sheet: Heart vs. Liver Hypermethylated
Category	Term	Count	%	PValue	Genes	List Total	Pop Hits	Pop Total	Fold Enrichment	Bonferroni	Benjamini	FDR		NCBI gene IDs loaded	NCBI gene IDs not in the output
SMART	SM00132:LIM	3	6.81818	0.0123172	13007, 226251, 14199	22	74	9131	16.8262	0.25729	0.25729	9.46382		407831	12826
UP_SEQ_FEATURE	domain:LIM zinc-binding 1	3	6.81818	0.00561989	13007, 226251, 14199	37	50	16021	25.98	0.568171	0.568171	6.50126		432508	13038
UP_SEQ_FEATURE	domain:LIM zinc-binding 2	3	6.81818	0.00561989	13007, 226251, 14199	37	50	16021	25.98	0.568171	0.568171	6.50126		245610	14628
SP_PIR_KEYWORDS	nucleus	17	38.6364	0.00567663	21429, 433759, 70052, 66398, 56869, 78284, 19387, 54196, 16978, 432508, 13007, 66930, 18302, 83679, 269593, 14199, 66596	41	3808	17854	1.94403	0.43728	0.43728	6.13427		105892	20394
UP_SEQ_FEATURE	short sequence motif:LCK-binding motif	2	4.54545	0.00895879	17059, 17057	37	4	16021	216.5	0.738383	0.488515	10.178		52892	22063
SP_PIR_KEYWORDS	LIM domain	3	6.81818	0.0116339	13007, 226251, 14199	41	73	17854	17.8958	0.693309	0.446203	12.2018		21429	71778
INTERPRO	IPR001781:Zinc finger, LIM-type	3	6.81818	0.0126411	13007, 226251, 14199	42	74	17763	17.1458	0.73368	0.73368	13.2591		14199	73582
UP_SEQ_FEATURE	domain:LIM zinc-binding 4	2	4.54545	0.0244493	226251, 14199	37	11	16021	78.7273	0.974983	0.707533	25.5655		214642	75146
UP_SEQ_FEATURE	domain:LIM zinc-binding 3	2	4.54545	0.0568546	226251, 14199	37	26	16021	33.3077	0.999837	0.887006	50.2517		226251	77582
SP_PIR_KEYWORDS	Signal-anchor	4	9.09091	0.0617704	57916, 78284, 17059, 17057	41	405	17854	4.30087	0.998403	0.88312	50.7877		83679	105892
SP_PIR_KEYWORDS	acetylation	10	22.7273	0.0680828	13007, 21429, 11757, 433759, 70052, 269593, 19387, 27370, 54196, 75805	41	2325	17854	1.87296	0.999193	0.831431	54.3468		16978	213993
GOTERM_BP_FAT	GO:0000302~response to reactive oxygen species	2	4.54545	0.0691874	11757, 214254	28	36	13588	26.9603	1	1	60.6693		19387	214642
INTERPRO	IPR017936:Thioredoxin-like	2	4.54545	0.0798994	11757, 52892	42	36	17763	23.496	0.999827	0.986835	60.5876		11757	226278
INTERPRO	IPR012677:Nucleotide-binding, alpha-beta plait	3	6.81818	0.0865671	432508, 245610, 54196	42	213	17763	5.95674	0.999919	0.95667	63.6659		13007	258331
INTERPRO	IPR002353:Type II antifreeze protein	2	4.54545	0.0904918	17059, 17057	42	41	17763	20.6307	0.999948	0.915087	65.3737		13038	258640
GOTERM_BP_FAT	GO:0006397~mRNA processing	3	6.81818	0.0948947	432508, 70052, 54196	28	262	13588	5.55671	1	0.999997	72.6835		433759	327900
														17059	407831
														20394
														12826
														17057
														18302
														22063
														27370
														54196
														56869
														57916
														269593
														66398
														66596
														66930
														70052
														73582
														75292
														75805
														77582
														78284
														258331
														258640
														213993
														14628
														214254
														327900
														71778
														226278
														236366
														75146
	CpG
